# Supplementary material for: Genotyping-by-sequencing provides new genetic and taxonomic insights in the critical group of Centaurea tenorei
Source: Front Plant Sci. 2023 May 16;14:1130889. doi: 10.3389/fpls.2023.1130889 (PMC10228698; doi:10.3389/fpls.2023.1130889)
Supplement: Supplementary file 6 [file Table_1.xlsx]

## Sheet: Supplementary Table 1
Supplementary Table 1. Ploidy estimated from NGS data.
Taxon	Locality	Sample code	ploidy	before denoising	after denoising %	logL free	logL diploid	logL triploid	logL tetraploid	ΔlogL diploid	ΔlogL triploid	ΔlogL tetraploid	coverage (median)
C. aeolica	Stromboli island	68	4	24930	6559 (26.3%)	39865.9	1234.53	3377.56	5141.84	38631.4	36488.3	34724.1	26
C. ambigua subsp. ambigua	Piano delle cinquemiglia	46	4	17403	6443 (37.0%)	4132.68	2308.76	4110.47	4204.54	1823.92	22.2062	-71.8626	15
C. ambigua subsp. ambigua	Piano delle cinquemiglia	47	3	11648	4768 (40.9%)	3431.1	2035.49	3113.41	2913.6	1395.61	317.692	517.499	14
C. cineraria subsp. cineraria	Marina della Lobra	13	2	9579	4999 (52.2%)	4367.8	5046.97	2980.18	3447.29	-679.173	1387.62	920.509	39
C. cineraria subsp. cineraria	Marina della Lobra	14	2	8672	4386 (50.6%)	22822.8	3291.94	2502.44	2539.68	19530.9	20320.4	20283.1	24
C. cineraria subsp. cineraria	Marina della Lobra	15	2	7733	5192 (67.1%)	21479.3	4928.97	3089.05	3349.63	16550.3	18390.2	18129.7	35
C. cineraria subsp. cineraria	Marina della Lobra	16	2	9682	5451 (56.3%)	25377.3	4523.16	3192.93	3265.16	20854.1	22184.3	22112.1	26
C. cineraria subsp. cineraria	Marina della Lobra	17	2	7415	4563 (61.5%)	7992.6	3918.82	2693.29	2732.37	4073.78	5299.31	5260.23	26
C. cineraria subsp. cineraria	Capri	18	2	10899	7118 (65.3%)	29922.6	7878.86	4306.43	5308.93	22043.7	25616.2	24613.7	48
C. cineraria subsp. cineraria	Capri	19	2	8013	5211 (65.0%)	5646.47	5382.1	3194.01	3452.2	264.366	2452.46	2194.27	30
C. cineraria subsp. cineraria	Capri	20	2	9143	6123 (67.0%)	6858.52	6858.74	3803.57	4363.81	-0.225707	3054.95	2494.71	43
C. cineraria subsp. cineraria	Capri	21	2	6801	4540 (66.8%)	13523.1	4260.09	2873.71	2628.15	9263.06	10649.4	10895	24
C. cineraria subsp. cineraria	Capri	23	2	19508	5350 (27.4%)	4113.56	1599.72	3042.38	3865.75	2513.84	1071.18	247.812	25
C. cineraria subsp. cineraria	Minori	48	2	6715	4131 (61.5%)	30207.3	4034.32	2492.69	2697.74	26172.9	27714.6	27509.5	30
C. cineraria subsp. cineraria	Minori	49	2	7686	4493 (58.5%)	4768.3	3698.9	2716.77	2535.84	1069.4	2051.53	2232.46	24
C. cineraria subsp. cineraria	Minori	50	2	7935	5494 (69.2%)	33681.5	6402.38	3490.89	3864.09	27279.1	30190.6	29817.4	41
C. cineraria subsp. cineraria	Minori	51	2	3409	1386 (40.7%)	16720.8	781.294	727.529	756.023	15939.5	15993.3	15964.8	14
C. cineraria subsp. cineraria	Minori	52	4	6482	2405 (37.1%)	43673.6	870.751	1206.69	1272.71	42802.8	42466.9	42400.9	12
C. cineraria subsp. cineraria	Minori	53	2	5720	3166 (55.3%)	12998.6	3109.81	1933.37	2032.07	9888.8	11065.2	10966.5	25
C. cineraria subsp. cineraria	Minori	54	2	7258	4485 (61.8%)	22937.8	5987.71	2823.67	3969.9	16950.1	20114.1	18967.9	51
C. deusta subsp. deusta	Mount Finestra	41	2	14113	10848 (76.9%)	12949.5	13669.4	7086.9	7978.18	-719.891	5862.57	4971.29	46
C. deusta subsp. deusta	Mount Finestra	42	2	17762	10849 (61.1%)	65228	10838.4	6675.64	6950.7	54389.6	58552.3	58277.3	31
C. deusta subsp. deusta	Mount Finestra	43	2	12699	9217 (72.6%)	27563.4	10567.1	6113.77	5936.22	16996.3	21449.6	21627.1	35
C. deusta subsp. deusta	Mount Finestra	44	2	11531	8495 (73.7%)	31706.1	9482.26	5433.27	5654.48	22223.9	26272.9	26051.7	26
C. deusta subsp. deusta	Mount Finestra	45	2	8843	5416 (61.2%)	5097.58	5041.03	3531.56	2994.63	56.5418	1566.01	2102.94	22
C. deusta subsp. deusta	Mount Sant’Angelo a Tre Pizzi	55	2	27609	10871 (39.4%)	7309.37	7310.1	6230.33	6349.32	-0.729592	1079.04	960.052	22
C. deusta subsp. deusta	Mount Sant’Angelo a Tre Pizzi	56	2	25161	11694 (46.5%)	53810.2	9577.87	6702.27	7458.03	44232.3	47107.9	46352.1	23
C. deusta subsp. deusta	Mount Sant’Angelo a Tre Pizzi	57	3	24055	6583 (27.4%)	3528.91	2414.43	3586.21	3564.27	1114.48	-57.2983	-35.3554	18
C. deusta subsp. deusta	Mount Sant’Angelo a Tre Pizzi	58	3	27050	9577 (35.4%)	58953.6	4807.84	5576.86	5319.68	54145.7	53376.7	53633.9	18
C. deusta subsp. deusta	Mount Sant’Angelo a Tre Pizzi	59	2	12049	9430 (78.3%)	59527.1	9647.55	5973.22	5814.94	49879.5	53553.8	53712.1	28
C. deusta subsp. leucolepis	Bagnoli	38	4	25616	5649 (22.1%)	5345.81	1531.47	3451.97	5182.23	3814.34	1893.85	163.588	45
C. deusta subsp. leucolepis	Bagnoli	39	4	26367	5956 (22.6%)	5560.34	1869.74	3607.51	5334.05	3690.6	1952.83	226.291	49
C. deusta subsp. leucolepis	Bagnoli	40	4	24033	5439 (22.6%)	4377.33	1701.94	3300.82	4145.49	2675.4	1076.51	231.849	36
C. lacaitae	Capo d'Orso	1	4	26917	7352 (27.3%)	5372.04	2927.04	4538.93	4750.54	2445	833.115	621.5	20
C. lacaitae	Capo d'Orso	30	3	18506	5882 (31.8%)	36450.1	2300.89	3582.72	3497.76	34149.2	32867.3	32952.3	16
C. lacaitae	Capo d'Orso	31	4	20438	5651 (27.6%)	3605.55	1984.97	3575.38	3657.4	1620.58	30.176	-51.8519	20
C. lacaitae	Capo d'Orso	32	4	28193	6038 (21.4%)	4685.63	1807.91	3551.68	4445.66	2877.72	1133.95	239.966	26
C. lacaitae	Capo d'Orso	33	3	24664	5756 (23.3%)	32055.2	2650.09	3338.34	3259.26	29405.1	28716.8	28795.9	25
C. lacaitae	Capo d'Orso	34	3	23958	6223 (26.0%)	3923.84	2486.81	3929.92	3751.08	1437.03	-6.07343	172.76	20
C. lacaitae	Capo d'Orso	35	4	26456	6911 (26.1%)	5295.65	2017.04	3890.68	4998.47	3278.61	1404.98	297.185	24
C. lacaitae	Capo d'Orso	36	4	25784	6168 (23.9%)	5011.02	1995.78	3744.81	4709.43	3015.24	1266.2	301.584	28
C. lacaitae	Capo d'Orso	37	4	25609	5952 (23.2%)	4501.8	2176.48	3962.36	3967.24	2325.31	539.436	534.563	24
C. montaltensis	Mount Avvocata	7	3	34095	7537 (22.1%)	625163	3643.03	4737.23	4673.08	621520	620425	620490	28
C. montaltensis	Mount Avvocata	10	4	34962	9002 (25.7%)	5488.12	3596.91	5488.89	5693.59	1891.21	-0.770615	-205.479	22
C. montaltensis	Mount Avvocata	11	4	32533	6734 (20.7%)	35647.6	2520.87	4336.88	4379.73	33126.7	31310.7	31267.9	29
C. montaltensis	Mount Avvocata	12	4	26917	6751 (25.1%)	4982.01	3107.68	4119.36	4254.36	1874.33	862.651	727.644	24
C. montaltensis	Mount Avvocata	69	4	38007	9218 (24.3%)	6764.68	3368.62	5757.96	6097.64	3396.06	1006.72	667.044	26
C. montaltensis	Mount Avvocata	70	3	31357	7985 (25.5%)	5200.09	3367.85	5205.52	4757.87	1832.24	-5.42654	442.218	24
C. montaltensis	Mount Avvocata	71	4	29033	7131 (24.6%)	5270.73	2522.04	4624.88	4712.42	2748.69	645.849	558.311	24
C. montaltensis	Mount Avvocata	72	4	31601	7870 (24.9%)	5691.29	2907.66	4736.06	5131.47	2783.62	955.23	559.821	20
C. montaltensis	Mount Avvocata	73	3	10194	3932 (38.6%)	27727.7	2008.07	2546.47	2120.89	25719.6	25181.2	25606.8	14
C. montaltensis	Mount Avvocata	74	3	20692	6192 (29.9%)	4629.39	2732.15	4300.28	3802.3	1897.24	329.106	827.082	18
C. montaltensis	Mount Avvocata	82	3	28583	6359 (22.2%)	4542.19	2650.92	3996.22	3908.31	1891.26	545.97	633.877	24
C. montaltensis	Mount Avvocata	83	3	30381	7344 (24.2%)	5640.05	3631.05	4951.61	4539.95	2009	688.444	1100.1	26
C. montaltensis	Mount Avvocata	84	4	35670	8185 (22.9%)	6918.03	2471.36	5073.33	6568.47	4446.67	1844.7	349.56	35
C. montaltensis	Mount Avvocata	85	4	34443	6889 (20.0%)	5538.89	2017.22	3904.98	5130.5	3521.67	1633.91	408.389	34
C. montaltensis	Mount Avvocata	86	4	32848	7784 (23.7%)	5852.42	3106.64	4835.06	5218.75	2745.78	1017.36	633.67	30
C. montaltensis	Mount Avvocata	87	4	32201	7312 (22.7%)	5829.78	3040.38	4595.88	5206.14	2789.4	1233.9	623.64	30
C. pandataria	Punta dell'Arco, Ventotene	62	2	6164	3361 (54.5%)	3537.42	3537.34	2009.58	2456.3	0.078959	1527.84	1081.12	38
C. pandataria	Punta dell'Arco, Ventotene	63	2	7720	4103 (53.1%)	3753.33	3753.15	2396.89	2696.51	0.184901	1356.44	1056.82	30
C. pandataria	Punta dell'Arco, Ventotene	64	2	6801	3959 (58.2%)	2892.15	3644.18	2319.49	2519.94	-752.032	572.66	372.211	28
C. pandataria	Punta dell'Arco, Ventotene	66	2	6082	3813 (62.7%)	4884.97	3921.19	2276.11	2661.32	963.777	2608.86	2223.65	37
C. pandataria	Punta dell'Arco, Ventotene	67	2	5530	3559 (64.4%)	3347.44	3317.82	2229.53	2081	29.6169	1117.91	1266.45	25
C. tenorei	Mount Sant’Angelo a Tre Pizzi	2	3	23617	6300 (26.7%)	39284.9	2603.3	3971.99	3756.26	36681.6	35312.9	35528.7	18
C. tenorei	Mount Sant’Angelo a Tre Pizzi	3	4	29867	6161 (20.6%)	3513.42	2219.22	3422.39	4031.31	1294.2	91.0319	-517.893	24
C. tenorei	Mount Sant’Angelo a Tre Pizzi	4	4	37906	9169 (24.2%)	7426.17	2727.95	5222.57	7104.99	4698.22	2203.6	321.186	30
C. tenorei	Mount Sant’Angelo a Tre Pizzi	5	4	30248	7450 (24.6%)	5659.54	3742.14	4355.78	4720	1917.4	1303.76	939.533	25
C. tenorei	Mount Sant’Angelo a Tre Pizzi	6	3	28713	7061 (24.6%)	5232.95	3510.92	4656.89	4215.48	1722.02	576.063	1017.47	24
C. tenorei	Mount Sant’Angelo a Tre Pizzi	8	3	30823	7998 (25.9%)	5293.47	4105.72	5170.33	4571.01	1187.75	123.137	722.464	23.5
C. tenorei	Mount Sant’Angelo a Tre Pizzi	75	4	29882	6505 (21.8%)	4867.53	2533.04	4175.65	4310.14	2334.49	691.878	557.39	24
Centaurea cf. cineraria	Valico di Chiunzi	88	2	6858	3597 (52.4%)	18805.2	3674.94	2042.47	2967.35	15130.3	16762.7	15837.8	57
Centaurea cf. cineraria	Valico di Chiunzi	89	2	7190	4123 (57.3%)	17403.7	4591.62	2444.34	3292.63	12812.1	14959.4	14111.1	51
Centaurea cf. cineraria	Valico di Chiunzi	90	2	7290	4321 (59.3%)	31127.5	5059.73	2577.54	3749.17	26067.8	28550	27378.3	61
Centaurea cf. cineraria	Valico di Chiunzi	91	2	7452	4226 (56.7%)	21236.1	3737.7	2398.12	2761.81	17498.4	18837.9	18474.3	29
Centaurea cf. cineraria	Valico di Chiunzi	94	2	9278	5911 (63.7%)	5525.7	5525.59	3422.14	3982.74	0.113657	2103.56	1542.96	55
Centaurea cf. cineraria	Valico di Chiunzi	97	2	9791	6521 (66.6%)	22585	8280.64	4124.75	5318.27	14304.4	18460.2	17266.7	54
Centaurea cf. cineraria	Valico di Chiunzi	99	2	10961	7510 (68.5%)	24092.6	10681.6	4859.6	6691.78	13410.9	19233	17400.8	59
hybrid	Valico di Chiunzi	102	2	12737	9786 (76.8%)	54362.5	10186	6313.42	6013.9	44176.5	48049.1	48348.6	24
intermediate taxa	Vico Equense	22	4	6880	5233 (76.1%)	18709.4	5088.34	3373.51	3034.19	13621.1	15335.9	15675.2	22
intermediate taxa	Vico Equense	24	4	19012	5119 (26.9%)	3631.35	1888.11	3056.88	3279.23	1743.24	574.477	352.123	20
intermediate taxa	Vico Equense	25	4	22080	5616 (25.4%)	51227.2	2121.88	3035.41	3547.96	49105.4	48191.8	47679.3	21
intermediate taxa	Vico Equense	26	3	23665	5687 (24.0%)	4158.09	2345.15	3706.99	3595.51	1812.95	451.099	562.584	24
intermediate taxa	Vico Equense	27	4	20183	5118 (25.4%)	3923.67	1699.5	3097.47	3615.83	2224.17	826.192	307.838	25
intermediate taxa	Vico Equense	28	4	6762	2728 (40.3%)	23984.1	828.753	1505.85	1727.79	23155.4	22478.3	22256.3	12
intermediate taxa	Vico Equense	29	4	9130	3054 (33.5%)	23098.5	1063.06	1770.3	1907.41	22035.4	21328.2	21191.1	14
intermediate taxa	Santa Maria del Castello	76	4	32214	6724 (20.9%)	5423.23	1903.04	3622.3	4941.2	3520.19	1800.94	482.035	29
intermediate taxa	Santa Maria del Castello	77	3	19628	5921 (30.2%)	1507.74	2012.27	3677.25	3643.66	-504.528	-2169.51	-2135.91	15
intermediate taxa	Santa Maria del Castello	78	4	34197	7432 (21.7%)	5679.56	2030.24	4398.69	5414.96	3649.31	1280.86	264.598	24
intermediate taxa	Santa Maria del Castello	79	4	27336	7620 (27.9%)	4437.64	2509.12	4414.36	4917.31	1928.52	23.2793	-479.671	20
intermediate taxa	Santa Maria del Castello	80	3	20774	5406 (26.0%)	33472.4	2223.17	3251.2	3155.54	31249.2	30221.2	30316.8	18
intermediate taxa	Santa Maria del Castello	81	3	23247	7277 (31.3%)	4540.38	3022.69	4547.91	4167.23	1517.69	-7.53361	373.143	15
intermediate taxa	Valico di Chiunzi	95	4	25669	5577 (21.7%)	3427.61	1611.95	3319.98	4191.83	1815.66	107.632	-764.224	24
intermediate taxa	Valico di Chiunzi	96	4	29441	6364 (21.6%)	5188.94	1880.46	3626.82	4965.33	3308.48	1562.12	223.609	30
intermediate taxa	Valico di Chiunzi	98	3	24235	6397 (26.4%)	33597.9	2198.2	4460.37	4256.82	31399.7	29137.6	29341.1	22
intermediate taxa	Valico di Chiunzi	100	4	32203	7670 (23.8%)	7247.82	1984.32	4796.15	7023.55	5263.51	2451.67	224.266	46
intermediate taxa	Valico di Chiunzi	101	4	23920	6157 (25.7%)	4581.89	2361.48	3938.92	4079.21	2220.41	642.962	502.677	22
before denoising = number of aligned reads before denoising procedure
after denoising % = number of aligned reads utilised for ploidy estimation after denoising procedure and their percentage in respect to not denoised sequences
logL free = log-likelihood of the free model
logL diploid = log-likelihood of the diploid model
logL triploid = log-likelihood of the triploid model
logL tetraploid = log-likelihood of the tetraploid model
ΔlogL diploid = delta log-likelihood of logL free − logL diploid
ΔlogL triploid = delta log-likelihood of logL free − logL triploid
ΔlogL tetraploid = delta log-likelihood of logL free − logL tetraploid
coverage (median) = median coverage of loci utilised for ploidy estimation
