# Supplementary material for: Genotyping-by-sequencing provides new genetic and taxonomic insights in the critical group of Centaurea tenorei
Source: Front Plant Sci. 2023 May 16;14:1130889. doi: 10.3389/fpls.2023.1130889 (PMC10228698; doi:10.3389/fpls.2023.1130889)
Supplement: Supplementary file 7 [file Table_2.xlsx]

## Sheet: Supplementary Table 2
Supplementary Table 2. SNP dataset with 75 individuals and 7473 loci.
Locus	aeoST_68	ambPC_46	cinCA_18	cinCA_19	cinCA_20	cinCA_21	cinCA_22	cinMI_48	cinMI_49	cinMI_50	cinMI_51	cinMI_52	cinMI_53	cinMI_54	cinML_13	cinML_14	cinML_15	cinML_16	cinML_17	cixVA_88	cixVA_89	cixVA_90	cixVA_91	cixVA_94	cixVA_97	cixVA_99	deuFI_41	deuFI_42	deuFI_43	deuFI_44	deuFI_45	deuMO_55	deuMO_56	deuMO_59	intSM_76	intSM_78	intSM_79	intVA_100	intVA_101	intVA_102	intVA_95	intVA_96	intVI_23	intVI_24	intVI_25	intVI_27	intVI_29	lacCA_1	lacCA_31
10617-909_106	G/G/A/A	G/G/A/A	G/G	G/G	A/A	G/A	G/G	A/A	A/A	A/A	G/A	A/A/A/A	A/A	G/A	G/G	G/G	G/G	G/G	G/G	G/G	G/G	G/G	G/G	G/G	G/G	G/G	A/A	A/A	A/A	A/A	A/A	A/A	A/A	A/A	G/G	G/G/G/A	G/G/G/A	G/G/G/A	G/G	G/A	A/A/A/A	G/G/A/A	G/G/G/G	G/G/A/A	G/G	G/G/A/A	G/G/G/A	G/G/G/G	G/G/G/A
1076-2350_169	G/G/G/G	G/G/G/G	A/A	A/A	A/A	A/A	A/A	A/A	A/A	A/A	A/A	A/A/A/A	A/A	A/A	A/A	A/A	A/A	A/A	A/A	A/A	A/A	A/A	A/A	A/A	A/A	A/A	G/G	G/G	G/G	G/G	G/G	G/G	G/G	G/G	A/A/G/G	G/G/G/G	G/G/G/G	A/A/A/A	A/A	A/G	A/A/A/A	A/A/A/A	A/A/A/G	A/G/G/G	A/A/A/A	A/A/A/A	A/A/A/G	A/G/G/G	G/G/G/G
1168-2286_105	A/A	A/A/A/T	A/A	A/A	A/A	A/T	A/A	A/A	A/A	A/A	A/A	A/A/A/A	A/A	A/A	A/A	A/A	A/A	A/A	A/A	A/A	A/A	A/A	A/A	A/A	A/A	A/A	A/T	A/T	A/T	A/T	T/T	A/T	A/T	A/T	A/A/A/A	A/A/A/A	A/A/A/A	A/A/A/A	A/A/A/A	A/A	A/A/A/A	A/A/A/A	A/A	A/A/A/A	A/A/A/A	A/A/A/A	A/A/A/A	A/A/A/A	A/A/A/A
136-6232_137	C/C	C/C/C/A	C/A	C/A	C/A	C/A	C/A	C/A	C/A	C/A	C/A	C/C/C/A	C/A	C/A	C/A	C/A	C/A	C/A	C/A	C/A	C/A	C/A	C/A	C/A	C/A	C/A	A/A	C/A	C/A	C/A	C/A	C/A	C/A	C/C	C/C/C/A	C/C/C/A	C/C/A/A	C/C/C/A	C/C/A/A	C/A	C/C/C/A	C/C/A/A	C/C/C/A	C/C/C/A	C/C/A/A	C/C/A/A	C/C/A/A	C/C/A/A	C/C/A/A
1408-2133_147	T/T/T/C	T/T/T/C	T/T	T/T	T/T	T/T	T/T	T/T	T/T	T/T	T/C	T/T	T/C	T/C	T/T	T/C	T/T	T/T	T/C	T/C	T/T	T/C	T/T	T/T	T/T	T/T	T/T	T/T	T/T	T/T	T/T	T/T	T/T	T/T	T/T/T/C	T/T/T/C	T/T/T/C	T/T	T/T/T/C	T/T	T/T/T/C	T/T/T/C	T/T/T/C	T/T/T/C	T/T/T/C	T/T/T/T	T/T/T/C	T/T/T/T	T/T/T/C
14259-783_140	G/G	A/A/A/A	G/G	G/G	G/G	G/G	G/G	G/G	G/G	G/G	G/G	G/G/G/G	G/G	G/G	G/G	G/G	G/G	G/G	G/G	G/G	G/G	G/G	G/G	G/G	G/G	G/G	A/A	A/A	A/A	A/A	A/A	A/A	A/A	A/A	A/A/A/A	G/G	G/A/A/A	A/A/A/A	A/A/A/A	G/A	A/A/A/A	G/A/A/A	G/A/A/A	A/A/A/A	A/A/A/A	A/A/A/A	A/A/A/A	A/A/A/A	A/A/A/A
14294-782_95	G/G/G/G	G/G/G/G	A/G	G/G	A/G	A/A	G/G	G/G	A/G	A/G	A/A	A/G/G/G	G/G	G/G	G/G	G/G	G/G	G/G	G/G	A/G	A/A	A/A	A/A	A/G	A/A	A/A	G/G	G/G	G/G	G/G	G/G	G/G	G/G	G/G	A/G/G/G	A/A/A/G	G/G/G/G	A/G/G/G	G/G/G/G	A/G	A/G/G/G	G/G/G/G	G/G	G/G/G/G	A/A/G/G	A/A/A/A	G/G/G/G	G/G/G/G	G/G/G/G
15694-744_58	A/A/A/T	T/T	A/T	A/A	A/A	A/A	A/A	A/A	A/A	A/A	A/A	A/A/A/A	A/A	A/A	A/A	A/A	A/A	A/A	T/T	A/A	A/A	A/A	A/A	A/A	A/A	A/A	T/T	T/T	A/T	T/T	A/A	T/T	T/T	T/T	A/A/T/T	A/A/A/A	A/A/A/T	A/A/T/T	T/T/T/T	A/T	T/T/T/T	A/T/T/T	A/A/A/T	A/A/A/T	A/A/A/A	A/A/T/T	A/A	A/T/T/T	T/T/T/T
16428-725_70	T/T/T/T	T/T/T/T	C/C	C/T	C/C	C/C	C/T	C/C	C/C	C/C	C/C	C/C/C/C	C/C	C/C	C/C	C/C	C/C	C/C	C/C	C/C	C/C	C/C	C/C	C/C	C/C	C/C	T/T	T/T	T/T	T/T	T/T	T/T	T/T	T/T	C/T/T/T	T/T/T/T	T/T/T/T	C/C/C/C	C/C/T/T	C/T	C/C/T/T	C/C/T/T	T/T	C/T/T/T	C/C/T/T	T/T/T/T	T/T/T/T	C/C/T/T	C/T/T/T
18724-674_80	A/A/A/A	A/A	G/A	G/G	G/A	A/A	G/G	G/G	G/G	G/G	G/G	G/G/G/G	G/A	G/G	A/A	A/A	A/A	A/A	A/A	G/G	G/A	G/G	G/G	G/G	G/G	G/G	A/A	A/A	A/A	A/A	A/A	A/A	A/A	A/A	A/A/A/A	G/G/A/A	A/A/A/A	A/A	G/G/G/A	A/A	G/G/A/A	G/A/A/A	A/A/A/A	A/A/A/A	A/A/A/A	A/A/A/A	A/A/A/A	A/A/A/A	G/G/A/A
18839-672_116	G/G/G/G	G/G/G/G	T/G	T/T	T/T	T/T	T/T	T/T	T/T	T/T	T/G	T/G/G/G	T/T	T/G	T/T	T/T	T/T	T/T	T/T	T/T	T/G	T/G	T/G	T/T	T/G	T/G	G/G	G/G	G/G	G/G	G/G	G/G	G/G	G/G	T/G/G/G	G/G/G/G	G/G/G/G	G/G/G/G	G/G/G/G	T/G	G/G/G/G	G/G/G/G	G/G/G/G	G/G/G/G	G/G/G/G	G/G/G/G	G/G/G/G	G/G/G/G	G/G/G/G
19161-666_125	G/A/A/A	A/A/A/A	A/A	A/A	A/A	A/A	A/A	A/A	A/A	A/A	A/A	A/A/A/A	A/A	A/A	A/A	A/A	A/A	A/A	A/A	G/G	G/G	G/G	G/G	G/G	A/A	A/A	G/G	G/G	G/A	G/G	G/G	A/A	G/G	G/A	G/G/A/A	G/A/A/A	A/A/A/A	G/G/A/A	A/A/A/A	G/A	A/A/A/A	A/A/A/A	A/A/A/A	A/A/A/A	G/A/A/A	A/A	A/A/A/A	G/G/A/A	G/A/A/A
19-17533_132	G/G/G/G	G/G/G/G	G/G	G/G	G/G	G/G	G/G	G/G	G/G	G/G	G/G	G/G/G/G	G/G	G/G	G/G	G/G	G/G	G/G	G/G	G/G	G/G	G/G	G/G	G/G	G/G	G/G	A/A	A/A	G/G	G/A	A/A	A/A	A/A	G/A	G/G/G/G	G/G/G/G	G/G/G/G	G/G/G/G	G/G/G/G	G/G	G/G/G/G	G/G/G/G	G/G	G/G/G/G	G/G/G/G	G/G/G/G	G/G/G/G	G/G/G/G	G/G/G/G
20188-646_115	G/G/G/G	G/G/G/G	A/A	A/A	A/A	A/A	A/A	A/A	A/A	A/A	A/A	A/A/A/A	A/A	A/A	A/A	A/A	A/A	A/A	A/A	A/A	A/A	A/A	A/A	A/A	A/A	A/A	G/G	G/G	G/G	G/G	G/G	G/G	G/G	G/G	A/A/G/G	A/A/G/G	A/A/A/G	A/A/G/G	A/A/G/G	A/G	G/G/G/G	G/G/G/G	G/G/G/G	A/A/G/G	G/G/G/G	G/G/G/G	G/G	G/G/G/G	A/G/G/G
20287-644_124	A/A/A/A	A/A/A/A	G/G	G/G	G/G	G/G	G/G	A/A	A/A	G/A	A/A	A/A/A/A	A/A	A/A	G/G	G/G	G/G	G/G	G/G	G/G	G/G	G/G	G/A	G/G	G/A	G/A	A/A	A/A	A/A	A/A	A/A	A/A	A/A	A/A	G/A/A/A	G/G/G/A	G/A/A/A	G/A/A/A	A/A/A/A	G/A	G/G/A/A	A/A/A/A	G/G/G/G	G/G/A/A	G/G/G/G	G/G/G/G	A/A/A/A	A/A/A/A	G/A/A/A
20407-642_99	G/G/C/C	C/C/C/C	G/G	G/G	G/G	G/G	G/G	G/G	G/G	G/G	G/G	G/G/G/G	G/G	G/G	G/G	G/G	G/G	G/G	G/G	G/G	G/C	G/C	G/C	G/C	G/G	G/G	C/C	C/C	C/C	C/C	C/C	C/C	C/C	C/C	G/C/C/C	G/G/G/C	G/C/C/C	G/G/C/C	G/G/G/C	G/C	G/C/C/C	C/C	G/G/C/C	G/G/G/G	C/C/C/C	C/C/C/C	G/C/C/C	C/C/C/C	C/C/C/C
208-4862_172	C/T/T/T	C/C/T/T	T/T	T/T	C/T	T/T	C/T	T/T	T/T	T/T	T/T	T/T	C/T	T/T	C/T	C/T	C/T	C/T	C/T	T/T	T/T	T/T	T/T	T/T	T/T	T/T	C/T	C/T	C/T	C/T	C/C	C/T	C/T	C/T	C/C/C/C	C/C/C/T	C/C/C/T	C/C/T/T	C/C/C/T	C/T	C/C/T/T	C/C/T/T	C/C/C/T	C/C/T/T	C/C/C/T	C/C/T/T	C/C/C/T	C/C/T/T	C/C/T/T
20918-633_98	T/T/T/T	T/T/T/T	C/C	C/T	T/T	C/C	T/T	C/C	C/C	C/C	C/C	C/C/C/C	C/C	C/C	T/T	T/T	T/T	T/T	T/T	T/T	T/T	T/T	T/T	T/T	C/T	T/T	T/T	T/T	T/T	T/T	T/T	T/T	T/T	T/T	T/T/T/T	C/T/T/T	C/T/T/T	T/T/T/T	C/T/T/T	T/T	C/T/T/T	T/T/T/T	C/C/T/T	T/T/T/T	C/C/C/C	C/C/C/C	C/C/T/T	C/T/T/T	C/C/T/T
2283-1771_198	G/G/A/A	G/G/G/A	G/A	G/A	G/A	G/A	G/A	G/A	G/G	G/G	G/G	G/G/G/G	G/G	G/G	A/A	G/A	G/A	G/A	G/A	G/G	G/A	G/G	G/A	G/G	G/A	G/A	G/A	G/G	G/G	G/G	G/G	G/G	G/A	A/A	G/G/G/A	G/G/G/G	G/G/G/G	G/G/G/G	G/G/G/A	G/A	G/G/A/A	G/G/A/A	G/G/G/A	G/G/G/G	G/G/G/A	G/G/A/A	G/G/G/G	G/G/G/G	G/G/G/G
24376-578_148	C/C/G/G	C/C	C/G	C/G	C/G	C/G	C/G	C/G	C/G	C/G	C/G	C/C/C/G	C/G	C/G	C/G	C/G	C/G	C/G	C/G	C/G	C/G	C/G	C/G	C/G	C/G	C/G	C/C	C/C	C/C	C/G	C/C	C/C	C/C	C/C	C/C/G/G	C/C/G/G	C/C	C/C/G/G	C/C	C/G	C/C/C/G	C/C/G/G	C/C	C/G/G/G	C/C/G/G	C/C/C/G	C/C/C/G	C/C/C/C	C/C/G/G
2449-1721_160	A/A/A/T	A/A	A/A	A/A	T/T	A/A	A/T	A/A	A/T	A/T	A/T	A/A/A/A	A/A	T/T	A/T	A/T	A/T	A/T	A/T	A/A	A/A	A/T	A/A	A/A	T/T	A/T	A/T	T/T	A/A	A/T	A/T	A/T	T/T	T/T	A/T/T/T	A/T/T/T	A/T/T/T	A/T/T/T	A/A/T/T	A/T	A/A/A/T	A/A/A/A	T/T/T/T	T/T/T/T	T/T/T/T	T/T/T/T	T/T/T/T	A/A/T/T	A/A/T/T
2561-1692_202	A/A/A/C	C/C/C/C	A/A	A/A	A/A	A/A	A/A	A/A	A/A	A/A	A/A	C/C/C/C	A/A	A/A	A/A	A/A	A/A	A/A	A/A	C/C	C/C	C/C	C/C	C/C	A/A	A/A	C/C	C/C	C/C	C/C	C/C	A/C	C/C	C/C	C/C/C/C	C/C/C/C	A/C/C/C	A/A/C/C	A/C/C/C	C/C	A/A/A/A	A/A/C/C	A/A/C/C	A/A/A/C	A/C/C/C	C/C/C/C	A/A/C/C	C/C/C/C	A/C/C/C
2585-1684_171	G/G/G/A	G/G	G/G	G/G	G/G	G/G	G/G	G/G	G/A	G/A	G/G	G/G/G/A	G/G	G/G	G/A	G/A	G/G	G/A	G/G	G/G	G/G	G/G	G/G	G/G	G/G	G/G	G/A	G/A	G/G	G/A	G/A	G/A	G/A	G/A	G/G	G/G/G/A	G/G	G/G	G/G/G/G	G/G	G/G	G/G	G/G	G/G	G/G/G/A	G/G/G/A	G/G/G/A	G/G/G/A	G/G/G/A
2629-1672_130	C/C	C/C/T/T	C/C	C/C	C/C	C/C	C/C	C/C	C/C	C/C	C/C	C/C/C/C	C/C	C/C	C/C	C/C	C/C	C/C	C/C	C/C	C/C	C/C	C/C	C/C	C/C	C/C	T/T	T/T	T/T	T/T	T/T	T/T	T/T	T/T	C/C/T/T	T/T/T/T	T/T/T/T	C/C	C/C/C/T	C/T	C/C/C/T	C/C/C/T	C/C/C/T	T/T/T/T	C/C/T/T	C/C/C/T	C/C/C/T	T/T/T/T	C/T/T/T
27953-532_136	C/C/C/C	C/C/C/C	C/C	A/A	A/C	A/C	A/C	A/A	A/A	A/A	A/A	A/A/A/A	A/A	A/A	A/A	A/A	A/A	A/A	A/A	C/C	C/C	C/C	C/C	C/C	A/A	A/A	C/C	C/C	C/C	C/C	C/C	C/C	C/C	C/C	C/C/C/C	C/C/C/C	A/A/A/C	A/A/A/C	A/A/C/C	A/A	A/A/A/C	A/A/C/C	C/C/C/C	C/C/C/C	C/C	C/C/C/C	C/C	A/A/C/C	A/A/A/C
288-4022_92	T/T/T/T	T/T/T/T	T/T	T/T	T/T	T/T	T/T	T/T	T/T	T/T	T/T	T/T/T/T	T/T	T/T	T/T	T/T	T/T	T/T	T/T	T/T	T/T	T/T	T/T	T/T	T/T	T/T	T/C	T/C	C/C	C/C	T/C	T/C	T/C	T/C	T/T/T/T	T/T/T/T	T/T/T/T	T/T/T/T	T/T/T/T	T/T	T/T/T/T	T/T/T/T	T/T/T/T	T/T/T/T	T/T/T/T	T/T/T/T	T/T/T/T	T/T/T/T	T/T/T/T
3189-1549_189	G/G/G/A	A/A/A/A	G/G	G/G	G/A	G/G	G/A	G/G	G/G	G/A	A/A	A/A/A/A	G/A	A/A	G/G	G/G	G/G	G/G	G/G	A/A	A/A	A/A	A/A	A/A	G/G	G/G	A/A	A/A	A/A	A/A	A/A	A/A	A/A	A/A	A/A/A/A	G/A/A/A	A/A/A/A	G/A/A/A	G/A/A/A	A/A	G/A/A/A	G/G/A/A	G/G/A/A	A/A/A/A	G/G/A/A	G/A/A/A	G/A/A/A	G/A/A/A	A/A/A/A
32-12504_80	C/C/T/T	C/C/C/T	C/T	C/C	C/T	C/C	C/C	C/T	C/T	C/T	C/T	C/C/T/T	C/T	C/T	C/C	C/T	C/C	C/C	C/T	C/T	C/C	C/C	C/T	C/C	C/C	C/T	C/T	C/T	C/T	C/T	C/T	C/T	C/T	C/T	C/C/T/T	C/C/T/T	C/C/C/T	C/C/T/T	C/C/C/T	C/T	C/C/T/T	C/C/T/T	C/C/T/T	C/C/T/T	C/C/T/T	C/C/T/T	C/C/T/T	C/C/T/T	C/C/T/T
36097-453_152	G/G/A/A	G/G/A/A	G/A	G/A	G/A	G/A	G/A	G/A	G/A	G/A	G/A	G/G/G/A	G/A	G/A	G/A	G/A	G/A	G/A	G/A	G/A	G/A	G/A	G/A	G/A	A/A	G/A	G/A	G/A	G/A	G/A	G/A	G/A	G/A	G/A	G/G/G/A	G/G/A/A	G/G/A/A	G/G/A/A	G/G/A/A	G/A	G/G/G/A	G/G/A/A	G/G/A/A	G/G/A/A	G/G/G/A	G/A/A/A	G/G/A/A	G/G/A/A	G/G/A/A
4707-1322_168	A/A/A/A	A/A/A/A	G/G	G/G	G/G	G/G	G/G	G/G	G/G	G/G	G/G	G/G/G/G	G/G	G/G	G/G	G/G	G/G	G/G	G/A	A/A	G/G	G/A	G/G	A/A	G/A	A/A	A/A	A/A	A/A	A/A	A/A	A/A	A/A	A/A	A/A/A/A	G/A/A/A	G/A/A/A	G/G/G/G	G/G/A/A	G/A	G/G/G/G	G/G/G/A	G/G/A/A	G/G/G/A	G/A/A/A	G/A/A/A	G/A/A/A	G/G/A/A	A/A/A/A
4986-1292_143	T/T/T/T	C/T/T/T	T/T	T/T	T/T	T/T	T/T	T/T	T/T	T/T	T/T	T/T/T/T	T/T	T/T	T/T	T/T	T/T	T/T	T/T	T/T	T/T	T/T	T/T	T/T	T/T	T/T	C/T	T/T	T/T	T/T	T/T	T/T	C/T	T/T	C/C/T/T	C/C/T/T	C/C/T/T	C/C/T/T	C/T/T/T	T/T	C/C/T/T	C/T/T/T	C/C/T/T	C/C/T/T	C/C/T/T	C/C/T/T	C/C/T/T	C/C/T/T	C/C/T/T
5388-1245_72	A/A/A/A	A/A/A/A	T/T	T/T	T/T	T/T	T/T	A/A	A/A	A/A	T/A	T/T/A/A	A/A	A/A	T/T	T/T	T/T	T/T	T/T	T/A	A/A	T/T	T/T	T/A	T/T	T/A	A/A	A/A	A/A	A/A	A/A	A/A	A/A	A/A	T/A/A/A	A/A/A/A	A/A/A/A	A/A/A/A	A/A/A/A	T/A	A/A/A/A	T/A/A/A	A/A	T/A/A/A	A/A	T/T/A/A	A/A/A/A	A/A/A/A	T/T/A/A
621-2889_76	A/A/T/T	A/T/T/T	A/A	A/T	A/T	A/T	A/T	A/T	A/T	A/T	A/T	A/A/T/T	A/T	A/T	A/A	A/A	A/A	A/A	A/A	A/T	A/T	A/T	A/T	A/T	A/A	A/T	A/T	A/T	A/T	T/T	T/T	A/T	A/T	A/T	A/A/T/T	A/A/A/T	A/A/A/T	A/A/T/T	A/A/T/T	A/T	A/A/A/T	A/A/A/T	A/A/T/T	A/A/T/T	A/A/T/T	A/A/T/T	A/A/T/T	A/A/A/T	A/T/T/T
6289-1161_110	T/T/T/T	T/T/T/T	C/C	C/T	C/C	T/T	C/T	T/T	T/T	T/T	T/T	T/T/T/T	T/T	T/T	C/C	C/C	C/C	C/C	C/C	C/C	C/C	C/C	C/C	C/C	C/C	C/C	T/T	T/T	T/T	T/T	T/T	T/T	T/T	T/T	C/C/C/T	C/T/T/T	C/C/T/T	C/T/T/T	C/C/C/C	C/T	C/C/C/T	C/C/T/T	C/T/T/T	T/T/T/T	C/C/T/T	C/C	C/C/C/C	C/C/T/T	T/T/T/T
6301-1161_179	G/G/G/G	A/G/G/G	A/A	A/A	A/A	A/A	G/G	A/A	A/A	A/A	A/A	A/A/A/A	A/A	A/A	A/A	A/A	A/A	A/A	A/A	G/G	A/G	A/A	A/A	A/G	A/A	A/A	G/G	G/G	G/G	G/G	G/G	G/G	G/G	G/G	A/G/G/G	G/G/G/G	G/G/G/G	A/A/A/G	A/A/G/G	A/G	G/G/G/G	A/G/G/G	A/A/A/G	A/A/G/G	A/A/A/A	A/A/A/A	A/A/A/G	A/G/G/G	G/G/G/G
6708-1128_119	A/A/A/A	G/G/A/A	G/G	G/G	G/G	G/G	G/G	G/G	G/G	G/G	G/G	G/G/G/G	G/G	G/G	G/G	G/G	G/G	G/G	G/G	G/G	G/G	G/G	G/G	G/G	G/G	G/G	A/A	A/A	A/A	A/A	A/A	A/A	A/A	A/A	G/G/A/A	G/G/A/A	G/G/G/A	G/G/G/A	G/G/A/A	G/A	G/G/A/A	G/G/G/A	A/A/A/A	G/G/G/G	A/A/A/A	A/A/A/A	G/G/A/A	G/G/G/A	G/G/A/A
7514-1072_110	T/T/T/T	T/T/T/T	A/A	A/A	A/A	A/A	A/A	A/A	T/T	T/T	A/T	A/A/A/T	A/T	A/A	A/A	A/A	A/A	A/A	A/A	A/T	A/A	A/T	A/A	A/T	A/A	A/A	T/T	T/T	T/T	T/T	T/T	T/T	T/T	T/T	A/A/T/T	A/T/T/T	A/T/T/T	A/A/T/T	A/A/T/T	T/T	A/T/T/T	A/T/T/T	A/A/A/T	A/A/T/T	A/A/T/T	A/T/T/T	A/T/T/T	A/A/T/T	A/A/A/T
7599-1067_130	A/C/C/C	C/C/C/C	C/C	A/C	A/C	A/C	A/C	A/C	A/C	C/C	A/C	A/A/C/C	A/C	A/C	A/C	A/C	A/C	A/C	A/C	A/C	A/C	A/C	A/C	A/C	A/C	A/C	C/C	C/C	C/C	C/C	C/C	C/C	C/C	C/C	C/C	C/C/C/C	C/C/C/C	C/C/C/C	A/C/C/C	A/C	A/C/C/C	A/C/C/C	A/A/C/C	A/A/C/C	A/C/C/C	A/A/C/C	C/C/C/C	C/C/C/C	C/C/C/C
7668-1062_222	A/C/C/C	A/A/C/C	A/C	A/C	A/C	A/C	A/C	A/C	A/C	A/C	A/C	A/A/C/C	A/C	A/C	A/C	A/C	A/C	A/C	A/C	A/C	A/C	A/A	A/C	A/C	A/C	A/C	A/C	A/A	C/C	A/A	A/A	A/C	A/C	A/C	A/C/C/C	A/A/C/C	A/C/C/C	C/C	C/C	A/C	A/A/C/C	A/A/C/C	C/C	A/A/C/C	A/A/C/C	A/C/C/C	A/A/C/C	A/A/C/C	A/A/C/C
8118-1034_187	G/A/A/A	G/G/G/G	G/G	G/G	G/G	G/G	G/G	G/G	G/G	G/G	G/G	G/G/G/G	G/G	G/G	G/G	G/G	G/G	G/G	G/G	G/G	G/G	G/G	G/G	G/G	G/G	G/G	A/A	A/A	A/A	A/A	A/A	A/A	A/A	A/A	G/A/A/A	A/A	G/G/G/A	G/A/A/A	G/G/A/A	G/A	A/A/A/A	A/A/A/A	A/A	G/A/A/A	G/G/A/A	G/A/A/A	G/A/A/A	A/A/A/A	A/A/A/A
8589-1007_103	G/G/G/G	G/G/G/G	C/C	C/C	C/C	C/G	C/C	C/G	C/G	G/G	C/G	G/G/G/G	G/G	G/G	C/C	C/C	C/C	C/C	C/G	C/C	C/C	C/C	C/G	C/C	C/G	C/C	G/G	G/G	G/G	G/G	G/G	G/G	C/G	G/G	G/G/G/G	C/G/G/G	C/G/G/G	G/G	C/C/G/G	C/G	C/C/G/G	C/C/G/G	C/C/G/G	C/C/G/G	G/G/G/G	C/C/G/G	C/C/G/G	G/G/G/G	G/G/G/G
8690-1001_140	A/A/A/A	A/A/A/A	C/C	C/C	C/C	C/C	C/C	A/A	C/A	A/A	A/A	C/C/A/A	A/A	A/A	C/C	C/C	C/C	C/C	C/C	C/C	C/C	C/C	C/C	C/C	C/C	C/C	A/A	A/A	A/A	A/A	A/A	A/A	A/A	A/A	C/C/A/A	C/C/C/C	C/C/C/A	C/C/A/A	C/C/A/A	C/A	A/A/A/A	C/A/A/A	A/A/A/A	A/A/A/A	A/A/A/A	A/A/A/A	A/A/A/A	A/A/A/A	A/A/A/A
8857-991_59	T/C/C/C	C/C	T/T	T/T	T/T	T/T	T/T	T/C	T/T	C/C	T/C	T/T/T/T	T/C	T/T	T/T	T/T	T/T	T/T	T/T	T/T	T/T	T/T	T/T	T/T	C/C	T/C	C/C	T/C	C/C	C/C	T/C	C/C	C/C	T/C	T/T/T/T	T/T/T/T	T/T/C/C	T/T/T/C	T/T/C/C	T/C	T/T/T/C	T/T/T/C	C/C/C/C	T/C/C/C	C/C/C/C	C/C/C/C	C/C	C/C/C/C	C/C/C/C
8967-986_108	C/C/C/C	C/C/C/C	A/A	A/A	A/A	A/A	A/A	A/A	A/A	A/A	A/A	A/A/A/A	A/A	A/A	A/A	A/A	A/A	A/A	A/A	A/A	A/A	A/A	A/A	A/A	A/A	A/A	C/C	C/C	C/C	C/C	C/C	C/C	C/C	C/C	C/C	C/C	C/C/C/C	A/A/C/C	A/A/A/C	C/C	A/A	A/A/A/C	C/C/C/C	A/A/A/C	C/C/C/C	A/A/C/C	A/A/A/C	A/C/C/C	A/C/C/C
9162-976_134	C/C/C/C	C/C/C/C	A/C	A/A	A/C	C/C	A/C	C/C	C/C	C/C	C/C	C/C/C/C	C/C	C/C	A/C	A/C	A/C	A/C	A/A	A/A	A/C	A/A	A/C	A/A	A/C	A/C	C/C	C/C	A/C	C/C	C/C	C/C	A/C	C/C	A/A/A/C	A/C/C/C	A/A/C/C	A/A/C/C	C/C/C/C	A/C	A/C/C/C	A/C/C/C	C/C/C/C	C/C/C/C	C/C/C/C	C/C/C/C	C/C/C/C	C/C/C/C	C/C/C/C
9351-967_134	A/A/A/A	T/T/A/A	T/T	T/T	T/T	T/T	T/T	T/T	T/T	T/T	T/T	T/T/T/T	T/T	T/T	T/T	T/T	T/T	T/T	T/T	A/A	A/A	A/A	A/A	A/A	T/A	A/A	A/A	A/A	A/A	A/A	A/A	A/A	A/A	A/A	T/T/T/A	A/A/A/A	T/T/A/A	T/T/T/A	T/A/A/A	A/A	T/T/T/T	T/T/T/A	T/T/A/A	T/A/A/A	T/T	T/T/A/A	A/A/A/A	T/T/T/A	A/A/A/A
10224-925_114	A/G/G/G	A/A	A/A	A/A	A/A	A/A	A/A	A/A	A/A	A/A	A/A	A/A/A/A	A/A	A/A	A/A	A/A	A/A	A/A	A/A	A/G	A/A	A/A	A/A	A/G	A/A	A/A	A/G	G/G	A/G	G/G	G/G	A/G	A/G	A/G	A/A/G/G	A/A/A/G	A/A/A/G	A/A	A/A/G/G	A/G	A/A/G/G	A/G/G/G	G/G/G/G	G/G/G/G	A/A/G/G	G/G/G/G	A/G/G/G	A/A/G/G	G/G
1070-2354_67	G/G/G/G	G/G/G/G	T/T	T/T	T/T	T/T	T/T	T/T	T/T	T/T	T/T	T/T/T/T	T/T	T/T	G/G	G/G	G/G	G/G	G/G	T/T	T/T	T/T	T/T	T/T	T/T	T/T	G/G	G/G	G/G	G/G	G/G	G/G	G/G	G/G	G/G	T/T/G/G	T/G/G/G	T/T/T/G	T/T/G/G	T/G	T/T/G/G	T/T/G/G	T/T/T/G	T/G/G/G	T/T/G/G	T/T/T/G	T/T/G/G	T/T/G/G	T/G/G/G
10835-900_172	T/T/C/C	T/C/C/C	C/C	T/C	T/T	T/C	C/C	C/C	C/C	C/C		C/C/C/C	C/C	C/C	T/T	T/T	T/T	T/T	T/C	C/C	C/C	C/C	C/C	C/C	C/C	C/C	T/C	T/T	T/T	T/C	T/T	T/T	T/T	T/T	T/C/C/C	T/T/C/C	T/T/C/C	T/C/C/C	T/C/C/C	C/C	C/C/C/C	T/C/C/C	T/T/C/C	T/T/C/C	T/C/C/C	T/T/C/C	T/T/C/C	T/T/C/C	T/C/C/C
11039-892_101	T/T	A/A/A/A	T/T	T/T	T/T	T/T	T/T	T/T	T/T	T/T	T/T	T/T/T/T	T/T	T/T	T/T	T/T	T/T	T/T	T/T	T/T	T/T	T/T	T/A	T/T	T/T	T/T	A/A	A/A	T/A	A/A	A/A	T/A	T/A	A/A	A/A/A/A	T/T/T/A	T/T/A/A	T/A/A/A	T/T/A/A	T/A	T/T/A/A	T/T/A/A	T/T/A/A	T/T/A/A	T/T/A/A	T/T/T/A	T/A/A/A	A/A/A/A	A/A
11092-890_117	C/C/C/T	T/T/T/T	T/T	T/T	C/T	T/T	T/T	T/T	T/T	T/T	T/T	T/T/T/T	T/T	T/T	T/T	T/T	T/T	T/T	T/T	T/T	T/T	C/T	T/T	C/T	T/T	T/T	C/T	C/C	C/C	C/T	C/C	C/T	C/T	C/T	C/T/T/T	C/C/T/T	C/T/T/T	C/T/T/T	T/T/T/T	T/T	C/T/T/T	C/T/T/T	C/C/T/T	C/C/T/T	C/C/T/T	C/T/T/T	C/C/T/T	C/C/T/T	C/C/T/T
11698-867_66	A/A/A/A	A/A/A/A	T/T	T/T	T/T	T/T	T/T	T/T	T/T	T/T	T/T	T/T/T/T	T/T	T/T	T/T	T/T	T/T	T/T	T/T	A/A	A/A	A/A	T/A	A/A	T/T	T/T	A/A	A/A	A/A	A/A	A/A	A/A	A/A	A/A	T/T/A/A	T/A/A/A	T/T/T/T	T/T/T/A	T/A/A/A	A/A	T/T/A/A	T/T/A/A	T/T/T/T	T/T/A/A	T/T/T/A	T/T/A/A	T/T/T/T	A/A/A/A	A/A/A/A
127-6660_229	A/A/A/T	A/A/A/A	A/A	A/A	A/A	A/A	A/A	A/A	A/A	A/A	A/A	A/A/A/A	A/A	A/A	A/A	A/A	A/A	A/A	A/A	A/A	A/A	A/A	A/A	A/A	A/A	A/A	A/T	A/T	A/A	A/T	A/A	A/A	A/A	A/T	A/A	A/A/A/T	A/A/A/A	A/A/A/A	A/A/A/A	A/T	A/A/A/A	A/A	A/A/A/A	A/A/A/A	A/A	A/A/A/A	A/A/A/A	A/A	A/A/A/A
12975-822_65	C/C/C/C	A/A	A/A	A/A	A/A	A/A	A/A	A/A	A/A	A/A	A/A	A/A/A/A	A/A	A/A	A/A	A/A	A/A	A/A	A/A	A/A	A/A	A/A	A/A	A/A	A/C	C/C	C/C	C/C	C/C	C/C	C/C	C/C	C/C	C/C	C/C/C/C	C/C/C/C	A/C/C/C	C/C/C/C	A/A/A/C	A/C	A/A/C/C	A/A/A/C	C/C/C/C	A/A/A/C	A/A/A/C	A/A/A/A	C/C/C/C	C/C/C/C	C/C/C/C
1325-2181_183	G/G	G/G/G/G	G/G	G/G	G/G	G/G	G/G	G/G	G/G	G/G	G/G	G/G/G/G	G/G	G/G	G/G	G/G	G/G	G/G	G/G	G/G	G/G	G/G	G/G	G/G	G/G	G/G	G/A	G/A	G/A	G/A	G/A	G/A	G/A	G/A	G/G/G/G	G/G/G/G	G/G/G/G	G/G/G/G	G/G/G/G	G/G	G/G/G/G	G/G/G/G	G/G/G/G	G/G/G/G	G/G/G/G	G/G/G/G	G/G/G/G	G/G/G/G	G/G/G/G
14584-773_96	A/A	G/G/G/G	G/G	A/A	A/A	A/G	A/G	A/A	A/A	A/A	A/A	A/A/A/A	A/A	A/A	A/A	A/A	A/A	A/A	A/A	A/A	A/A	A/A	A/A	A/A	A/A	A/A	G/G	G/G	G/G	G/G	G/G	A/G	A/A	G/G	A/A/A/G	A/A/G/G	A/A/G/G	A/A/A/G	A/A/A/A	A/G	A/A/A/G	A/A/A/G	G/G/G/G	A/A/A/G	A/A/G/G	G/G/G/G	G/G/G/G	A/A/G/G	G/G/G/G
15018-761_30	G/G/A/A	G/G/G/A	G/G	G/G	G/G	G/G	G/G	G/A	G/G	G/A	G/G	G/G/A/A	A/A	A/A	G/A	G/A	G/A	G/A	A/A	G/G	G/G	G/A	A/A	A/A	G/G	G/G	A/A	A/A	A/A	A/A	A/A	A/A	A/A	A/A	G/G/G/A	G/A/A/A	G/A/A/A	G/G/A/A	G/G/G/A	A/A	G/G	G/G/G/A	G/A/A/A	A/A/A/A	A/A/A/A	A/A/A/A	A/A	A/A/A/A	A/A/A/A
15340-753_111	C/C/C/C	T/C/C/C	T/C	T/C	T/C	T/C	T/C	T/C	T/C	T/C	T/C	T/T/C/C	T/C	T/C	T/C	T/T	T/T	T/T	T/C	T/C	T/C	T/C	T/T	T/C	T/C	T/C	T/T	T/C	T/C	C/C	C/C		T/C	T/C	T/T/C/C	T/T/C/C	T/T/C/C	T/T/C/C	T/T/C/C	T/T	T/T/T/T	T/T/C/C	T/T/C/C	T/T/C/C	T/T/C/C	T/T/C/C	T/T/C/C	T/T/C/C	T/T/C/C
15642-745_115	T/T/T/T	T/T	C/C	C/C	C/C	C/C	C/C	C/C	C/C	C/C	C/C	C/C/C/C	C/C	C/C	C/C	C/C	C/C	C/C	C/C	C/C	C/C	C/C	C/C	C/C	C/C	C/C	C/T	T/T	C/T	C/C	C/T	C/C	T/T	C/T	C/C/C/C	C/C/T/T	C/T/T/T	C/C	C/C/T/T	C/C	C/C/T/T	C/C/C/T	C/C/T/T	C/T/T/T	C/C	C/C/C/T	C/C	T/T/T/T	T/T/T/T
158-5734_142	C/C/C/T	C/C/C/C	C/T	C/T	C/T	C/T	C/T	C/C	C/C	C/C	C/C	C/C/C/C	C/C	C/C	C/T	C/T	C/T	C/T	C/T	C/C	C/C	C/C	C/C	C/C	C/C	C/C	C/C	C/C	C/C	C/C	C/C	C/C	C/C	C/C	C/C/C/T	C/C/C/C	C/C/C/T	C/C/C/C	C/C/C/T	C/C	C/C/C/T	C/C/C/C	C/C/C/T	C/C/C/T	C/C/C/T	C/C/T/T	C/C/C/T	C/C/C/C	C/C/C/C
15980-737_80	G/G/A/A	G/G/A/A	G/G	G/A	A/A	A/A	G/A	G/G	G/G	G/G	G/G	G/G/G/G	G/G	G/G	A/A	A/A	A/A	A/A	A/A	G/G	G/G	G/G	G/G	G/G	A/A	A/A	A/A	A/A	A/A	A/A	A/A	A/A	A/A	A/A	G/A/A/A	G/A/A/A	A/A/A/A	A/A/A/A	G/A/A/A	G/A	A/A/A/A	A/A/A/A	A/A/A/A	A/A/A/A	A/A/A/A	A/A	G/A/A/A	G/G/A/A	A/A/A/A
16400-726_61	G/G/G/G	G/G/G/G	A/A	A/A	G/G	A/A	A/G	A/A	A/A	A/A	A/A	A/A/A/A	A/A	A/A	G/G	G/G	G/G	G/G	G/G	A/A	A/A	A/A	A/A	A/A	A/A	A/A	G/G	G/G	G/G	G/G		G/G	G/G	G/G	A/G/G/G	A/G/G/G	G/G/G/G	A/G/G/G	A/A/A/A	A/G	A/A/G/G	A/A/G/G	A/G/G/G	A/G/G/G	A/A/G/G	A/A/G/G	G/G/G/G	G/G/G/G	A/G/G/G
1735-1958_199	T/T/T/T	T/T/T/T	G/G	G/G	G/G	G/G	G/G	G/G	G/G	G/G	G/G	G/G/G/G	G/G	G/G	G/T	G/T	G/T	G/T	T/T	G/G	G/T	G/G	G/G	G/G	T/T	G/T	T/T	T/T	T/T	T/T	T/T	T/T	T/T	T/T	G/G/T/T	G/G/T/T	G/G/G/T	G/G/T/T	G/G/T/T	G/T	G/G/G/T	G/G/G/T	G/G/G/G	G/G/G/G	G/G/G/G	G/G/G/G	G/G/G/G	G/G/G/T	G/G/T/T
1858-1912_110	T/T/T/C	C/C	T/T	T/T	T/T	T/T	T/T	T/T	T/T	T/T	T/T	T/T/T/T	T/T	T/C	T/T	T/T	T/T	T/T	T/T	T/T	T/T	T/T	T/T	T/T	T/T	T/T	C/C	C/C	C/C	C/C	C/C	C/C	C/C	C/C	T/T/T/C	T/T	T/T/C/C	T/T	T/T	T/C	T/T/C/C	T/T/T/T	T/T/T/C	T/T/T/C	T/T/T/T	T/T/T/T	T/T	T/T/T/C	T/T/C/C
18812-672_74	C/T/T/T	T/T/T/T	T/T	T/T	T/T	T/T	T/T	C/C	C/C	C/C	C/C	C/C/C/C	C/C	C/C	C/C	C/C	C/C	C/C		T/T	C/T	C/T	C/C	T/T	T/T	T/T	T/T	T/T	T/T	T/T	T/T	C/C	C/T	C/T	T/T/T/T	T/T/T/T	T/T/T/T	T/T/T/T	T/T/T/T	T/T	T/T/T/T	T/T/T/T	T/T/T/T	T/T/T/T	T/T/T/T	T/T/T/T	T/T/T/T	T/T/T/T	C/T/T/T
1935-1889_111	A/A	A/A/A/A	A/A	A/A	A/A	A/A	A/A	A/A	A/A	A/A	A/A	A/A/A/A	A/A	A/A	A/A	A/A	A/A	A/A	A/A	A/A	A/A	A/A	A/A	A/A	A/A	A/A	C/C	C/C	C/C	C/C	C/C	C/C	C/C	C/C	A/A/A/A	A/A/C/C	A/A/C/C	A/A/A/A	A/A	A/C	A/A/A/C	A/A	A/A/A/C	C/C	A/A/C/C	A/C/C/C	C/C/C/C	A/A/A/A	A/A/A/A
2033-1857_162	C/C	A/A/A/A	C/C	C/C	C/A	C/C	C/C	C/C	C/C	C/C	C/C	C/C/C/C	C/C	C/C	C/C	C/C	C/C	C/C	C/C	C/C	C/C	C/A	C/C	C/C	C/C	C/C	A/A	A/A	A/A	A/A	C/A	A/A	A/A	A/A	C/C/C/A	C/C/C/A	C/C/A/A	C/C/A/A	C/C/C/A	C/A	C/A/A/A	C/C/A/A	A/A/A/A	C/A/A/A	A/A/A/A	A/A/A/A	A/A/A/A	C/A/A/A	A/A/A/A
203-4896_80	C/C/C/T	C/C/C/T	T/T	T/T	C/T	T/T	T/T	T/T	T/T	T/T	C/T	T/T/T/T	T/T	T/T	T/T	T/T	T/T	T/T	T/T	T/T	T/T	C/T	C/T	C/T	C/T	C/T	T/T	C/T	T/T	T/T	T/T	T/T	C/T	T/T	T/T	T/T	C/T/T/T	C/T/T/T	T/T	C/T	C/T/T/T	C/T/T/T	T/T	T/T	C/T/T/T	T/T	T/T	T/T	C/T/T/T
218-4661_140	C/C/C/C	C/C/T/T	C/C	C/C	C/C	C/C	C/C	C/C	C/C	C/C	C/C	C/C/C/C	C/C	C/C	C/C	C/C	C/C	C/C	C/C	C/C	C/C	C/C	C/C	C/C	C/C	C/C	C/C	C/T	C/C	C/T	C/C	C/C	C/C	C/C	C/C/C/C	C/C/C/C	C/C/C/C	C/C/C/C	C/C/C/C	C/C	C/C/C/T	C/C/C/C	C/C/C/C	C/C/C/C	C/C/C/C	C/C/C/C	C/C/C/C	C/C/C/T	C/C/C/C
22736-603_88	A/A/A/A	A/A/A/G	G/G	A/G	A/A	A/G	A/G	A/A	A/A	A/A	A/A	A/A/A/A	A/A	A/A	A/A	A/A	A/A	A/A	A/A	G/G	A/G	A/G	G/G	A/A	A/A	A/A	G/G	G/G	G/G	G/G	G/G	G/G	G/G	G/G	A/A/G/G	A/A/A/A	A/A/G/G	A/A/G/G	A/A/A/A	G/G	A/A/G/G	A/A/G/G	A/G/G/G	A/G/G/G	G/G/G/G	A/G/G/G	G/G/G/G	G/G/G/G	G/G/G/G
23319-594_113	A/A/A/A	A/A/A/A	G/A	G/G	G/G	A/A	G/G	A/A	A/A	G/A	A/A	A/A/A/A	A/A	A/A	G/G	G/G	G/G	G/G	G/G	A/A	A/A	A/A	A/A	A/A	G/A	G/A	A/A	A/A	A/A	A/A	A/A	A/A	A/A	A/A	G/A/A/A	G/A/A/A	G/G/A/A	A/A/A/A	G/A/A/A	A/A	G/G/G/A	G/G/G/A	A/A/A/A	G/G/A/A	A/A	G/A/A/A	G/G/G/G	G/G/A/A	G/G
23992-583_173	A/A/A/A	A/A/A/A	A/A	G/G	A/A	G/A	G/G	G/G	G/G	G/G	G/G	G/G/G/G	G/G	G/G	G/G	G/G	G/G	G/G	G/G	A/A	G/A	A/A	A/A	A/A	G/G	G/A	A/A	A/A	A/A	A/A	A/A	A/A	A/A	A/A	G/A/A/A	G/A/A/A	G/G/A/A	G/G/A/A	G/A/A/A	A/A	A/A	G/A/A/A	G/G/A/A	G/A/A/A	G/G/A/A	G/G/A/A	G/A/A/A	G/A/A/A	A/A/A/A
240-4390_190	A/A/G/G	A/A/A/G	A/G	A/G	A/G	A/G	A/A	A/G	A/G	A/G	A/G	A/A	A/A	A/G	A/A	A/A	A/A	A/G	A/A	A/A	A/A	A/A	A/G	A/G	A/G	A/G	A/G	A/A	A/G	A/G	A/G	A/G	A/G	A/G	A/A/A/G	A/A/G/G	A/A	A/A/A/G	A/A/A/G	A/A	A/A/A/G	A/A	A/A	A/A/G/G	A/A	A/A/A/G	A/A	A/A/G/G	A/A/G/G
257-4236_194	T/T	T/T/C/C	T/C	T/C	T/C	T/C	T/C	T/C	T/C	T/C	T/C	T/T/T/C	T/C	T/C	T/C	T/C	T/C	T/C	T/C	T/C	T/C	T/C	T/C	T/C	T/C	T/C	T/T	T/C	T/T	T/T	T/T	T/T	T/C	T/C	T/T/T/C	T/T/T/C	T/T/T/C	T/T/T/C	T/T/T/C	T/C	T/T/T/C	T/T/T/C	T/T/T/C	T/T/T/C	T/T/T/C	T/T/C/C	T/T/T/C	T/T/C/C	T/T/C/C
2580-1686_102	A/A/A/A	A/A/A/A	A/G	A/G	A/G	A/A	A/G	A/G	A/A	A/A	A/G	A/A/G/G	A/G	A/G	A/A	A/A	A/A	A/A	A/G	A/A	A/G	A/A	G/G	A/A	A/G	A/A	G/G	A/G	A/G	A/G	A/G	G/G	A/G	A/G	A/A/A/G	A/A/A/G	A/A/A/G	A/A/A/G	A/A/A/G	A/A	A/A/A/A	A/A/A/A	A/A/A/A	A/A/A/A	A/A/A/A	A/A/A/A	A/A/G/G	A/A/G/G	A/A/A/A
27064-542_53	C/C/C/C	A/A/A/A	A/A	A/A	A/A	A/A	A/A	A/C	A/A	A/A	A/A	A/A/A/A	A/A	A/A	A/A	A/A	A/A	A/A	A/A	A/A	A/A	A/A	A/A	A/A	A/A	A/A	C/C	C/C	C/C	C/C	C/C	C/C	C/C	C/C	C/C/C/C	C/C/C/C	A/C/C/C	A/C/C/C	A/C/C/C	A/C	A/A	A/A/C/C	A/A/A/A	C/C	C/C/C/C	C/C/C/C	C/C/C/C	C/C/C/C	C/C/C/C
27880-533_133	T/T/T/G	G/G/G/G	T/T	T/G	T/G	T/T	T/G	T/T	T/T	T/T	T/T	T/T/T/T	T/T	T/T	T/T	T/T	T/T	T/T	T/T	T/T	T/T	T/T	T/T	T/T	T/T	T/T	G/G	G/G	G/G	G/G	G/G	G/G	G/G	G/G	G/G/G/G	T/T/G/G	T/T/T/G	T/T/T/G	T/T/G/G	T/G	T/T	T/T/G/G	T/T/G/G	T/T/G/G	T/T/G/G	T/T/G/G	T/T/T/T	G/G/G/G	G/G/G/G
28325-528_132	G/G/A/A	G/G/G/A	G/A	G/A	G/A	G/A	G/A	G/A	G/A	G/A	G/A	G/G/G/A	G/A	G/A	G/A	G/A	G/A	G/A	G/A	G/A	G/A	G/A	G/A	G/A	G/A	G/A	G/G	G/G	G/G	G/G	G/G	G/G	G/G	G/G	G/G/A/A	G/G/G/A	G/G/G/A	G/G/G/A	G/G/G/A	G/A	G/G/A/A	G/G/A/A	G/G/G/A	G/G/G/A	G/G/A/A	G/G/G/A	G/G/A/A	G/G/G/A	G/G/A/A
3088-1570_118	T/T/T/C	T/T/T/T	T/T	T/T	T/T	T/T	T/T	C/C	C/C	C/C	C/C	C/C/C/C	C/C	C/C	T/T	T/T	T/T	T/T	T/T	T/T	T/C	T/C	T/T	T/T	T/C	T/C	C/C	C/C	C/C	C/C	C/C	C/C	C/C	C/C	T/C/C/C	C/C/C/C	C/C/C/C	T/C/C/C	T/T/T/C	T/C	C/C/C/C	T/C/C/C	T/C/C/C	T/C/C/C	T/C/C/C	T/C/C/C	T/T/C/C	T/T/C/C	T/T/C/C
3358-1519_63	C/C	C/C/T/T	C/C	C/C	C/C	C/C	C/C	C/C	C/C	C/C	C/C	C/C/C/C	C/C	C/C	C/C	C/C	C/C	C/C	C/C	T/T	T/T	T/T	C/T	T/T	C/C	C/C	T/T	T/T	T/T	T/T	T/T	T/T	T/T	C/T	C/T/T/T	C/C/C/C	C/T/T/T	C/C/C/T	C/C/C/T	T/T	C/C/C/T	C/C	T/T	C/C/T/T	C/C/T/T	T/T/T/T	T/T/T/T	T/T/T/T	T/T/T/T
341-3697_165	A/A/A/G	A/A/A/A	A/G	A/G	A/A	A/G	A/A	A/A	A/A	A/A	A/A	A/A/A/A	A/A	A/A	A/G	A/G	A/G	A/G	A/A	A/G	A/G	A/G	A/G	A/G	A/A	A/A	A/G	A/G	A/G	A/G	A/G	A/G	A/G	A/G	A/A/A/G	A/A/A/G	A/A	A/A/A/A	A/A/A/G	A/G	A/A/A/G	A/A/A/G	A/A/A/G	A/A/A/A	A/A/G/G	A/A/A/G	A/A	A/A	A/A/A/G
3700-1460_155	G/T/T/T	G/G/G/G	G/G	G/G	G/G	G/G	G/G	G/G	G/G	G/G	G/G	G/G/G/G	G/G	G/G	G/T	G/T	G/T	G/T	G/G	T/T	G/T	T/T	T/T	G/G	G/T	G/T	T/T	G/T	T/T	G/T	G/T	T/T	T/T	G/T	G/G/G/T	G/G/G/T	G/G/T/T	G/T/T/T	G/G/T/T	T/T	G/G/G/G	G/G/G/G	G/G/T/T	T/T	G/G/T/T	T/T/T/T	G/G/T/T	G/G/G/T	G/G
3713-1459_149	A/A/G/G	A/A/A/A	A/A	A/A	A/A	A/A	A/A	A/A	A/A	A/A	A/A	A/A/A/A	A/A	A/A	A/A	A/A	A/A	A/A	A/G	A/A	A/G	A/A	G/G	A/G	A/G	A/A	G/G	G/G	G/G	G/G	G/G	G/G	G/G	G/G	A/A/A/G	A/A/A/A	A/G/G/G	A/G/G/G	A/G/G/G	G/G	A/A/A/G	A/A/G/G	A/G/G/G	A/A/A/G	A/G/G/G	A/A/A/A	A/G/G/G	G/G	G/G/G/G
3819-1441_146	A/A/A/A	A/A/A/A	G/G	G/G	G/G	G/G	G/G	G/G	G/G	G/G	G/G	G/G/G/G	G/G	G/G	G/G	G/G	G/G	G/G	G/G	G/G	G/G	G/G	G/G	G/G	G/G	G/G	A/A	A/A	A/A	A/A	A/A	A/A	A/A	A/A	G/G/G/A	G/G	G/G/A/A	G/G/A/A	G/G/G/A	G/A	G/G	G/G/A/A	G/G/G/G	G/G/G/A	G/G/G/A	G/G/G/A	G/G/G/A	G/G/A/A	G/G
3881-1434_103	G/G/G/G	G/G/G/G	A/A	A/A	A/A	A/G	A/A	A/G	A/G	A/A	A/A	A/A/G/G	A/A	A/G	A/A	A/A	A/A	A/A	A/A	A/A	A/A	A/A	A/A	A/A	A/A	A/G	G/G	G/G	G/G	G/G	G/G	G/G	G/G	G/G	A/A/G/G	A/A/G/G	A/A/G/G	A/A/G/G	A/A/A/G	A/G	A/G/G/G	A/G/G/G	A/A/G/G	A/A/G/G	A/A/A/G	A/G/G/G	A/A/G/G	A/G/G/G	A/G/G/G
39195-429_138	A/A/A/A	A/A/A/A	G/G	G/G	G/G	G/A	G/G	G/G	G/G	G/G	G/G	G/G/G/G	G/G	G/G	G/G	G/G	G/G	G/G	G/G	G/G	G/G	G/G	G/G	G/G	G/G	G/G	A/A	A/A	A/A	G/A	A/A	A/A	A/A	A/A	G/G/G/G	G/A/A/A	G/G/A/A	G/A/A/A	A/A/A/A	G/G	A/A	G/A/A/A	G/G/G/G	G/A/A/A	A/A/A/A	A/A/A/A	A/A/A/A	G/G/A/A	A/A/A/A
42199-408_207	A/A	A/A/A/A	A/A	A/A	A/A	G/A	A/A	A/A	A/A	A/A	A/A	A/A/A/A	A/A	A/A	A/A		A/A	A/A	A/A	A/A	A/A	A/A	G/A	A/A	A/A	A/A	G/A	G/A	G/A	G/A	G/A	G/A	G/A	A/A	G/A/A/A	G/A/A/A	G/A/A/A	A/A/A/A	A/A/A/A	G/A	A/A/A/A	A/A	G/A/A/A	A/A	G/G/A/A	G/A/A/A	A/A/A/A	G/A/A/A	G/A/A/A
484-3171_169	G/G	G/G/G/G	G/G	G/G	G/G	G/G	G/G	G/G	G/G	G/G	G/G	G/G/G/G	G/G	G/G	G/G	G/G	G/G	G/G	G/G	G/G	G/G	G/G	G/G	G/G	G/G	G/G	G/G	G/A	G/A	G/A	G/G	A/A	G/A	A/A	G/A/A/A	G/G	G/A/A/A	G/G	G/G	G/G	G/G/G/A	A/A/A/A	A/A/A/A	G/G/G/A	G/G/A/A	A/A/A/A	G/G	G/G/A/A	G/A/A/A
494-3128_120	C/C/C/T	T/T/T/T	C/C	C/C	C/C	C/C	C/C	C/C	C/C	C/C	C/C	C/C/C/C	C/C	C/C	C/C	C/C	C/C	C/C	C/C	C/C	C/C	C/C	C/C	C/C	C/C	C/C	C/T	C/C	C/C	C/C	C/T	C/T	C/C	C/C	C/C/C/T	C/C/C/T	C/C/C/C	C/C/C/C	C/T/T/T	C/T	C/C/T/T	C/C/C/T	C/C/T/T	C/C/T/T	C/C/T/T	C/C/T/T	C/C/T/T	C/T/T/T	C/T/T/T
5005-1290_115	T/T/C/C	C/C/C/C	T/T	T/T	T/T	T/T	T/T	T/T	T/T	T/T	T/T	T/T/T/T	T/T	T/T	T/T	T/T	T/T	T/T	T/T	T/T	T/T	T/T	T/T	T/T	T/T	T/T	T/C	C/C	T/C	T/C	C/C	C/C	C/C	T/C	C/C/C/C	C/C/C/C	T/T/C/C	T/C/C/C	T/C/C/C	T/C	C/C/C/C	C/C/C/C	T/C/C/C	T/C/C/C	T/C/C/C	C/C/C/C	C/C/C/C	C/C	C/C
58192-326_121	C/C/C/C	C/C/C/C	C/C	C/C	C/C	C/C	C/C	C/C	T/C	C/C	T/C	T/T/C/C	T/C	T/C	T/T	T/T	T/T	T/T	T/T	C/C	T/T	C/C	T/T	T/C	T/C	T/C	C/C	C/C	C/C	C/C	C/C	C/C	C/C	C/C	C/C/C/C	T/C/C/C	T/T/C/C	T/C/C/C	T/T/C/C	T/C	C/C/C/C	T/T/C/C	C/C/C/C	T/C/C/C	T/C/C/C	C/C/C/C	C/C/C/C	T/T/C/C	C/C/C/C
5844-1198_72	G/G/G/G	G/G/G/G	A/A	A/G	A/G	A/G	A/G	A/A	A/A	A/A	A/A	A/A/A/A	A/A	A/A	A/A	A/A	A/A	A/A	A/A	A/A	A/A	A/A	A/A	A/A	A/A	A/A	A/G	G/G	A/A	G/G	A/G	A/G	A/G	G/G	G/G/G/G	A/G/G/G	A/G/G/G	A/G/G/G	A/A/G/G	A/G	A/A/A/A	A/A/G/G	G/G/G/G	A/A/A/G	A/A/G/G	G/G/G/G	A/A/A/G	A/A/G/G	G/G
5996-1186_206	T/T/T/T	T/T/T/T	C/C	C/C	C/C	C/C	C/C	C/C	C/C	C/C	C/C	C/C/C/C	C/C	C/C	C/C	C/C	C/C	C/C	C/C	C/C	C/C	C/C	C/C	C/C	C/C	C/C	T/T	T/T	T/T	T/T	T/T	T/T	T/T	T/T	C/T/T/T	T/T/T/T	T/T/T/T	C/C/C/T	C/C	C/T	C/T/T/T	C/C/T/T	C/T/T/T	C/T/T/T	C/C/T/T	T/T/T/T	C/T/T/T	T/T	T/T/T/T
622-2888_142	A/A/A/A	A/A/G/G	A/A	A/A	A/A	A/A	A/A	A/A	A/A	A/A	A/A	A/A/A/A	A/A	A/A	A/A	A/A	A/A	A/A	A/A	A/G	A/A	A/A	A/A	G/G	A/G	A/G	G/G	A/G	A/G	G/G	A/A	A/G	A/G	G/G	A/A/G/G	A/A/G/G	A/A/G/G	A/A/A/G	A/A/A/G	G/G	A/G/G/G	A/A/A/G	A/A/A/A	A/A/G/G	A/A/G/G	A/A/G/G	A/A/A/G	A/A/A/G	A/A/A/G
6668-1131_193	G/G/G/A	G/G/G/A	G/G	G/G	G/G	G/A	G/G	G/G	G/G	G/G	G/G	G/G/G/G	G/G	G/G	G/A	G/A	G/A	G/A	G/G	G/A	G/G	G/G	G/A	G/G	G/G	G/A	A/A	G/A	A/A	A/A	A/A	A/A	A/A	G/A	G/G/G/A	G/G/A/A	G/G/G/A	G/G/G/A	G/G/G/A	G/A	G/G/G/A	G/G	G/G/G/A	G/G/G/A	G/G/G/A	G/G/G/A	G/G/G/A	G/G/G/A	G/G/A/A
710-2762_131	A/A/A/A	A/A/A/A	A/A	A/A	A/A	A/A	A/A	A/A	A/A	A/A	A/A	A/A/A/A	A/A	A/A	A/A	A/A	A/A	A/A	A/A	A/A	A/A	A/A	A/A	A/A	A/A	A/A	A/T	T/T	A/T	T/T	T/T	T/T	A/A	T/T	A/A/T/T	A/A/T/T	A/A	A/A/A/T	A/A/T/T	A/A	A/A/T/T	A/A/A/T	A/A/A/A	A/A/A/A	A/A/A/A	A/A/A/A	A/A/A/T	A/A/T/T	A/T/T/T
7916-1046_145	T/T	C/C/C/C	T/C	C/C	T/T	T/C	T/C	C/C	C/C	C/C	C/C	C/C/C/C	T/C	C/C	C/C	C/C	C/C	C/C	C/C	T/T	T/T	T/T	T/T	T/T	C/C	C/C	C/C	T/C	T/C	T/T	T/T	T/C	C/C	C/C	T/C/C/C	T/C/C/C	C/C/C/C	T/C/C/C	T/C/C/C	T/T	T/C/C/C	T/C/C/C	T/T/C/C	T/T/C/C	T/T/T/C	T/T/T/C	T/T/T/C	T/T/C/C	T/T
80-8434_48	A/A/A/G	A/A	A/G	A/G	A/G	A/G	A/G	A/G	A/G	A/G	A/G	A/A/A/G	A/G	A/G	A/A	A/G	A/G	A/A	A/G	A/A	A/G	A/G	A/G	A/A	A/G	A/G	A/A	A/A	A/A	A/A	A/A	A/A	A/A	A/A	A/A/A/G	A/A/A/A	A/A	A/A	A/A	A/G	A/A/A/G	A/A/A/G	A/A	A/A	A/A	A/A	A/A/A/G	A/A	A/A/A/G
8272-1026_128	G/G	G/G/G/G	G/G	G/G	G/G	G/G	G/G	G/G	G/G	G/G	G/G	G/G/G/G	G/G	G/G	G/G	G/G	G/G	G/G	G/G	G/G	G/G	G/G	C/G	G/G	G/G	G/G	C/G	C/C	C/C	C/G	C/C	C/G	C/G	C/G	C/G/G/G	C/C/G/G	G/G/G/G	C/G/G/G	C/G/G/G	C/G	C/C/G/G	C/C/G/G	G/G	C/G/G/G	C/C/G/G	C/G/G/G	C/C/G/G	C/G/G/G	C/C/G/G
8516-1011_135	C/C/C/T	T/T/T/T	C/C	C/C	C/C	C/C	C/C	C/C	C/T	C/C	C/C	C/C/C/T	C/C	C/C	C/C	C/C	C/C	C/C	C/C	C/T	C/T	C/T	C/T	C/T	C/C	C/C	T/T	T/T	T/T	T/T	T/T	T/T	T/T	T/T	C/T/T/T	C/C/T/T	C/C/T/T	T/T	T/T/T/T	C/T	T/T/T/T	C/T/T/T	C/C/C/C	C/C/C/T	C/C/C/C	C/C/C/T	C/C/C/C	T/T/T/T	T/T/T/T
8562-1009_163	C/C/C/C	T/T/T/C	T/T	T/T	T/T	T/T	T/T	T/T	T/T	T/T	T/T	T/T/T/T	T/T	T/T	T/C	T/C	T/C	T/C	T/C	T/C	T/T	T/T	T/T	T/C	T/T	T/T	C/C	C/C	C/C	C/C	C/C	C/C	C/C	C/C	T/T/C/C	T/T/C/C	T/T/T/C	T/T/T/C	T/T/C/C	T/C	T/C/C/C	T/C/C/C	C/C/C/C	C/C/C/C	T/C/C/C	C/C/C/C	C/C	T/C/C/C	T/C/C/C
9124-978_104	A/G/G/G	A/A/A/G	A/G	A/G	A/G	A/G	A/G	G/G	G/G	G/G	A/G	G/G/G/G	A/G	A/G	A/G	A/G	A/G	A/G	G/G	A/G	G/G	A/G	G/G	A/G	A/G	G/G	A/G	A/G	A/G	A/G	A/G	A/G	A/G		A/A/G/G	A/G/G/G	A/A/A/G	A/A/G/G	A/A/G/G	A/G	A/A/G/G	A/A/G/G	A/A/G/G	A/A/G/G	A/A/G/G	A/A/G/G	A/A/A/G	A/A/G/G	A/A/G/G
9896-940_91	T/T/T/T	T/T	C/C	C/C	C/C	C/C	C/T	C/C	C/C	C/C	C/C	C/C/C/C	C/C	C/C	C/C	C/C	C/C	C/C	C/C	C/C	C/C	C/C	C/C	C/C	C/C	C/C	T/T	T/T	T/T	T/T	T/T	T/T	T/T	T/T	C/C/C/T	C/C/T/T	C/C/T/T	C/C/C/T	C/C/T/T	C/T	T/T	C/C/T/T	C/C/C/T	C/T/T/T	T/T/T/T	C/C	T/T	T/T/T/T	T/T/T/T
9990-935_168	T/T/T/T	T/T/T/T	T/T	C/C	C/C	C/T	C/C	T/T	T/T	C/T	T/T	T/T/T/T	T/T	C/T	C/C	C/C	C/C	C/C	C/C	C/C	C/T	C/T	C/T	C/T	T/T	C/T	T/T	T/T	T/T	T/T	T/T	T/T	T/T	T/T	C/T/T/T	T/T/T/T	C/T/T/T	C/C/T/T	T/T/T/T	C/T	T/T/T/T	T/T/T/T	C/C/T/T	C/C/T/T	C/C/T/T	C/C/T/T	T/T/T/T	C/T/T/T	T/T/T/T
10114-930_204	A/A	A/A/A/A	A/A	A/A	A/A	A/A	A/A	A/A	A/A	A/A	A/A	A/A/A/A	A/A	A/A	A/A	A/A	A/A	A/A	A/A	A/A	A/A	A/A	A/A	A/A	A/A	A/A	G/G	G/G	G/G	G/G	G/G	G/G		G/G	A/A/G/G	A/A	A/A/G/G	A/A/G/G	A/A/G/G	A/G	A/A/G/G	A/A/G/G	A/A/G/G	A/A/G/G	A/A/G/G	A/A/G/G	A/G/G/G	A/A/G/G	G/G/G/G
10489-914_142	C/C/C/T	C/C/C/T	C/C	C/C	C/C	C/C	C/C	C/C	C/C	C/C	C/C	C/C/C/C	C/C	C/C	C/C	C/C	C/C	C/C	C/C	C/C	C/C	C/C	C/C	C/C	C/C	C/C	T/T	T/T	T/T	T/T	T/T	T/T	T/T	T/T	C/T/T/T	C/C/T/T	C/C/T/T	C/C/C/C	C/C/C/C	T/T	C/C/T/T	C/C/T/T	T/T/T/T	C/C/C/T	T/T/T/T	C/C/T/T	C/C/C/C	C/C	C/C/C/T
1055-2367_133	T/T/G/G	G/G	T/T	T/G	T/T	T/T	T/G	T/G	T/G	T/G	T/G	T/T/T/G	T/G	T/G	T/T	T/T	T/T	T/T	T/T	T/G	T/G	T/G	T/G	T/G	T/G	T/G	T/T	T/T	T/T	T/T	T/T	T/T	T/G	T/G	T/T/T/G	T/T/G/G	T/T/T/G	T/T/T/G	T/T/G/G	T/T	T/T/T/G	T/T/G/G	T/T/G/G	T/T/T/G	T/T/T/G	T/T/G/G	T/T/T/G	T/T/G/G	T/T/G/G
1079-2346_161	T/T	T/T/T/T	T/T	T/T	T/T	T/T	T/T	T/T	T/T	T/T	T/T	T/T/T/T	T/T	T/T	T/T	T/T	T/T	T/T	T/T	T/C	C/C	C/C	C/C	T/C	T/T	T/C	C/C	C/C	T/C	C/C	C/C	C/C	T/C	T/C	T/T/T/C	T/T/T/C	T/T/C/C	T/T/T/T	T/T	C/C	T/T/T/C	T/T/T/C	T/T/T/C	T/T/T/T	T/T/T/C	T/T/T/T	T/T/T/C	T/T/C/C	T/T/C/C
12481-839_136	T/T/T/T	T/T/T/T	C/T	T/T	T/T	T/T	C/T	T/T	T/T	T/T	T/T	C/C/C/T	C/T	T/T	C/C	C/C	C/C	C/C	C/C	C/C	C/C	C/C	C/C	C/C		T/T	T/T	T/T	T/T	T/T	T/T	T/T	T/T	T/T	T/T/T/T	T/T/T/T	C/C/T/T	C/C/T/T	T/T/T/T	C/T	C/T/T/T	C/C/T/T	T/T/T/T	T/T/T/T	T/T/T/T		T/T/T/T	T/T/T/T	T/T/T/T
12651-833_34	C/C/C/C	A/A/A/A	A/A	A/A	A/A	A/A	A/A	A/A	A/A	A/A	A/A	A/A/A/A	A/A	A/A	A/A	A/A	A/A	A/A	A/A	A/A	A/A	A/A	A/A	A/A	A/A	A/A	A/C	C/C	C/C	C/C	C/C	C/C	C/C	C/C	C/C/C/C	C/C/C/C	A/A/A/A	A/A/A/A	A/A/A/C	A/A	C/C/C/C	C/C/C/C	C/C/C/C	A/C/C/C	C/C/C/C	A/C/C/C	A/A/C/C	A/A/A/C	A/A/A/A
12904-824_45	C/C/C/C	T/T	T/T	T/T	T/T	T/T	T/T	T/T	T/T	T/T		T/T/T/T	T/T	T/T	T/T	T/T	T/T	T/T	T/T	T/T	T/C	T/T	T/T	T/T	T/C	T/C	T/T		C/C	C/C	C/C	C/C	C/C	C/C	T/T	T/C/C/C	C/C/C/C	T/T/T/C	T/T/T/C	T/C	T/C/C/C	C/C/C/C	T/T/C/C	T/T/T/C	T/T/T/C	T/C/C/C	T/C/C/C	T/C/C/C	C/C/C/C
13218-814_160	A/A/A/A	A/A/A/A	A/A	A/A	A/A	A/A	A/A	A/A	A/A	A/A	A/A	A/A/A/A	A/A	A/A	A/A	A/A	A/A	A/A	A/A	A/A	A/A	A/A	A/A	A/A	A/A	A/A	A/G	A/A	A/A	A/A		A/A	A/A	A/A	A/A/A/A	A/A/A/A	A/A/A/A	A/A/A/A	A/A/A/A	A/A	A/A/A/A	A/A/A/A	A/A/A/A	A/A/A/A	A/A/A/A	A/A/A/A	A/A/A/A	A/A/A/A	A/A/A/G
13221-814_148	T/T	C/C/C/C	T/T	T/T	T/T	T/T	T/T	T/T	T/T	T/T	T/T	T/T/T/T	T/T	T/T	T/T	T/T	T/T	T/T	T/T	T/T	T/T	T/T	T/T	T/T	T/T	T/T	T/C	T/C	C/C	C/C	C/C	T/C	T/C	T/C	T/C/C/C	T/T/T/C	T/T/C/C	T/C/C/C	T/T/T/C	T/T	T/T	T/C/C/C	T/T/C/C	T/T/C/C	T/C/C/C	T/C/C/C		T/T/C/C	T/T/C/C
13628-802_78	A/A/A/A	A/A/A/A	G/A	A/A	G/A	G/G	A/A	A/A	A/A	A/A	G/A	A/A/A/A	A/A	A/A	A/A	A/A	A/A	A/A	A/A	A/A	G/G	G/G	G/A	G/A	G/A	G/G	A/A	A/A	A/A	A/A	G/A	G/G	A/A	G/A	G/G/G/G	G/G/G/G	G/G/A/A	G/G/A/A	G/G/A/A	G/A	G/A/A/A	G/G/A/A	G/G/G/A	G/G/A/A	G/A/A/A	G/G/A/A	G/G/G/A	G/A/A/A	G/G/A/A
13633-801_169	T/T/T/T	T/T/C/C	T/C	C/C	T/C	C/C	C/C	T/C	T/C	T/C		C/C/C/C	T/C	T/C	T/C	T/C	T/C	T/C	T/C	C/C	C/C	C/C	C/C	C/C	T/T	T/T	C/C	C/C	C/C	C/C	C/C	C/C	C/C	C/C	T/T/C/C	T/C/C/C	T/T/T/C	T/T/T/T	T/T/C/C	C/C	T/T/C/C	T/T/C/C	T/T/C/C	T/T/T/C	T/T/C/C	T/T/T/T	T/T/T/T	C/C/C/C	T/T/C/C
14188-785_42	G/G/G/G	G/G/G/G	G/G	A/G	A/G	A/A	A/A	A/A	A/A	A/A	A/A	A/A/A/A	A/A	A/A	G/G	G/G	G/G	G/G	A/G	A/A	A/A	A/A	A/A	A/G	A/A	A/A	G/G	G/G	G/G	G/G	G/G	G/G	G/G	G/G	A/A/A/G	A/G/G/G	A/A/G/G	A/A/A/G	A/A/G/G	A/G	A/A/G/G	A/A/G/G	A/G/G/G	A/A/A/G	A/A/A/G	A/A/A/A	A/A/A/A	A/A/A/G	A/A
14578-773_85	G/G	G/G/G/G	G/G	G/G	G/G	G/G	G/G	G/G	G/G	G/G	G/G	G/G/G/G	G/G	G/G	G/G	G/G	G/G	G/G	G/G	G/G	G/G	G/G	G/G	G/G	G/G	G/G	C/C	C/C	C/C	C/C	C/C	C/C	C/C	C/C	G/G/G/G	C/C/C/G	C/C/C/G	C/C/G/G	C/G/G/G	C/G	G/G/G/G	C/G/G/G	C/C/G/G	C/C/C/G	C/C/C/C	C/C/C/C	C/C/G/G	G/G	C/G/G/G
14657-771_57	C/C/C/T	T/T	C/C	C/C	C/C	C/T	C/C	C/T	T/T	T/T	C/T	C/C/C/T	C/T	C/T	C/C	C/C	C/C	C/C	C/C	T/T	T/T	T/T	T/T	T/T	C/C	C/C		T/T	T/T	T/T	T/T	T/T	T/T	T/T	T/T	T/T/T/T	T/T/T/T	T/T/T/T	T/T/T/T	T/T	T/T/T/T	T/T/T/T	C/T/T/T	T/T	C/T/T/T	T/T/T/T	T/T/T/T	T/T/T/T	T/T/T/T
14849-766_140	A/G/G/G	G/G/G/G	G/G	G/G	G/G	G/G	G/G	G/G	G/G	G/G	G/G	G/G/G/G	G/G	G/G	G/G	G/G	G/G	G/G	G/G	A/G	A/A	A/G	A/G	A/G	G/G	G/G	A/A	A/A	A/A	A/A	A/A	A/A	A/A	A/A	A/A/A/G	A/A	A/A/A/A	G/G/G/G	G/G/G/G	A/A	A/A/G/G	A/G/G/G	G/G/G/G	A/A/A/A	G/G/G/G	G/G/G/G	A/A/G/G	A/A/A/G	G/G/G/G
15166-758_193	C/C	C/C/A/A	C/C	C/A	C/C	C/C	C/C	C/C	C/C	C/C	C/C	C/C/C/C	C/C	C/C	C/C	C/C	C/C	C/C	C/C	A/A	A/A	A/A	A/A	C/A	C/A	C/A	A/A	A/A	A/A	A/A	A/A	A/A	A/A	A/A	C/C/C/A	C/A/A/A	A/A	C/A/A/A	C/C/C/C	A/A	C/C/C/A	C/A/A/A	C/A/A/A	C/C/C/C	C/C/A/A	C/A/A/A	C/C/A/A	C/C/A/A	C/C/C/A
15749-742_207	A/A/A/A	A/A/A/A	A/A	T/A	T/T	T/T	T/T	T/T	T/T	T/T	T/T	T/T/T/T	T/T	T/T	A/A	A/A	A/A	A/A	A/A	A/A	T/A	A/A	A/A	T/T	T/A	T/A	A/A	A/A	A/A	A/A	A/A	A/A	A/A	A/A	T/T/A/A	T/A/A/A	A/A	T/T/A/A	T/T/T/A	A/A	T/T	T/T	T/T/T/A	T/T/T/T	T/T/A/A	T/A/A/A	T/T/A/A	T/A/A/A	T/A/A/A
16121-733_59	G/G/G/G	G/G/G/G	G/G	G/G	A/G	A/G	A/G	A/A	A/G	A/A	A/G	G/G/G/G	A/A	A/G	G/G	G/G	G/G	G/G	G/G	A/G	A/G	A/A	A/G	A/A	A/G	A/G	G/G	G/G	G/G	G/G	G/G	G/G	G/G	G/G	G/G/G/G	A/A/G/G	A/G/G/G	G/G/G/G	G/G/G/G	A/G	A/A/A/G	A/A	A/A/G/G	A/G/G/G	A/A/G/G	A/A/G/G	G/G	G/G/G/G	G/G/G/G
16390-726_77	A/A/A/C	A/A/A/A	A/A	A/A	A/A	A/A	A/A	A/A	A/A	A/A	A/A	A/A/A/A	A/A	A/A	A/A	A/A	A/A	A/A	A/A	A/A	A/A	A/A	A/A	A/A	A/A	A/A	C/C	C/C	C/C	C/C	C/C	C/C	C/C	C/C	A/A	A/A/C/C	A/A/A/A	A/A/A/A	A/A/A/A	A/C	A/A/A/A	A/A/A/A	A/A	A/A/A/C	A/A	A/A/A/C	A/A/A/C	A/A/C/C	A/A/A/C
16425-725_107	C/C	C/C/C/T	T/T	C/C	C/C	C/C	C/C	C/C	C/C	C/C	C/C	C/C/C/C	C/C	C/C	T/T	T/T	T/T	T/T	C/T	C/C	C/C	C/C	C/C	C/C	C/C	C/C	T/T	T/T	T/T	T/T	T/T	T/T	T/T	T/T	C/C/T/T	C/C/C/T	C/T/T/T	C/C/C/T	T/T/T/T	C/T	T/T/T/T	T/T	C/T/T/T	C/C/T/T	C/C/T/T	T/T	T/T/T/T	T/T/T/T	T/T/T/T
16542-722_102	G/G/A/A	G/G	G/G	G/G	G/G	G/G	G/G	G/G	G/G	G/G	G/G	G/G/G/G	G/G	G/G	G/G	G/G	G/G	G/G	G/G	G/G	G/G	G/G	G/G	G/A	G/G	G/G	G/A	G/G	G/A	G/A	G/A	A/A	G/A	A/A	G/G/G/A	G/G/A/A	G/G/A/A	G/G/A/A	G/A/A/A	G/A	G/G/G/G	G/G	A/A/A/A	A/A	A/A	A/A/A/A	A/A/A/A	G/G/A/A	A/A/A/A
16969-713_169	C/A/A/A	C/C	C/C	A/A	A/A	C/A	A/A	C/A	C/A	A/A	A/A	C/C/C/C	A/A	C/A	C/A	C/A	C/A	C/A	C/C	A/A	A/A	A/A	A/A	A/A	A/A	A/A	C/C		C/C	C/C	C/C	C/C	C/C	C/C	A/A/A/A	C/C/A/A	C/C/A/A	C/A/A/A	C/A/A/A	C/A	C/A/A/A	C/C/A/A	A/A/A/A	C/C/A/A	A/A/A/A	A/A/A/A	C/A/A/A	A/A/A/A	C/C/A/A
191-5135_210	A/A	A/A/A/A	A/A	A/A	A/A	A/A	A/A	A/A	A/A	A/A	A/A	A/A/A/A	A/A	A/A	A/A	A/A	A/A	A/A	A/A	A/A	A/A	A/A	A/A	A/A	A/A	A/A	A/C	A/C	A/C	A/C	A/C	A/A	A/C	A/C	A/A/A/C	A/A	A/A/A/C	A/A/A/A	A/A/A/A	A/A	A/A	A/A	A/A/A/C	A/A	A/A/A/C	A/A	A/A/A/C	A/A	A/A
2025-1861_161	A/G/G/G		A/G	A/G	A/G	G/G	A/G	A/G	A/G	A/G	A/G	A/A/A/G	A/G	A/G	A/G	A/G	A/G	A/G	A/G	A/G	A/G	A/G	A/G	A/G	A/G	A/G	G/G	G/G	G/G	G/G	G/G	G/G	G/G	G/G	A/A/G/G	A/A/G/G	A/A/G/G	G/G	A/A/G/G	A/A	A/A	A/A/A/A	A/G/G/G	A/A/G/G	A/A/G/G	A/G/G/G	A/A/A/G	G/G/G/G	G/G/G/G
2048-1853_97	T/T/T/T	T/A/A/A	T/T	T/A	A/A	T/A	T/A	T/A	T/T	T/T	T/T	T/T/T/T	T/A	T/A	A/A	A/A	A/A	A/A	T/T	A/A	T/A	T/A	T/A	A/A	T/T	T/T	T/T	T/T	T/A	T/A	A/A	T/A	T/A	T/T	T/T/A/A	T/T/A/A	T/A/A/A	T/A/A/A	T/A/A/A	A/A	T/T/T/A	T/A/A/A	A/A	T/T/A/A	A/A/A/A	A/A/A/A	T/T/A/A	A/A/A/A	T/A/A/A
20757-636_132	G/G/G/G		G/G	G/G	G/G	G/G	G/G	T/G	G/G	T/G	T/T	T/T/G/G	T/G	T/G	G/G	G/G	G/G	G/G	G/G	G/G	T/G	T/G	G/G	G/G	T/G	T/T	G/G	G/G	G/G	G/G	G/G	T/G	T/G	T/G	T/T/T/G	T/G/G/G	G/G/G/G	T/G/G/G	T/T/G/G	G/G	T/T/G/G	T/G/G/G	T/G/G/G	T/T/G/G	T/G/G/G	T/T/G/G	T/T/G/G	T/G/G/G	T/T/T/G
2110-1832_182	G/G	A/A/A/A	A/G	G/G	G/G	G/G	A/G	A/G	A/G	A/G	A/G	A/A/G/G	A/G	A/G	A/G	A/G	A/G	A/G	G/G	G/G	A/G	A/G	G/G	A/G	A/G	A/G	G/G	G/G	G/G	G/G	G/G	G/G	G/G	G/G	A/A/G/G	A/A/G/G	A/A/G/G	A/A/G/G	A/G/G/G	G/G	A/A/G/G	A/A/G/G	A/A/G/G	A/G/G/G	A/G/G/G	A/A/G/G	G/G	A/A/A/G	A/A/G/G
226-4552_219	G/G/G/G	G/G/G/T	G/G	G/G	G/G	G/G	G/G	G/G	G/G	G/G	G/G	G/G/G/G	G/G	G/G	G/G	G/G	G/G	G/G	G/G	G/G	G/G	G/G	G/G	G/G	G/G	G/G	G/G	G/G	G/G	G/G	G/G	G/G	G/G	G/G	G/G/T/T	G/G/T/T	G/G/T/T	G/G/T/T	G/G/T/T	G/G	G/G/T/T	G/G/G/T	G/G/T/T	G/G/T/T	G/G/T/T	G/G/T/T	G/G/G/T	G/G/T/T	G/G/T/T
22805-602_82	C/C	T/T	C/C	C/C	C/C	C/C	C/C	T/T	C/T	T/T	T/T	C/C/T/T	C/T	T/T	C/C	C/C	C/C	C/C	C/C	C/T	T/T	C/T	T/T	T/T	C/C	C/C	C/T	C/C	C/T	C/T	C/C	C/T	C/T	C/C	C/C/T/T	C/T/T/T	C/C/T/T	C/C	C/C/T/T	C/T	C/T/T/T	C/T/T/T	C/C/C/T	C/C/C/T	T/T/T/T	C/T/T/T	C/C/C/T	C/C/C/T	C/C
2388-1737_135	T/T	T/T/T/G	T/T	T/T	T/T	T/T	T/T	T/T	T/T	T/T	T/T	T/T/T/T	T/T	T/T	T/T	T/T	T/T	T/T	T/T	T/T	T/T	T/T	T/T	T/T	T/T	T/T	G/G	G/G	G/G	G/G	G/G	G/G	G/G	G/G	T/G/G/G	T/T/G/G	T/T/G/G	T/T/G/G	T/T/G/G	T/G	T/T/T/G	T/G/G/G	T/T/T/G	G/G/G/G	T/T/T/G	T/T/G/G	G/G/G/G	T/T/T/G	G/G/G/G
24906-570_30	T/T/T/T	C/C/T/T	C/C	C/C	C/C	C/C	C/C	C/C	C/T	C/C	C/T	C/C/T/T	C/T	C/T	C/C	C/C	C/C	C/C	C/C	C/C	C/C	C/C	C/T	C/T	C/T	C/T	T/T	T/T	T/T	T/T	T/T	T/T	T/T	T/T	C/T/T/T	C/T/T/T	C/C/T/T	C/C	C/C/T/T	T/T	C/C	C/C	C/T/T/T	C/C/C/T	C/C/T/T	C/C/T/T	C/C/C/C	C/C/T/T	T/T/T/T
25659-560_169	G/G/G/G	G/G/G/G	A/A	A/A	A/A	A/A	A/A	A/A	A/A	A/A		A/A/A/A	A/A	A/A	A/A	A/A	A/A	A/A	A/A	A/A	A/A	A/A	A/A	A/A	G/G	A/G	G/G	G/G	G/G	G/G	G/G	G/G	G/G	G/G	A/A/G/G	A/A/G/G	G/G	A/A	A/A/A/G	A/A	A/A/G/G	A/A/A/G	A/A/G/G	A/A/A/G	A/G/G/G	A/A/A/G	A/G/G/G	G/G/G/G	G/G/G/G
26099-554_104	G/G/G/G	G/G/G/G	A/G	A/G	A/G	G/G	G/G	G/G	G/G	G/G	G/G	G/G/G/G	G/G	G/G	A/G	A/G	A/G	A/G	G/G	G/G	A/A	A/G	A/G	G/G	A/G	A/G	G/G	G/G	G/G	G/G	G/G	G/G	G/G	G/G	A/A/A/G	A/A/G/G	A/G/G/G	A/A/G/G	G/G/G/G	G/G	A/A/G/G	A/A/A/A	A/A/G/G	A/A/G/G	A/A/G/G	A/A/G/G	A/A/G/G	G/G/G/G	G/G/G/G
2676-1661_194	C/C/G/G	G/G/G/G	C/C	C/G	C/C	C/G	C/G	C/C	C/C	C/C	C/C	C/C/C/C	C/C	C/C	C/C	C/C	C/C	C/C	C/C	C/C	C/C	C/C	C/C	C/C	C/C	C/C	G/G	G/G	G/G	G/G	G/G	G/G	G/G	G/G	C/C/G/G	G/G/G/G	C/C/C/C	C/C/C/G	C/C/G/G	C/G	C/C/C/C	C/C/C/C	C/C/G/G	C/C/C/C	C/G/G/G	C/G/G/G	C/C/C/G	C/C/G/G	C/C/C/G
2696-1656_137	G/A/A/A	A/A/A/A	A/A	A/A	A/A	A/A	A/A	G/A	A/A	A/A	A/A	A/A/A/A	G/A	A/A	A/A	A/A	A/A	A/A	A/A	A/A	G/A	G/A	A/A	A/A	A/A	A/A	G/G	G/G	G/G	G/G	G/G	G/A	G/G	G/G	G/G/G/A	G/G/A/A	G/A/A/A	G/G/A/A	G/G/G/A	G/A	G/G/A/A	G/G/A/A	A/A/A/A	G/G/G/G	G/G	G/G/G/A	G/G/G/G	G/A/A/A	G/G
2862-1618_82	C/C/C/C	C/C/C/C	T/T	T/T	T/T	T/T	T/T	T/T	T/T	T/T	T/T	T/T/T/T	T/T	T/T	T/T	T/T	T/T	T/T	T/T	T/T	T/T	T/C	T/T	T/T	T/T	T/T	C/C	C/C	C/C	C/C	C/C	C/C	C/C	C/C	T/C/C/C	T/C/C/C	T/C/C/C	T/T/T/T	T/T/C/C	T/C	T/T/T/T	T/T/T/C	C/C/C/C	C/C/C/C	T/T/C/C	T/T/C/C	C/C/C/C	C/C/C/C	T/C/C/C
299-3922_104	C/C/C/T	C/C/C/T	C/T	C/C	C/C	C/C	C/C	C/C	C/C	C/C	C/C	C/C/C/C	C/C	C/C	C/C	C/C	C/C	C/C	C/T	C/T	C/C	C/T	C/T	C/T	C/C	C/C	C/T	C/T	C/T	C/T	C/T	T/T	C/C	T/T	C/T/T/T	C/C/T/T	C/C/T/T	C/C/C/T	C/C/C/T	C/T	C/C/C/T	C/C/C/T	C/C/T/T	C/C/C/C	C/C/C/T	C/C/C/C	C/C	C/T/T/T	C/T/T/T
3108-1566_90	C/C/C/T	C/C/C/T	C/C	C/C	C/C	C/C	C/C	T/T	T/T	T/T	T/T	T/T/T/T	T/T	T/T	C/C	C/C	C/C	C/C	C/C	C/C	C/C	C/C	C/C	C/C	C/C	C/C	C/T	T/T	T/T	C/T	T/T	C/T	T/T	T/T	C/C/C/C	C/C/T/T	C/C/C/T	C/C/C/C	C/C/T/T	C/C	C/C/T/T	C/C/C/T	C/T/T/T	C/C/C/C	C/T/T/T	C/C/T/T	C/C/T/T	C/C	C/T/T/T
3154-1556_173	T/T	T/T/C/C	T/T	T/T	T/T	T/T	T/T	T/C	T/T	C/C	T/C	T/T/C/C	T/C	C/C	T/T	T/T	T/T	T/T	T/T	T/C	C/C	T/C	T/C	T/C	T/C	T/C	C/C	C/C	C/C	C/C	T/C	C/C	C/C	C/C	T/T/C/C	T/T/C/C	T/C/C/C	T/T/C/C	C/C	T/C	T/T/T/C	T/C/C/C	C/C/C/C	T/C/C/C	C/C/C/C	C/C/C/C	T/C/C/C	C/C/C/C	C/C/C/C
3252-1537_71	A/A/A/T	A/A/A/A	A/T	A/A	A/T	A/A	A/A	T/T	A/T	T/T	A/A	A/A/T/T	A/T	A/A	T/T	T/T	T/T	T/T	A/A	A/A	A/A	A/A	A/A	A/A	A/A	A/A	T/T	T/T	A/T	T/T	A/T	A/T	A/T	T/T	A/T/T/T	A/A/A/T	A/A/T/T	A/A/A/T	A/A/A/T	A/T	A/T/T/T	A/T/T/T	A/A/T/T	A/A/T/T	A/T/T/T	T/T/T/T	A/A/T/T	A/T/T/T	A/T/T/T
3276-1532_138	G/G	G/G/G/G	G/G	G/G	G/G	G/G	G/G	G/G	G/G	G/G	G/G	G/G/G/G	G/G	G/G	G/G	G/G	G/G	G/G	G/G	G/G	G/G	G/G	G/G	G/G	G/G	G/G	G/A	G/A	G/A	G/A	A/A	G/G	G/G	G/A	G/G/G/G	G/G/G/A	G/G/G/A	G/G/A/A	G/G/G/A	G/A	G/G/G/G	G/G/G/A	G/A/A/A	A/A/A/A	G/G/G/A	G/G/G/G	G/G/A/A	G/A/A/A	A/A/A/A
3451-1499_57	G/G/G/T	G/G/G/G	G/G	G/G	G/G	G/G	G/G	G/G	G/G	G/G	G/G	G/G/G/G	G/G	G/G	G/G	G/G	G/G	G/G	G/G	G/G	G/G	G/G	G/G	G/G	G/G	G/G	G/T	T/T	T/T	G/T	T/T	T/T	G/T	T/T	G/G/G/G	G/G/T/T	T/T/T/T	G/G/T/T	G/G/T/T	G/T	G/G/G/G	G/G/G/G	G/G/T/T	G/G/G/T	G/G/T/T	G/G/G/T	G/G/G/T	G/G/G/T	G/T/T/T
3554-1481_124	C/C/C/A	C/C	C/C	C/C	C/C	C/C	C/C	C/C	C/C	C/C	C/C	C/C/C/A	C/C	C/C	C/C	C/C	C/C	C/C	C/C	A/A	A/A	A/A	A/A	A/A	C/C	C/A	A/A	C/A	A/A	A/A	C/A	A/A	A/A	A/A	C/A/A/A	C/A/A/A	C/C/A/A	C/C/A/A	C/A/A/A	A/A	C/C/C/C	C/C/A/A	C/C/A/A	C/C/C/A	C/A/A/A	C/C/A/A	C/C/A/A	C/C/C/C	C/A/A/A
37509-442_148	T/T/T/T	C/C/C/C	C/C	T/C	C/C	T/C	T/C	T/C	T/C	T/C	T/C	T/T/C/C	T/C	T/C	C/C	C/C	C/C	T/C	C/C	T/C	T/C	T/C	T/C	T/C	T/C	C/C	C/C	T/C	T/C	T/C		T/C	C/C	C/C	T/C/C/C	C/C	T/C/C/C	T/C/C/C	C/C	T/C	T/C/C/C	T/C/C/C	C/C	T/C/C/C	T/C/C/C	T/C/C/C	T/T/C/C	T/C/C/C	T/C/C/C
3751-1452_171	G/G/G/A	A/A	G/G	G/G	G/G	G/G	G/G	G/G	G/G	G/G	G/G	G/G/G/G	G/G	G/G	G/G	G/G	G/G	G/G	G/G	G/G	G/G	G/G	G/G	G/G	G/G	G/G	G/A	G/G	G/G	G/G	G/A	G/A	G/G	G/G	A/A	G/G/A/A	G/G/A/A	G/G/A/A	G/A/A/A	G/A	A/A	G/A/A/A	G/G/A/A	G/G/A/A	G/G/A/A	G/G/A/A	G/G/A/A	G/A/A/A	G/A/A/A
3783-1446_125	G/G/G/T	T/T/T/T	G/G	G/G	G/G	G/G	G/G	G/T	T/T	T/T	G/T	G/G/T/T	G/G	G/T	G/G	G/G	G/G	G/G	G/G	G/G	G/G	G/T	G/G	G/G	G/T	G/T	T/T	T/T	T/T	T/T	T/T	T/T	T/T	T/T	G/T/T/T	G/T/T/T	T/T/T/T	G/G/G/T	G/T/T/T	G/T	G/G/T/T	G/T/T/T	G/G/G/G	G/G/G/G	G/G/G/T	G/G/G/G	G/G/G/G	G/G/T/T	T/T/T/T
40713-418_226	T/T/T/C	C/C/C/C	T/C	T/T	T/T	T/T	T/T	T/C	C/C	T/C	T/C	C/C/C/C	T/C	T/T	T/C	T/C	T/C	T/C	T/C	T/T	T/C	C/C	T/C	T/C	T/T	T/T	C/C	C/C	C/C	C/C	C/C	C/C	C/C	C/C	C/C/C/C	T/C/C/C	C/C/C/C	C/C/C/C	C/C	C/C	T/C/C/C	T/C/C/C	C/C/C/C	C/C/C/C	T/C/C/C	C/C	T/C/C/C	T/C/C/C	T/C/C/C
42227-408_94	T/T	T/T/T/T	T/T	T/T	T/T	T/T	T/T	T/T	T/T	T/T	T/T	T/T/T/T	T/T	T/T	T/T	T/T	T/T	T/T	T/T	T/T	T/T	T/T	T/T	T/T	T/T	T/T	C/C	C/C	C/C	C/C	C/C	C/C	C/C	C/C	T/T/C/C	T/T	T/T/T/C	T/T/C/C	T/T	T/C	T/T	T/T	C/C/C/C	T/T/C/C	C/C/C/C	C/C/C/C	T/T	C/C/C/C	C/C/C/C
4397-1362_127	A/A/A/C	A/A/A/A	A/A	A/A	A/A	A/A	A/A	A/A	A/A	A/A	A/A	A/A/A/A	A/A	A/A	A/A	A/A	A/A	A/A	A/A	A/A	A/A	A/A	A/A	A/A	A/A	A/A	C/C	C/C	C/C	C/C	C/C	C/C	C/C	C/C	C/C/C/C	A/A/C/C	A/C/C/C	A/A/A/C	A/C/C/C	A/C	A/C/C/C	A/A/C/C	A/A/C/C	A/A/A/C	A/A/C/C	C/C/C/C	A/A/C/C	A/C/C/C	A/C/C/C
4431-1358_109	G/G/A/A	G/G	G/A	G/A	G/A	G/A	G/A	G/A	G/A	G/A	G/G	G/G/A/A	G/A	G/A	G/A	G/A	G/A	G/A	G/A	G/A	G/A	G/A	G/A	G/A	G/A	G/A	G/A	G/A	G/A	G/G	G/G	G/G	G/A	G/A	G/G/A/A	G/G/A/A	G/G/G/A	G/G/A/A	G/G/A/A	G/A	G/G/A/A	G/G/A/A	G/G/A/A	G/G/A/A	G/G/G/A	G/G/A/A	G/G/G/G	G/G/G/A	G/G/G/A
4586-1339_166	T/T/T/C	T/T/T/T	T/T	T/T	T/T	T/T	T/T	T/T	T/T	T/T	T/T	T/T/T/T	T/T	T/T	T/T	T/T	T/T	T/T	T/T	T/T	T/T	T/T	T/C	T/T	T/T	T/T	C/C	C/C	C/C	C/C	C/C	C/C	C/C	C/C	T/T/T/C	T/T/T/C	T/T/T/C	T/C/C/C	C/C/C/C	T/C	T/T	T/T/C/C	T/T/T/T	T/T	T/T/C/C	T/T/T/T	T/T/C/C	C/C/C/C	T/T/C/C
475-3197_60	A/A/A/G	A/A/A/G	A/A	A/A	A/A	A/A	A/A	A/A	A/A	A/A	A/A	A/A/A/A	A/A	A/A	A/A	A/A	A/A	A/A	A/A	A/A	A/A	A/G	A/A	A/A	A/A	A/A	G/G	G/G	G/G	A/G	G/G	A/G	G/G	G/G	A/A	A/A/A/G	A/A/A/G	A/A/A/G	A/A/A/G	A/G	A/A/G/G	A/A/G/G	A/A/A/G	A/A/G/G	A/A/G/G	A/A/G/G	A/A/G/G	A/A/G/G	G/G/G/G
52507-351_236	T/T/G/G	G/G/G/G	T/G	T/G	T/G	T/G	T/G	T/T	T/G	T/T		T/G/G/G		T/T	T/G	T/G	T/G	T/G	T/G	G/G	T/G	T/G	G/G	T/G	T/T	T/T	G/G	G/G	G/G	G/G	G/G	G/G	G/G	G/G	T/T/G/G	T/T/G/G	T/T/G/G	T/T/G/G	G/G	T/G	T/T/G/G	T/T/G/G	T/G/G/G	T/T/G/G	T/T/G/G	T/T/G/G	G/G	T/T/T/G	T/T/T/G
54823-340_221	A/A/A/A	A/A/A/A	A/A	A/A	A/A	A/A	A/A	A/A	A/A	A/A	A/A	A/A/A/A	A/A	A/A	A/A	A/A	A/A	A/A	A/A	A/A	A/A	A/A	A/A	A/A	A/A	A/A	G/G	G/G	A/A	A/A	A/A	G/G	G/A	G/A	G/A/A/A	G/G/A/A	G/G/G/A	G/G/G/A	G/G/A/A	A/A	G/A/A/A	G/A/A/A	G/G/A/A	A/A/A/A	G/A/A/A	G/G/A/A	G/G/A/A	G/G/A/A	G/G/G/A
5574-1225_127	C/A/A/A	C/C/C/A	C/C	C/C	C/C	C/C	C/A	C/C	C/C	C/C	C/A	C/C/C/C	C/A	C/C	C/C	C/C	C/C	C/C	C/A	C/C	C/C	C/C	C/C	C/C	C/C	C/C	C/A	C/A	C/A	C/A	A/A	C/A	C/A	C/A	C/C/C/C	C/C/C/C	C/C/A/A	C/C/C/C	C/C/A/A	C/C	C/C/A/A	C/C/C/C	C/C/C/A	C/C/C/C	C/C/A/A	C/C/C/C	C/C/A/A	C/C/A/A	C/C/C/A
5706-1212_90	G/G/G/G	G/C/C/C	G/G	G/G	G/G	G/G	G/G	G/G	G/G	G/G	G/G	G/G/G/G	G/G	G/G	G/G	G/G	G/G	G/G	G/G	G/G	G/G	G/G	G/G	G/G	G/G	G/G	C/C	C/C	C/C	C/C	C/C	C/C	C/C	C/C	G/G/C/C	G/C/C/C	G/C/C/C	G/G/G/G	G/G/G/C	G/C	G/G/G/G	G/G/G/C	G/G/G/C	G/C/C/C	G/G/C/C	G/G/C/C	C/C/C/C	G/G/C/C	G/C/C/C
59308-322_132	G/G/G/A	G/G	G/A	G/A	G/A	A/A	G/A	G/G	G/G	G/G	G/A	G/G/G/G	G/G	G/A	A/A	A/A	A/A	A/A	G/G	G/G	G/G	G/G	A/A	G/G	A/A	A/A	A/A	A/A	G/A	A/A	G/A	A/A	A/A	A/A	G/G/G/G	G/G/G/A	G/A/A/A	G/A/A/A	G/A/A/A	G/A	G/G/G/A	G/G/A/A	G/G/A/A	G/G/G/G	G/G/G/G	G/G/A/A	G/A/A/A	G/G/G/A	G/G
6007-1186_143	T/T/T/T	T/T/T/T	T/T	C/C	C/C	C/C	C/C	C/C	C/C	C/C	C/C	C/C/C/C	C/C	C/C	C/C	C/C	C/C	C/C	C/C	C/C	C/C	C/C	C/C	C/C	C/C	C/C	T/T	T/T	T/T		T/T	T/T	T/T	T/T	C/C/T/T	C/C/T/T	C/C/C/C	C/T/T/T	C/C	C/T	C/C/T/T	C/T/T/T	C/C/C/C	C/C/C/T	C/T/T/T	T/T/T/T	C/C/T/T	C/T/T/T	C/C/C/T
6733-1126_125	C/C	C/C/T/T	C/C	C/C	C/C	C/C	C/C	C/C	C/C	C/C	C/C	C/C/C/C	C/C	C/C	C/C	C/C	C/C	C/C	C/C	T/T	T/T	T/T	T/T	T/T	C/C	C/C	C/C	T/T	C/C	C/C	C/C	C/T	C/T	C/C	C/C/T/T	C/C	C/T/T/T	C/C/C/C	C/C/T/T	T/T	C/C/T/T	C/C/T/T	C/C/C/T	C/C/C/C	C/C/C/T	C/C/C/T	C/C/C/C	C/C/T/T	C/C/C/T
6921-1112_165	A/A	G/G/G/G	A/A	A/A	A/A	A/A	A/A	A/A	A/A	A/A	A/A	A/A/A/A	A/A	A/A	A/A	A/A	A/A	A/A	A/A	A/A	A/A	A/A	A/A	A/A	A/A	A/A	G/G	G/G	A/G	G/G	G/G	G/G	G/G	G/G	A/A/G/G	A/A/G/G	A/A	A/A/A/G	A/G/G/G	A/G	A/A/A/G	A/A/A/G	A/A/A/A	A/A/A/A	A/A/A/G	A/A/A/G	A/A/A/A	A/A/A/G	A/A/A/A
7553-1070_159	G/G/G/A	G/G/G/A	G/G	G/G	G/G	G/G	G/G	G/G	G/G	G/G	G/G	G/G/G/G	G/G	G/G	G/G	G/G	G/G	G/G	G/G	G/G	G/G	G/G	G/G	G/G	G/G	G/G	A/A	A/A	A/A	A/A	A/A	A/A	A/A	A/A	A/A/A/A	G/A/A/A	G/G/A/A	G/A/A/A	G/A/A/A	G/G	G/G	G/G/A/A	A/A/A/A	A/A/A/A	A/A/A/A	A/A/A/A		G/A/A/A	A/A/A/A
7839-1051_145	T/T/T/T	T/T/T/T	A/A	A/A	A/A	A/A	A/A	A/A	A/T	A/T	A/A	T/T/T/T	A/A	A/A	A/A	A/A	A/A	A/A	A/A	A/T	T/T	T/T	A/T	A/T	A/A	A/A	T/T	T/T	T/T	T/T	T/T	T/T	T/T	T/T	A/T/T/T	A/A/T/T	A/A/T/T	A/A/T/T	A/A/T/T	A/T	T/T	T/T/T/T	T/T/T/T	A/T/T/T	T/T/T/T	T/T/T/T	A/T/T/T	A/A/A/T	A/A/T/T
83051-248_164	A/A/A/A	A/A/G/G	A/A	A/A	A/G	A/G	A/A	A/A	A/A	A/A	A/A	A/A/A/A	A/A	A/A	A/G	A/G	A/G	A/G	A/G	A/A	A/A	A/A	A/A	A/A	A/G	A/G	A/A	A/A	A/G	A/G	A/G	A/A	A/A	A/G	A/A/A/G	A/A/A/A	A/A/A/A	A/A/A/A	A/A/A/A	A/A	A/A/A/A	A/A/A/G	A/A/A/G	A/A/A/G	A/A/A/G	A/A/A/G	A/A/A/G	A/A/A/A	A/A/A/G
8518-1011_87	C/T/T/T	T/T/T/T	C/T	C/T	C/T	C/T	C/T	C/T	C/T	C/T	C/T	C/C/C/T	C/T	C/T	C/T	C/T	C/T	C/T	C/T	C/C	C/T	C/T	C/C	C/C	C/T	C/T	T/T	T/T	T/T		T/T	T/T	T/T		C/T/T/T	C/T/T/T	C/T/T/T	C/C/T/T	C/C/T/T	C/C	C/T/T/T	C/C/T/T	T/T	C/T/T/T	T/T	C/T/T/T	C/T/T/T	C/C/T/T	C/C/C/C
8903-989_167	C/C/C/C	C/C/C/C	A/A	A/C	A/A	A/A	A/C	C/C	C/C	C/C	C/C	C/C/C/C	C/C	C/C	A/A	A/A	A/A	A/A	A/A	A/A	A/A	A/A	A/A	A/C	A/A	A/A	A/C	C/C	C/C	C/C	A/C	A/C	A/C	A/C	A/C/C/C	A/A/A/C	A/C/C/C	A/A/C/C	A/C/C/C	A/C	A/C/C/C	A/A/C/C	A/A/A/A	A/A/A/A	A/A/A/A	A/A/A/C	A/A/A/C	C/C/C/C	C/C/C/C
894-2518_81	C/C/C/C	C/C/C/T	C/C	C/C	C/C	C/C	C/C	C/C	C/C	C/C	C/C	C/C/C/C	C/C	C/C	C/C	C/C	C/C	C/C	C/C	C/C	C/C	C/C	C/C	C/C	C/C	C/C	C/T	C/C	C/T	C/C	C/C	C/C	C/C	C/C	C/C/C/T	C/T/T/T	C/C/T/T	C/C	C/C/C/C	C/C	C/C/C/C	C/C/C/T	C/C/T/T	C/C	C/C/T/T	C/T/T/T	C/C/T/T	C/C/C/T	C/C/T/T
9065-981_82	T/T/T/C	T/T	T/T	T/T	T/T	T/T	T/T	T/T	T/T	T/T	T/T	T/T/T/T	T/T	T/T	T/T	T/T	T/T	T/T	T/T	T/T	T/T	T/T	T/T	T/T	T/T	T/T	T/C	C/C	C/C	T/C	C/C	C/C	C/C	T/T	T/C/C/C	T/T/C/C	C/C/C/C	T/T/T/C	T/T	T/C	T/C/C/C	C/C/C/C	T/T/T/T	T/T/T/T	T/T	T/T	T/C/C/C	C/C/C/C	T/T/T/C
9179-975_58	A/A/A/A	G/G/A/A	G/G	G/G	G/G	G/G	G/G	G/G	G/G	G/G	G/G	G/G/G/G	G/G	G/G	G/G	G/G	G/G	G/G	G/G	G/G	G/G	G/G	G/G	G/G	G/G	G/G	A/A	A/A	A/A	A/A	A/A	A/A	A/A	A/A	G/G/A/A	G/G/A/A	A/A	A/A	G/G/A/A	G/A	G/A/A/A	G/A/A/A	G/A/A/A	A/A	G/A/A/A	G/G/A/A	A/A	G/A/A/A	A/A/A/A
9209-974_110	G/G/G/C	C/C/C/C	G/G	G/C	G/G	G/G	G/G	G/C	G/G	G/G	G/C	G/G/G/G	G/C	C/C	G/G	G/G	G/G	G/G	G/G	G/G	G/G	G/G	G/G	G/C	G/C	G/C	C/C	C/C	C/C	C/C	C/C	C/C	C/C	C/C	G/G	C/C/C/C	C/C/C/C	G/G/C/C	G/C/C/C	G/C	G/G/C/C	G/G/C/C	G/C/C/C	G/G/C/C	G/C/C/C	C/C/C/C		G/G/G/G	G/G/G/G
9437-963_80	C/C/C/C	C/C/C/C	T/T	T/T	T/T	T/T	T/T	T/T	C/C	T/C	T/C	T/T/C/C	T/T	T/T	T/T	T/T	T/T	T/T	T/T	C/C	C/C	C/C	C/C	C/C	T/T	T/C	C/C		C/C	C/C	C/C	C/C	C/C	C/C	C/C/C/C	C/C/C/C	C/C/C/C	T/T/C/C	C/C/C/C	C/C	T/T/C/C	T/T/C/C	C/C/C/C	T/C/C/C	C/C/C/C	C/C/C/C	C/C/C/C	C/C	C/C/C/C
9550-956_219	T/T/T/T	T/T/T/T	C/C	C/C	C/C	C/C	C/C	C/T	C/C	C/C	C/C	C/C/C/C	C/C	C/C	C/C	C/C	C/C	C/C	C/C	C/C	C/C	C/C	C/C	C/C	C/C	C/C	T/T	T/T	T/T	T/T	T/T	T/T	T/T	T/T	C/T/T/T	C/C	C/C/C/T	C/T/T/T	C/T/T/T	C/T	C/C/T/T	C/T/T/T	C/C/T/T	C/C/T/T	C/C/T/T	C/C/T/T	C/C/T/T	C/T/T/T	C/C/T/T
9640-952_196	T/T	T/T/C/C	T/T	T/T	T/T	T/T	T/T	T/T	C/C	T/C	T/C	T/T/C/C	T/T	T/T	T/T	T/T	T/T	T/T	T/T	T/T	T/T	T/T	T/T	T/T	T/T	T/T	C/C	C/C	C/C	C/C	C/C	C/C	T/C	C/C	T/T/T/C	T/T	T/T/T/T	T/T/T/C	T/T	T/C	T/T/C/C	T/T/T/C	T/T/C/C	T/T/C/C	T/T/C/C	C/C/C/C	T/C/C/C	T/T/T/T	T/T/C/C
9667-950_161	A/A	A/A	A/A	A/A	A/A	A/A	A/A	A/A	A/A	A/A	A/A	A/A/A/A	A/A	A/A	A/A	A/A	A/A	A/A	A/A	A/A	A/A	A/A	A/A	A/A	A/A	A/A	A/T	A/A	A/T	A/A	A/T	T/T	A/T	T/T	A/A/A/T	A/A/A/T	A/A/A/T	A/A/A/A	A/A/A/T	A/A	A/A/A/A	A/A/A/A	A/T/T/T	A/A/T/T	A/A/A/T	A/A/A/T	A/A/T/T	A/A/A/T	A/A/A/T
9766-946_143	C/C/C/C	C/C/C/C	G/G	G/G	G/G	G/G	G/C	G/G	G/G	G/G	G/G	G/G/G/G	G/G	G/G	G/C	G/C	G/C	G/C	G/G	G/G	G/G	G/G	G/G	G/G	G/G	G/G	C/C	C/C	C/C	C/C	C/C	C/C	C/C	C/C	G/C/C/C	G/G/G/C	G/G/G/C	G/G/G/C	G/G/C/C	G/C	G/G/C/C	G/G/G/G	G/G/C/C	G/G/C/C	G/G/C/C	G/G/C/C	G/G/C/C	C/C/C/C	C/C/C/C
978-2430_52	T/T/G/G	T/T/T/T	T/T	T/T	T/T	T/T	T/T	T/T	T/T	T/T	T/T	T/T/T/T	T/T	T/T	T/T	T/T	T/T	T/T	T/T	T/G	T/T	T/T	T/T	T/T	T/T	T/T	G/G	T/T	G/G	T/G	T/T	T/T	G/G	T/G	T/T/T/T	T/T/T/T	T/T/T/T	T/T/T/T	T/T/T/T	T/T	T/T/T/T	T/T/T/T	T/T/G/G	T/T/T/T	T/T/T/T	T/T/T/T	T/T/T/T	T/T/T/T	T/T/T/T
10336-920_73	A/A/A/A	A/A/A/A	C/A	C/C	C/C	C/C	C/C	C/C	C/C	C/C	C/C	C/C/A/A	C/C	C/C	A/A	A/A	A/A	A/A	A/A	C/A	C/A	C/C	C/A	C/C	C/C	C/A	A/A	A/A	A/A	A/A	A/A	A/A	A/A	A/A	C/C/A/A	A/A/A/A	A/A/A/A	C/A/A/A	C/C/A/A	A/A	C/C/A/A	C/C/A/A	C/C/A/A	C/C/A/A	C/C/A/A	A/A/A/A	C/C/C/A	A/A/A/A	C/C/A/A
10394-918_127	T/T/T/T	C/T/T/T	C/C	C/C	C/C	C/C	C/C	C/C	T/T	C/T	C/T	C/C/T/T	C/C	C/T	C/C	C/C	C/C	C/C	C/C	C/C	C/C	C/T	C/C	C/C	C/C	C/C	T/T	T/T	T/T	T/T	T/T	T/T	T/T		T/T/T/T	T/T/T/T	T/T/T/T	C/C/C/C	C/C/C/C	C/T	C/C/C/C	C/C/C/C	C/T/T/T	C/T/T/T	C/C/T/T	C/C/T/T	C/C/T/T	C/T/T/T	T/T
10482-915_127	A/A/A/G	A/A	A/A	A/A	A/A	A/A	A/A	A/A	A/A	A/A		A/A/A/A	A/A	A/A	A/A	A/A	A/A	A/A	A/A	A/A	A/A	A/A	A/G	A/G	A/A	A/A	G/G	G/G	G/G	G/G	G/G	G/G	G/G	G/G	A/A/G/G	A/A/G/G	G/G	A/A/G/G	A/G/G/G	G/G	A/A/A/G	A/A/A/G	A/A/A/A	G/G/G/G	A/A	A/A	A/A	A/A/G/G	A/G/G/G
10583-911_50	T/T	T/C/C/C	T/T	T/T	T/T	T/T	T/T	T/T	T/T	T/T	T/T	T/T/T/T	T/T	T/T	T/T	T/T	T/T	T/T	T/T	T/C	T/T	T/T	T/T	T/C	T/T	T/T	C/C	C/C	C/C	C/C	C/C	C/C	C/C	C/C	T/T	T/C/C/C	T/T/C/C	T/T	T/C/C/C	T/C	T/T/C/C	T/T/T/T	T/T/T/C	T/T	T/T/C/C	T/T/T/C	T/T/C/C	T/T/T/C	T/T/C/C
10756-903_111	C/C/C/C	C/C/C/C	C/C	C/C	A/A	A/C	A/A	A/A	A/A	A/A	A/A	A/A/A/A	A/A	A/A	A/C	A/C	A/C	A/C	C/C	A/A	A/A	A/A	A/A	A/A	A/C	C/C	C/C	C/C	C/C	C/C	C/C	C/C	C/C	C/C	A/A/C/C	C/C	A/C/C/C	C/C/C/C	A/A/C/C	A/C	A/C/C/C	A/A/C/C	A/C/C/C	C/C/C/C	C/C/C/C	C/C/C/C	C/C/C/C	C/C/C/C	C/C/C/C
11397-878_109	G/G	G/C/C/C	G/G	G/G	G/G	G/G	G/G	G/G	C/C	C/C	G/C	C/C/C/C	C/C	C/C	G/G	G/G	G/G	G/G	G/G	C/C	C/C	G/C	C/C	C/C	G/G	G/G	C/C	C/C	C/C	C/C	C/C	C/C	C/C	C/C	G/G/G/C	G/G/C/C	G/C/C/C	G/G/G/G	G/G/C/C	C/C	G/G/C/C	G/G/C/C	G/G/G/C	G/G/C/C	G/C/C/C	G/G/C/C	G/C/C/C	G/G/G/C	C/C/C/C
11449-876_146	T/T/T/T		C/C	C/C	C/T	C/T	C/C	C/C	C/C	C/C	C/C	C/C/C/C	C/C	C/C	C/C	C/C	C/C	C/C	C/C	C/C	C/C	C/C	C/C	C/C	C/C	C/C	T/T	T/T	T/T	T/T	T/T	T/T	T/T	T/T	C/C	C/C/C/C	C/C	C/C/T/T	C/C/T/T	C/T	C/C/T/T	T/T/T/T	C/C/C/C	C/C/C/C	C/C	C/C	C/C/C/T	T/T/T/T	T/T/T/T
11480-875_85	A/A	T/T/T/T	T/T	T/T	T/T	T/T	T/T	A/T	A/T	A/T	T/T	A/T/T/T	A/T	T/T	T/T	T/T	T/T	T/T	T/T	A/A	A/A	A/A	A/A	A/A	A/T	A/T	T/T	T/T	T/T	T/T	T/T	T/T	T/T	T/T	T/T/T/T	T/T/T/T	T/T/T/T	T/T/T/T	T/T/T/T	A/T	A/T/T/T	A/T/T/T	A/A/T/T	A/A/A/T	A/T/T/T	T/T/T/T	A/A/T/T	A/A/T/T	A/A
1164-2288_73	C/C/C/C	C/C/C/C	C/C	C/C	G/C	C/C	C/C	G/G	G/C	G/G	G/C	G/G/G/G	G/G	G/C	G/C	G/C	G/C	G/C	C/C	G/G	G/G	G/G	G/G	G/G	G/G	G/G	C/C	C/C	C/C	C/C	C/C	C/C	C/C	C/C	G/G/G/C	G/C/C/C	G/G/G/G	G/G/G/C	G/G/G/C	G/C	G/G/G/G	G/G	G/G/G/C	G/G	G/G/G/C	G/G/G/G	G/G	G/C/C/C	C/C/C/C
12591-835_141	A/A/A/T	A/A	A/A	A/A	A/A	A/A	A/A	A/T	A/T	A/A	A/T	A/A/A/A	A/T	A/T	A/T	A/A	A/T	A/A	A/A	A/A	A/A	A/T	A/A	A/A	A/A	A/A	T/T	T/T	T/T	T/T	T/T	T/T	T/T	T/T	A/A/A/A	A/A/A/T	A/A/T/T	A/T/T/T	A/A/T/T	A/T	A/A/A/A	A/A/A/A	T/T/T/T	T/T/T/T	A/T/T/T	A/T/T/T		A/A/A/A	A/A/T/T
1277-2212_195	G/G/G/G	G/G/G/G	A/G	G/G	G/G		A/G	A/A	A/A	A/A	A/A	A/A/A/G	A/A	A/A	A/G	A/G	A/G	A/G	A/G	A/G	A/G	A/G	A/G	A/G	A/G	A/G	G/G	G/G	G/G	G/G	G/G		G/G	G/G	A/A/G/G	A/A/G/G	A/G/G/G	A/A/G/G	A/A/A/G	A/G	A/A/G/G	A/A/G/G	A/A/A/G	A/A/A/G	A/A/A/G	A/A/A/G	A/A/A/G	A/A/G/G	A/A/G/G
1303-2195_50	G/G/G/G	G/G/G/C	G/G	G/G	G/C	G/G	G/G	G/G	G/G	G/G	G/G	G/G/G/G		G/G	G/C	G/G	G/G	G/G	G/G	C/C	G/C	G/G	G/G	G/G	G/G	G/G	C/C	G/C	C/C		C/C	C/C	C/C	C/C	G/G/G/G	G/G/G/G	G/G/G/C	G/G/G/G	G/G/C/C	C/C	G/G/G/C	G/G/G/G	G/G/C/C	G/G/G/C	G/G/C/C	G/G/C/C	G/G/G/G	C/C/C/C	G/C/C/C
13691-800_141	C/C/C/C	C/C/C/C	C/C	C/C	C/C	C/C	C/C	T/T	T/T	T/C		T/T/T/T	T/T	T/T	C/C	C/C	C/C	C/C	C/C	T/T	T/C	T/T	T/T	T/T	T/T	T/T	C/C	T/C	C/C	T/C	C/C	T/C	T/C	T/C	T/C/C/C	T/T	C/C/C/C	T/T/C/C	C/C/C/C	T/T	T/T/C/C	T/C/C/C	T/T/C/C	C/C/C/C	T/T/C/C	T/T/T/C	C/C	T/C/C/C	T/C/C/C
14009-791_109	G/G	G/G/G/G	G/G	G/G	G/G	G/G	G/G	G/G	G/G	G/G	G/G	G/G/G/G	G/G	G/G	G/G	G/G	G/G	G/G	G/G	G/G	G/G	G/G	G/G	G/G	G/G	G/G	G/G	A/A	G/A	G/G	G/A	G/A	G/G	G/G	G/G/A/A	G/G/A/A	A/A	G/A/A/A	G/G/A/A	G/G	G/G	G/G/G/A	A/A/A/A	G/G/G/G	A/A/A/A	G/G/A/A	A/A	G/A/A/A	G/A/A/A
1463-2099_159	A/A/A/G	A/A/A/A	A/A	A/A	A/A	A/A	A/A	A/A	A/A	A/A		A/A/A/A	A/A	A/A	G/G	G/G	G/G	G/G	A/G	A/A	A/A	A/A	A/G	A/A	A/A	A/A	A/A	G/G	G/G	G/G	G/G	G/G	A/G	G/G	A/A/G/G	A/G/G/G	A/A/A/G	A/A/A/G	A/A/A/G	A/G	A/A	A/A/A/G	A/A/A/G	A/A/A/G	A/A/A/G	A/A/A/G	A/A/G/G	A/A/G/G	A/A/G/G
1465-2096_186	G/A/A/A	G/A/A/A	G/G	G/G	G/A	G/G	G/G	G/G	G/G	G/G	G/G	G/G/G/G	G/G	G/G	G/G	G/G	G/G	G/G	G/G	G/G	G/G	G/G	G/G	G/G	G/G	G/G	G/A	G/A	A/A	G/G	G/A	G/G	G/A	G/G	G/G/G/A	G/G/G/A	A/A/A/A	G/G	G/G/G/G	G/G	G/A/A/A	G/G/A/A	G/G/G/G	G/G/G/A	G/G/A/A	G/G/G/G	G/G/A/A	G/G/A/A	A/A
1485-2084_217	A/A/A/G	A/A/A/G	A/G	A/A	A/G	A/G	A/G	A/G	A/A	A/A	A/G	A/A/A/G	A/G	A/G	A/G	A/G	A/G	A/G	A/G	A/G	A/G	A/G	A/G	A/G	A/G	A/A	A/G	A/G	A/G	A/G	A/G	G/G	A/G	A/G	A/A/G/G	A/A/A/G	A/A/G/G	A/A/G/G	A/A/A/G	A/G	A/A/G/G	A/A/A/G	A/A	A/A/A/G	A/A/G/G	A/A/A/G		A/A	A/A/G/G
15074-760_55	G/A/A/A	A/A/A/A	G/A	G/A	A/A	G/A	G/A	G/A	G/A	G/A	G/A	G/A/A/A	G/G	G/A	G/A	G/A	G/A	G/A	G/A	G/A	G/A	G/A	G/A	G/A	A/A	G/A	A/A	A/A	A/A	A/A		A/A	A/A	A/A	G/G/A/A	G/A/A/A	G/A/A/A	G/G/A/A	G/G/A/A	A/A	G/A/A/A	G/G/A/A	G/G/A/A	G/G/G/A	G/G/G/A	G/G/G/G	G/G/A/A	G/A/A/A	G/G/A/A
15225-756_173	C/C/C/C	C/C/C/C	T/T	T/C	T/T	T/T	T/C	T/T	T/T	T/T	T/T	T/T/T/T	T/T	T/T	T/T	T/T	T/T	T/T	T/T	T/T	T/T	T/T	T/T	T/T	T/C	T/C	C/C	C/C	C/C		C/C	C/C	C/C	C/C	T/C/C/C	T/T/C/C	C/C/C/C	T/T/C/C	T/T/T/C	T/T	T/T/C/C	T/T/C/C	T/C/C/C	C/C/C/C	C/C	C/C/C/C	C/C/C/C	C/C	T/C/C/C
16814-716_74	C/T/T/T	T/T/T/T	T/T	T/T	T/T	T/T	T/T	T/T	T/T	T/T	T/T	T/T/T/T	T/T	T/T	T/T	T/T	T/T	T/T	T/T	T/T	T/T	C/T	T/T	C/T	T/T	T/T	C/C		C/T	C/C	C/T	C/C	C/C	C/C	T/T/T/T	T/T/T/T	T/T/T/T	C/C/T/T	C/T/T/T		C/T/T/T	C/C/T/T	C/C/C/C	C/C/T/T	C/C/T/T	C/C/C/T	C/T/T/T	C/T/T/T	C/T/T/T
17022-711_155	G/G/G/G		T/G	T/T	T/T	T/T	T/T	T/T	T/T	T/T	T/G	T/T/G/G	T/T	T/G	T/T	T/T	T/T	T/T	T/T	T/T	T/G	T/G	T/G	T/T	T/G	T/G	G/G	G/G	G/G	G/G	G/G	G/G	G/G	G/G	T/G/G/G	G/G/G/G	G/G/G/G	G/G/G/G	G/G/G/G	T/G	G/G/G/G	G/G/G/G	G/G/G/G	G/G/G/G	G/G/G/G	G/G/G/G	G/G/G/G	G/G/G/G	G/G/G/G
17613-698_157	T/T/T/T	T/T/T/T	G/G	G/G	G/G	G/G	G/G	G/G	G/G	G/G	G/G	G/G/G/G	G/G	G/G	G/G	G/G	G/G	G/G	G/G	G/G	G/T	T/T	G/G	G/T	G/G	G/T	T/T	T/T	T/T	T/T	T/T	T/T	T/T	T/T	T/T/T/T	T/T/T/T	G/T/T/T	G/G/T/T	G/G/T/T	T/T	G/G/G/T	G/G/T/T	G/G/T/T	G/G/G/G	G/G/G/T	G/G/G/T		T/T/T/T	T/T/T/T
18987-669_149	G/G/G/C	G/G/C/C	G/G	G/G	G/G	G/G	G/G	G/G	G/G	G/G	G/G	G/G/G/G	G/G	G/G	G/G	G/G	G/G	G/G	G/G	G/G	G/G	G/G	G/G	G/C	G/G	G/G	C/C	C/C	C/C	C/C	C/C	C/C	C/C	C/C	G/C/C/C	G/G/C/C	G/G/G/C	G/G/C/C	G/G/G/G	C/C	G/G/G/G	G/G/C/C	G/G/G/G	G/G/G/G	G/G/C/C	C/C/C/C	G/G/G/C	G/G/C/C	G/G/G/C
19281-664_137	G/A/A/A	G/G/A/A	G/G	G/G	G/G	G/G	G/G	G/G	G/G	G/G	G/G	G/G/G/G	G/G	G/G	G/G	G/G	G/G	G/G	G/G	G/G	G/G	G/G	A/A	G/G	A/A	G/A	G/A	G/G	G/G	G/G	G/G	A/A	G/A	G/G	A/A	A/A/A/A	G/G/G/A	A/A/A/A	G/A/A/A	G/G	G/G/A/A	A/A	A/A	A/A/A/A	G/A/A/A	G/A/A/A	G/G/G/G	G/A/A/A	G/G/A/A
19500-659_208	A/A/G/G	G/G/G/G	A/G	A/G	A/A	A/A	A/G	A/G	G/G	A/G	A/A	A/A/A/G	A/A	G/G	A/A	A/A	A/A	A/A	A/A	A/A	A/A	A/A	A/A	A/A	A/A	A/A	G/G	G/G	A/G	A/G	G/G	G/G	A/G	A/G	A/A/A/G	G/G	A/A/G/G	A/A/G/G	A/A/A/G	A/A	A/G/G/G	A/A/A/G	G/G/G/G	A/G/G/G	G/G/G/G	A/A/G/G	G/G/G/G	A/A/G/G	G/G/G/G
1965-1881_139	A/A/A/G		A/A	A/A	A/A	A/A	A/A	A/A	A/A	A/A	A/A	A/A/A/A	A/A	A/A	A/A	A/A	A/A	A/A	A/A	A/A	A/A	A/A	A/A	A/A	A/A	A/A	G/G	G/G	G/G	G/G	G/G	G/G	G/G	G/G	G/G	G/G/G/G	G/G/G/G	A/A/A/A	A/A/A/A	A/G	A/A/G/G	A/A/A/G	A/A/A/A	G/G/G/G	A/A	A/A/A/G	G/G/G/G	G/G/G/G	G/G/G/G
1999-1867_126	T/T	T/T/T/G	T/G	T/T	T/G	T/G	G/G	T/T	T/T	T/T	T/T	T/T/T/T	T/T	T/T	T/T	T/T	T/T	T/T	T/T	T/G	T/G	T/T	G/G	T/G	T/T	T/T	G/G	G/G	T/G	G/G	G/G	G/G	G/G	G/G	T/T/G/G	T/T/T/G	T/T/G/G	T/T/T/T	T/T	G/G	T/T/T/T	T/T/T/T	T/T/T/G	T/T/T/T	G/G/G/G	G/G/G/G	G/G/G/G	T/T/G/G	T/T/T/G
20374-643_176	C/C/T/T	C/C/T/T	C/T	C/T	C/T	C/T	C/T	C/T	C/T	C/T	C/T	C/C/T/T	C/T	C/T	C/T	C/T	C/T	C/T	C/T	C/T	C/T	C/T	C/T	C/T	C/T	C/T	C/C	C/C	C/C	C/C	C/C	C/C	C/C	C/C	C/C/C/T	C/C/C/T	C/C/C/T	C/C/C/T	C/C/C/T	C/T	C/C/C/T	C/C/C/T	C/C/C/T	C/C/C/T	C/C/C/T	C/C/C/T	C/C/C/T	C/C/C/T	C/C/C/T
21427-625_94	G/G/G/G	G/G/A/A	G/A	A/A	A/A	G/G	G/G	G/A	G/A	G/A	G/A	G/G/A/A	G/A	G/A	G/G	G/G	G/G	G/A	G/G	A/A	A/A	A/A	A/A	A/A	G/G	A/A		A/A	A/A		A/A	A/A	A/A	A/A	G/A/A/A	G/G/G/G	G/G/G/G	G/G/G/G	G/G/G/G	A/A	G/G/G/G	G/G/G/G	G/G/G/G	G/G/A/A	G/G/G/G	G/G/G/G	G/G/A/A	G/G/G/G	G/G/G/G
21904-617_143	C/C/C/C	T/T/C/C	T/C	T/T	T/T	T/T	T/T	T/T	T/T	T/T	T/T	T/T/T/T	T/T	T/T	T/T	T/T	T/T	T/T	T/T	T/T	T/T	T/T	T/T	T/T	T/C	T/C	C/C	C/C	C/C	C/C	C/C	C/C	C/C	C/C	T/T/T/C	T/T/C/C	T/T/C/C	T/T/T/T	T/C/C/C		C/C	T/T/T/C	C/C/C/C	T/T/C/C	T/C/C/C	T/C/C/C		C/C/C/C	C/C/C/C
2282-1772_98	A/A	A/C/C/C	A/A	A/A	A/A	A/A	A/A	A/A	A/A	A/A	A/A	A/A/A/A	A/A	A/A	A/A	A/A	A/A	A/A	A/A	C/C	A/C	C/C	A/C	C/C	A/A	A/A	C/C	C/C	C/C	C/C	C/C	C/C	C/C	C/C	A/A/C/C	A/A/A/A	A/A/C/C	A/A/A/A	A/A/A/C	C/C	A/A/A/A	A/A/A/A	A/A/A/A	C/C/C/C	A/A/A/A	A/A/A/A	A/A/C/C	A/A/A/A	A/A/A/A
2342-1752_166	C/C	C/C/C/C	C/C	C/C	C/C	C/C	C/C	C/C	C/C	C/C	C/C	C/C/C/C	C/C	C/C	C/C	C/C	C/C	C/C	C/C	C/C	C/C	C/C	C/C	C/C	C/C	C/C	T/T	T/T	T/T	T/T	T/T	T/T	T/T	T/T	C/C/T/T	C/T/T/T	C/C/C/C	C/C/C/C	C/C/C/C	C/T	C/C/C/C	C/C/C/T	C/C/C/C	C/C/C/C	C/C/C/C	C/C/C/C	C/C/C/C	C/C/T/T	C/C/C/T
2406-1731_74	A/A/A/A	A/A/G/G	A/A	A/A	A/A	A/A	A/A	A/A	A/G	A/G	A/G	A/A/A/G	A/A	A/G	A/A	A/A	A/A	A/A	A/A	A/A	A/A	A/A	A/A	A/A	A/A	A/A	A/G	A/G	A/A	A/A	A/G	A/A	A/A	A/A	A/A/A/G	A/A/A/A	A/A	A/A/A/A	A/A/A/A	A/A	A/A/A/A	A/A/A/A	A/A/G/G	A/A/G/G	A/A/G/G	A/A/G/G	A/A/G/G	A/A/A/G	A/A
2530-1700_209	G/G/G/G	A/A	G/G	G/G	A/G	G/G	A/G	A/A	A/G	G/G	A/A	A/A/A/A	A/G	A/G	G/G	G/G	G/G	G/G	G/G	A/A	A/A	A/A	A/G	A/A	A/A	A/G	G/G	A/G	A/G	A/G	A/A	G/G	G/G	G/G	A/A/G/G	A/A/A/G	A/A/A/A	A/A/G/G	A/A/A/A	A/A	A/A/A/G	A/A	A/A/A/G	A/A/A/G	A/A/G/G	A/A/A/G	A/A	A/A/G/G	A/A/G/G
25401-563_41	G/G	G/G	G/G	G/G	G/G	G/G	G/G	G/A	G/G	G/G	G/G	G/G/G/G	G/G	G/G	G/G	G/G	G/G	G/G	G/G	G/G	G/G	G/G	G/G	G/G	G/G	G/G	A/A	A/A	A/A	G/A	A/A	A/A	A/A	G/A	G/G	G/A/A/A	G/G/G/A	G/A/A/A	G/G/A/A	G/G	G/G/G/A	G/G/A/A	G/G/A/A	G/A/A/A	A/A/A/A	A/A/A/A		G/G/G/A	G/G/A/A
25816-558_63	A/C/C/C	A/C/C/C	A/C	A/C	C/C	C/C	A/C	A/C	C/C	C/C		C/C/C/C	C/C	C/C	A/A	A/A	A/A	A/A	A/A	A/C	A/C	A/C	A/C	A/C	A/C	A/C	C/C	C/C	C/C	C/C	C/C	C/C	C/C	C/C	A/C/C/C	C/C/C/C	C/C	A/A/C/C	A/C/C/C	A/C	A/A/C/C	A/C/C/C	C/C	A/C/C/C	A/C/C/C	C/C	C/C	A/C/C/C	A/A/C/C
26978-544_54	T/A/A/A		A/A	T/T	T/A	T/A	T/A	T/T	T/T	T/T	T/T	T/T/T/T	T/T	T/T	A/A	A/A	A/A	A/A	A/A	A/A	A/A	A/A	A/A	T/A	T/T	T/A	A/A	A/A	A/A	A/A	A/A	A/A	A/A	A/A	T/T/A/A	A/A/A/A	T/A/A/A	A/A/A/A	A/A/A/A	A/A	T/T/A/A	T/T/A/A	T/T/T/A	T/A/A/A	T/A/A/A	T/T/T/A	T/A/A/A	T/T/T/T	T/T/A/A
2790-1633_151	T/T/G/G	T/G/G/G	T/G	T/T	T/T	T/T	T/T	T/T	T/T	T/T	T/T	T/T/T/T	T/T	T/T	T/T	T/T	T/T	T/T	T/T	T/T	T/T	T/G	T/T	T/T	T/T	T/T	G/G	G/G	G/G	G/G	G/G	G/G	G/G	G/G	T/T/G/G	G/G/G/G	T/T/G/G	T/T/T/G	T/T/T/T	T/G	T/T/G/G	T/T/G/G	T/T/T/G	T/T/T/T	T/T/T/T	T/T/T/T	T/T/T/T	T/T/G/G	G/G/G/G
28009-531_95	C/C/C/C	C/C	C/C	T/T	T/C	T/C	T/T	T/T	T/T	T/T	T/T	T/T/T/T	T/T	T/T	T/T	T/T	T/T	T/T	C/C	C/C	T/C	C/C	T/C	C/C	T/T	T/T	C/C	C/C	C/C	C/C	C/C	C/C	C/C	C/C	T/T/C/C	T/C/C/C	T/C/C/C	T/C/C/C	C/C/C/C	C/C	T/T/C/C	T/T/C/C	C/C/C/C	C/C/C/C	C/C/C/C	C/C/C/C	C/C/C/C	C/C/C/C
28140-530_233	C/T/T/T	T/T/T/T	C/T	T/T	C/C	C/C	C/T	T/T	T/T	T/T	T/T	T/T/T/T	T/T	T/T	C/T	C/T	C/T	C/T	T/T	T/T	T/T	T/T	T/T	T/T	T/T	T/T	C/C	C/C	C/C	C/C	C/C	C/C	C/C	C/C	T/T/T/T	T/T/T/T	T/T/T/T	T/T/T/T	T/T	C/T	T/T	C/T/T/T	C/C/C/T	C/T/T/T	C/C/C/T	C/C/C/T	C/C/C/T	C/C/C/T	C/C/C/C
2894-1612_97	A/A/A/A	A/A/A/A	G/G	G/G	G/G	G/G	G/A	A/A	A/A	A/A	A/A	A/A/A/A	A/A	A/A	G/G	G/G	G/G	G/G	G/G	G/G	G/G	G/G	G/A	G/G	G/G	G/G	A/A		A/A	A/A	A/A	A/A	A/A	A/A	G/G/G/A	G/G/G/G	G/A/A/A	G/G/G/G	G/G/G/A	G/A	G/G/A/A	G/G/G/A	G/G/G/G	G/G/A/A	G/G/G/G	A/A/A/A	G/G/A/A	A/A/A/A	A/A/A/A
29337-516_104	T/T	T/T/T/T	T/T	T/T	T/T	T/T	T/T	T/C	C/C	C/C	T/T	T/T/C/C	T/C	T/T	T/T	T/T	T/T	T/T	T/T	T/T	T/T	T/T	T/C	T/C	T/C	T/C	C/C	C/C	C/C	C/C	C/C	C/C	C/C	C/C	C/C/C/C	T/T/T/C	T/T/T/C	T/T/C/C	C/C/C/C	T/C	C/C	T/C/C/C	T/T	T/T/C/C	T/C/C/C	T/T/C/C	T/T/C/C	C/C	T/T/C/C
29601-513_148	G/G	A/A/A/A	G/G	G/G	G/G	G/G	G/G	G/G	G/G	G/G	G/G	G/G/G/G	G/G	G/G	G/G	G/G	G/G	G/G	G/G	A/A	A/A	A/A	A/A	A/A	G/G	G/G	A/A	A/A	A/A	A/A	A/A	A/A	A/A	A/A	G/G/A/A	G/G/A/A	A/A/A/A	G/G	G/G/G/A	A/A	G/G/A/A	G/G/A/A	G/G/G/G	G/G/G/A	G/G/G/G	G/G/G/G	G/G/G/A	A/A/A/A	A/A/A/A
2983-1591_128	A/A/T/T	A/A/T/T	A/A	A/T	A/A	A/T	A/A	A/A	A/T	T/T	A/A	A/A/A/A	A/T	A/T	A/T	A/T	A/T	A/T	A/A	A/A	A/A	A/A	A/T	A/A	A/T	A/T	A/T	T/T	A/A	A/A	A/T	A/T	T/T	T/T	A/A/T/T	A/A/T/T	A/A	A/A/A/T	A/A/T/T	A/A	A/A/A/T	A/A/T/T	A/A/T/T	A/A/A/T	A/A/T/T	T/T/T/T	A/T/T/T	A/A/T/T	A/A/A/A
312-3881_8	T/T/T/T	C/C/T/T	C/T	C/T	C/T	C/T	C/T	C/T	C/T	C/T	C/C	C/C/C/T	C/T	C/T	C/T	C/T	C/T	C/T	C/T	C/T	C/T	C/T	C/T	C/T	C/T	C/T	T/T	T/T	C/T	C/T	C/C	C/T	C/T	C/T	C/C/T/T	C/C/T/T	C/C	C/C/C/T	C/C/T/T	C/T	C/C/C/T	C/C/C/T	C/C/T/T	C/C/C/T	C/C/C/T	C/C/C/T	C/C	C/C	C/C/C/T
33105-478_129	G/G/C/C	G/G/C/C	G/C	G/G	G/G	G/C	G/C	G/C	G/C	G/C	C/C	G/G/C/C	G/G	G/C	G/G	G/G	G/G	G/G	G/G	C/C	G/C	C/C	G/C	G/C	G/C	G/C	G/C		C/C	G/G	C/C	C/C	G/C	G/C	G/G/C/C	G/G/G/C	G/G/G/C	G/G/G/C	G/G/G/C	G/G	G/G	G/G/G/C	G/G/G/C	G/G/G/G	G/G/G/C	C/C/C/C	G/G	G/C/C/C	G/G/C/C
3460-1498_39	A/A/A/A	G/G/A/A	G/G	G/G	G/G	G/G	G/G	G/G	G/G	G/G	G/G	G/G/G/G	G/G	G/G	G/G	G/G	G/G	G/G	G/G	G/G	G/G	G/G	G/G	G/G	G/G	G/G	A/A	A/A	A/A	A/A	A/A	A/A	A/A	A/A	G/G/A/A	G/G/G/G	G/G/G/A	A/A/A/A	G/G/A/A	G/A	G/A/A/A	G/G/G/A		A/A/A/A	A/A/A/A	A/A/A/A	G/G/G/G	G/G/A/A	A/A/A/A
35584-457_207	A/A/A/A	A/A/A/A	A/A	A/A	A/A	G/A	A/A	G/G	G/G	G/G	G/G	G/G/G/G	G/G	G/G	A/A	A/A	A/A	A/A	A/A	G/G	G/G	G/G	G/G	G/G	G/A	G/A	A/A	A/A	A/A	A/A	A/A	A/A	A/A	A/A	G/G/G/G	G/G/A/A	G/G/A/A	G/G/G/G	G/G/G/A	G/A	G/G/A/A	G/G/G/A	A/A/A/A	A/A/A/A	A/A/A/A	A/A/A/A		G/G/A/A	G/G/G/A
36349-451_102	A/A/A/A	T/A/A/A	T/T	T/T	A/A	A/A	T/A	T/A	T/A	T/A	T/T	T/T/T/T	T/A	A/A	T/A	T/A	T/A	T/A	A/A	T/T	T/T	T/T	T/T	T/T	T/T	T/T	T/T	T/A	T/A	A/A	A/A	T/A	A/A	A/A	T/T/A/A	T/T/A/A	T/T/T/A	T/T/A/A	T/A/A/A	T/A	T/T/T/A	T/T/T/T	T/T/A/A	T/T/A/A	A/A	A/A/A/A	A/A	A/A/A/A	A/A/A/A
365-3602_37	G/G/G/G	G/G/T/T	G/T	G/G	G/G	G/G	G/T	G/T	G/G	G/T	G/G	G/G/G/T	G/G	G/G	G/G	G/G	G/G	G/G	G/G	G/T	G/T	G/T	G/T	G/G	G/T	G/G	G/T	G/T	G/T	G/T	G/G	G/T	G/G	G/G	G/G/G/G	G/G/T/T	G/G/T/T	G/G/G/T	G/G/G/T	G/T	G/G/T/T	G/G	G/G/T/T	G/G/G/T	G/G/G/T	G/G/T/T	G/G/G/T	G/G/T/T	G/G/T/T
3748-1452_195	T/T/T/T	T/T	C/T	T/T	C/T	T/T	C/T	C/T	T/T	C/T	C/T	C/C/T/T	T/T	C/T	C/T	C/T	C/T	C/T	C/T	C/T	C/T	C/T	C/T	C/T	C/T	C/T	T/T	T/T	T/T	T/T	T/T	T/T	T/T	T/T	C/T/T/T	C/T/T/T	C/T/T/T	C/T/T/T	T/T	C/T	C/C/T/T	C/T/T/T	C/T/T/T	T/T/T/T	C/T/T/T	C/T/T/T	T/T	T/T	C/T/T/T
38161-437_163	T/T/T/C	C/C/C/C	T/T	C/C	T/C	T/C	C/C	T/T	T/T	T/T	T/T	T/T/T/T	T/T	T/T	T/T	T/T	T/T	T/T	T/T	C/C	C/C	C/C	C/C	C/C	T/T	T/T	C/C	C/C	C/C	C/C	C/C	C/C	C/C	C/C	C/C/C/C	T/T/T/C	T/T/T/C	T/T/T/C	T/C/C/C	C/C	T/T/T/T	T/T/T/C	C/C	T/T/C/C	T/T/C/C	T/T/C/C		C/C/C/C	C/C/C/C
39998-423_107	G/G/G/A	G/G	G/A	G/G	G/G	G/G	G/A	G/G	G/G	G/G		G/G/G/G	G/G	G/G	G/G	G/G	G/G	G/G	G/G	G/G	G/G	G/G	G/G	G/G	G/G	G/G	A/A	A/A	A/A	A/A	A/A	A/A	A/A	A/A	G/G/G/A	A/A/A/A	G/G/A/A	G/G/A/A	G/A/A/A	G/A	G/A/A/A	A/A/A/A	G/G/A/A	G/G/A/A	G/A/A/A	G/G/A/A	G/G/A/A	A/A	G/G/A/A
40747-418_114	C/C/C/C	C/C/C/C	T/T	T/T	T/T	T/T	T/T	T/T	T/T	T/T	T/T	T/T/T/T	T/T	T/T	T/T	T/T	T/T	T/T	T/T	T/T	T/T	T/T	T/T	T/T	T/T	T/T	C/C	C/C	C/C	C/C	C/C	C/C	C/C	C/C	T/T/T/C	T/C/C/C	C/C	T/T/C/C	T/T/T/T		C/C	T/T/T/C	T/T/T/T	T/T/T/T	T/T/T/T	T/T/T/C	T/T/T/T	T/C/C/C	C/C
4082-1403_139	T/T/T/C	T/T	T/T	T/T	T/T	T/T	T/T	T/T	T/T	T/T	T/T	T/T/T/T	T/T	T/T	T/T	T/T	T/T	T/T	T/T	T/T	T/T	T/T	T/T	T/T	T/T	T/T	C/C	C/C	C/C	C/C	C/C	C/C	C/C	C/C	T/T/C/C	T/T/C/C	T/T/C/C	T/T/T/C	T/T/T/C	C/C	T/T/T/C	T/T/T/T	T/T/T/T	T/T	T/T/T/T	T/T/T/C	T/T/C/C	T/T/T/C	C/C
41008-416_98	G/G/G/G	G/A/A/A	G/A	A/A	G/G	A/A	G/A	A/A	A/A	A/A	G/A	A/A/A/A	G/A	G/A	A/A	A/A	A/A	A/A	A/A	G/G	G/G	G/G	G/G	G/A	A/A	A/A	A/A	A/A	G/A	A/A		G/G	A/A	G/G	G/A/A/A	G/A/A/A	G/A/A/A	G/G/G/A	G/G/A/A	G/A	G/G/A/A	G/G/G/A	G/G	G/G/G/A	G/G/G/G	G/G	G/G/A/A	G/G/A/A	G/G
41270-414_109	A/A	G/G/G/A	G/G	G/A	G/A	G/A	G/A	G/G	G/G	G/G		G/G/G/G	G/G	G/G	G/G	G/G	G/G	G/G	G/G	G/G	G/G	G/G	G/G	G/G	G/G	G/G	A/A	G/A	A/A	G/G	A/A	G/G	G/A	G/G	G/G/G/A	A/A	G/A/A/A	G/G/A/A	G/G/G/A	G/A	G/G/A/A	G/G	G/A/A/A	G/A/A/A	G/A/A/A	G/G/A/A	G/G/A/A	A/A/A/A	G/G/A/A
4417-1360_157	C/C	C/C/C/C	C/C	C/C	C/C	C/C	C/C	C/C	C/C	C/C	C/C	C/C/C/C	C/C	C/C	C/C	C/C	C/C	C/C	C/C	C/C	C/C	C/C	C/C	C/C	C/C	C/C	G/G	G/G	G/G	G/G	G/G	G/G	G/G	G/G	C/C/G/G	C/C/G/G	C/C/G/G	C/C/C/C	C/C/G/G	C/C	C/C	C/C/C/G	C/C/C/C	C/C/C/C	C/C/C/G	C/C/C/G	C/C/C/C	G/G	C/C/C/C
4432-1358_50	T/T/T/T	C/C/C/T	T/T	C/T	T/T	T/T	C/T	C/C	C/C	C/C	C/C	C/C/C/C	C/C	C/C	C/T	C/T	C/T	C/T	T/T	C/C	C/C	C/C	C/C	C/C	C/C	C/C	T/T	T/T	T/T	T/T	T/T	T/T	T/T	T/T	C/T/T/T	C/C/T/T	C/T/T/T	C/C/C/T	C/C/C/T	C/T	C/C/C/C	C/C/C/T	C/C/C/C	C/C/C/T	C/T/T/T	C/T/T/T	C/T/T/T	T/T/T/T	C/C
45304-389_199	C/C	C/T/T/T	C/C	C/T	C/C	C/C	C/C	C/C	C/C	C/C		C/C/C/C	C/C	C/C	T/T	T/T	T/T	T/T	T/T	C/C	C/C	C/C	C/C	C/C	C/C	C/C	C/T	T/T	T/T	T/T	T/T	C/T	T/T	T/T	C/C/C/C	C/C/C/T	C/C/T/T	C/C/T/T	C/C/T/T	C/T	C/C/T/T	C/C/T/T	C/C/T/T	C/C/C/T	C/C/T/T	C/C/T/T	C/C/C/T	C/T/T/T	C/T/T/T
52765-349_117	A/A/G/G	G/G	G/G	G/G	G/G	G/G	G/G	A/G	A/G	G/G	A/A	G/G/G/G	A/G	A/A	G/G	G/G	G/G	G/G	G/G	A/A	A/A	A/A	A/A	A/A	A/A	A/G	A/A	A/A	A/A	A/G	A/A	A/G	A/A	A/A	A/A/G/G	A/G/G/G	A/A/G/G	A/A/G/G	G/G/G/G	A/A	G/G/G/G	G/G/G/G	G/G/G/G	G/G/G/G	G/G/G/G	G/G/G/G	G/G/G/G	G/G/G/G	G/G/G/G
5331-1251_193	G/G	A/G/G/G	A/G	G/G	A/A	A/G	A/G	A/A	A/A	A/A	A/A	A/A/A/A	A/A	A/A	A/A	A/A	A/A	A/A	A/A	A/A	A/G	G/G	A/A	A/G	G/G	A/G	A/G	G/G	A/A	A/A	A/A	A/A	A/A	A/A	G/G/G/G	A/A/G/G	A/G/G/G	A/A/A/G	A/A/G/G	G/G	A/A/A/G	A/A/G/G	A/A/A/A	G/G	A/A/A/G	A/A/G/G		A/A/A/A	A/A/A/G
55365-338_104	A/A/A/A	A/A/A/A	G/G	G/A	G/G	A/A	A/A	G/A	G/A	G/A	A/A	A/A/A/A	G/A	A/A	A/A	A/A	A/A	A/A	G/G	G/G	G/A	G/A	G/G	G/A	G/G	G/A	A/A	A/A	A/A	A/A	A/A	A/A	A/A	A/A	G/G/G/A	G/G/G/A	G/G/G/A	G/G/A/A	G/G/G/A	G/A	A/A/A/A	A/A/A/A	A/A/A/A	A/A/A/A	A/A	G/G/G/A		A/A/A/A	A/A/A/A
5546-1227_102	T/T	T/T/T/C	T/T	T/T	T/T	T/T	T/T	T/T	T/T	T/T	T/T	T/T/T/T	T/T	T/T	T/T	T/T	T/T	T/T	T/T	T/T	T/T	T/T	T/T	T/T	T/T	T/T	C/C	C/C	C/C	C/C	C/C	C/C	C/C	C/C	C/C/C/C	T/T/C/C	C/C/C/C	T/T/T/C	T/T/C/C	T/C	T/T/T/C	T/T	C/C/C/C	T/T/T/T	T/T/C/C	T/T/C/C	T/T/C/C	T/C/C/C	C/C/C/C
5583-1223_82	T/T/T/T	T/T/T/T	C/T	C/C	C/C	C/C	C/T	C/C	C/C	C/C	C/C	C/C/C/C	C/C	C/C	C/C	C/C	C/C	C/C	C/C	C/C	C/C	C/C	C/C	C/C	C/C	C/C	T/T	T/T	T/T	T/T	T/T	T/T	T/T	T/T	C/C/T/T	C/C/T/T	C/C/T/T	C/C/C/C	C/C/T/T	C/T	C/C/C/C	C/C/C/C	C/T/T/T	C/C	T/T/T/T	C/C/T/T	C/C	C/C/C/T	C/C/T/T
5586-1223_129	A/A/A/C	A/A/A/C	C/C	A/C	A/A	A/A	C/C	A/A	A/A	A/A	A/A	A/A/A/A	A/A	A/A	A/C	A/C	A/C	A/C	A/A	A/A	A/A		A/A	A/A	C/C	A/C	A/C	C/C	C/C	C/C	A/C	A/C	A/C	C/C	A/A/A/A	A/A/C/C	A/A/A/A	A/C/C/C	A/A/A/C	C/C	A/A/A/C	A/A/C/C	C/C/C/C	C/C/C/C	C/C/C/C	C/C/C/C	C/C/C/C	A/A/A/C	A/A/A/C
57282-330_179	G/G/G/G	A/G/G/G	G/G	G/G	G/G	G/G	G/G	G/G	A/G	G/G	A/G	G/G/G/G	G/G	A/G	G/G	G/G	G/G	G/G	G/G	A/A	A/A	A/A		A/A	G/G	G/G	G/G	A/G	G/G	G/G	G/G	G/G	G/G	G/G	G/G/G/G	G/G/G/G	G/G/G/G	G/G/G/G	G/G/G/G	A/G	G/G/G/G	G/G/G/G	G/G/G/G	G/G/G/G	G/G/G/G	G/G/G/G	G/G/G/G	G/G/G/G	G/G/G/G
5780-1205_185	C/C/C/C	C/C/C/A	C/C	C/C	C/A	C/C	C/C	C/C	C/C	C/C	C/C	C/C/C/C	C/C	C/C	C/A	C/A	C/A	C/A	C/C	C/C	C/C	C/C	C/C	C/C	C/A	C/A	C/C	C/C	C/C	C/C	C/C	C/C	C/C	C/C	C/C	C/C	C/C/C/A	C/C	C/C	C/C	C/C/C/A	C/C	C/C/C/C	C/C/C/C	C/C	C/C/C/C	C/C/C/C	C/C/C/C	C/C/C/C
6520-1143_111	C/C/G/G	G/G/G/G	C/G	C/G	C/G	C/C	C/G	G/G	G/G	G/G	C/G	G/G/G/G	G/G	C/G	C/C	C/C	C/C	C/C	G/G	G/G	G/G	G/G	C/C	G/G	C/C	C/C	C/C	C/C	C/C	C/C	C/C	C/C	C/C	C/C	C/G/G/G	C/C/G/G	C/C/C/G	C/C/C/C	C/C/C/C	C/G	C/C/C/G	C/C/C/C	C/C/C/G	C/C/G/G	C/C/C/G	C/C	C/C/C/C	C/G/G/G	C/G/G/G
6650-1133_63	T/T/C/C	T/T/T/C	T/C	T/C	T/T	T/T	T/C	T/T	T/C	T/T	T/C	T/T/T/T	T/C	T/T	T/C	T/C	T/C	T/C	T/C	T/T	T/T	T/T	T/T	T/T	T/T	T/C	C/C	C/C	C/C	C/C	C/C	C/C	C/C	C/C	T/T/T/C	T/T/T/C	T/T/T/C	T/T/C/C	C/C/C/C	T/C	T/T	C/C	C/C	T/C/C/C	T/T/C/C	T/T/C/C	C/C	T/C/C/C	C/C/C/C
6798-1121_114	C/C/C/C	C/C/C/C	C/T	C/C	C/C	T/T	C/C	C/T	C/C	C/T	C/T	C/C/T/T	C/T	T/T	C/T	C/T	C/T	C/T	C/C	C/C	C/C	C/C	C/C	C/C	C/C	C/C	C/C	C/C	C/C	C/C	C/T	C/T	C/T	C/T	C/C	C/T/T/T	C/C/T/T	C/C/T/T	C/T/T/T	C/C	C/C/C/T	C/T/T/T	T/T/T/T	T/T/T/T	T/T/T/T	C/T/T/T	T/T/T/T	T/T/T/T	C/C/T/T
6804-1120_76	G/G	G/G/G/G	G/G	G/G	G/G	G/G	G/G	G/G	G/G	G/G	G/G	G/G/G/G	G/G	G/G	G/G	G/G	G/G	G/G	G/G	G/G	G/G	G/G	G/A	G/G	G/G	G/G	G/A	A/A	G/A	A/A	A/A	A/A	A/A	A/A	A/A/A/A	G/G/A/A	G/G/A/A	G/G/G/A	G/G/A/A	G/A	G/G/G/A	G/G/G/A	A/A/A/A	G/A/A/A	A/A/A/A	A/A/A/A	A/A/A/A	G/A/A/A	G/G/G/A
72594-276_78	T/T	T/T/T/T	T/T	T/T	T/T	T/T	T/T	T/T	T/T	T/T	T/T	T/T/T/T	T/T	T/T	T/T	T/T	T/T	T/T	T/T	T/T	T/T	T/T	T/T	T/T	T/T	T/T	T/C	T/C	C/C	C/C	T/T	C/C	T/C	C/C	C/C/C/C	C/C/C/C	T/T/C/C	T/T/T/T	T/T/T/T	T/C	T/T/T/C	T/T/C/C	T/T/T/C	T/T/T/C	T/T/C/C	C/C/C/C	T/T	T/T	T/C/C/C
7292-1088_99	T/T/T/T	T/T/T/T	C/C	C/C	C/C	C/C	C/C	C/C	C/C	C/T	C/C	C/C/T/T	C/T	C/C	C/T	C/T	C/T	C/T	C/T	C/C	C/C	C/T	C/C	C/C	C/C	C/T	T/T	T/T	T/T	T/T	T/T	T/T	T/T	T/T	C/C/C/T	C/C/T/T	C/C/C/C	C/C/C/T	C/C/T/T	C/C	C/C/T/T	C/C/C/T	C/C/C/T	C/C/T/T	C/C/T/T	C/C/C/C	C/T/T/T	T/T/T/T	C/T/T/T
78216-260_85	A/A/A/G	G/G		A/A	A/G	A/G	G/G	A/A	G/G	A/G	A/G	A/A/G/G	A/G	A/G	A/G	A/G	A/G	A/G	A/G	A/G	A/A	G/G	A/A	A/A	G/G	G/G	G/G	G/G	A/G	G/G	G/G	G/G	G/G	G/G	A/A/G/G	G/G/G/G	G/G/G/G	A/A/A/G	A/A	A/G	G/G/G/G	G/G/G/G	G/G	G/G	A/G/G/G	G/G/G/G	G/G/G/G	A/A	G/G/G/G
78335-260_175	T/T	C/C/T/T	T/T	T/T	T/T	T/T	T/T	T/T	T/T	T/T	T/T	T/T/T/T	T/T	T/T	T/T	T/T	T/T	T/T	T/T	T/T	T/T	T/T	T/T	T/T	T/T	T/T	C/C	C/C	C/C	C/C	C/C	C/C	C/C	C/C	T/T/T/T	C/C/T/T	C/C	C/C/T/T	C/T/T/T	C/T	T/T/T/T	T/T/T/T	T/T	C/T/T/T	C/C/T/T	T/T/T/T	T/T	T/T	C/C/T/T
8092-1036_128	A/A/A/A		T/A	T/T	T/T	T/A	T/T	T/T	T/T	T/T	T/T	T/T/T/T	T/T	T/T	T/T	T/T	T/T	T/T	T/T	T/T	T/T	T/T	T/T	T/T	T/A	T/T	A/A	A/A	A/A	A/A	A/A	A/A	A/A	A/A	A/A/A/A	T/T/T/A	T/T/A/A	A/A/A/A	A/A/A/A	T/A	A/A/A/A	A/A/A/A	A/A/A/A	A/A/A/A	A/A/A/A	A/A/A/A	A/A/A/A	T/T/T/A	T/T/T/A
8120-1034_152	G/G	G/G/G/G	G/G	G/G	G/G	A/G	A/A	G/G	G/G	G/G	G/G	G/G/G/G	G/G	G/G	G/G	G/G	G/G	G/G	G/G	G/G	G/G	G/G	G/G	G/G	G/G	G/G	A/A	A/A	A/A	A/A	A/A	A/A	A/A	A/A	A/G/G/G	G/G/G/G	A/A/G/G	G/G/G/G	G/G/G/G	A/G	A/G/G/G	A/A/G/G	G/G/G/G	A/G/G/G	A/G/G/G	A/G/G/G	A/A/G/G	A/G/G/G	A/A/G/G
8199-1030_58	A/A/G/G	G/G	A/A	A/A	A/A	A/G	A/A	A/A	A/G	A/G	A/G	A/A/A/G	A/A	G/G	A/A	A/A	A/A	A/A	A/A	A/A	A/A	A/G	A/A	A/A	A/G	A/A	G/G	G/G	G/G	G/G	G/G	G/G	G/G	G/G	G/G	A/A/A/G	A/G/G/G	A/A/G/G	A/G/G/G	A/G	A/A/A/G	A/A/G/G	G/G/G/G	A/A/G/G	G/G/G/G	G/G/G/G	A/G/G/G	A/A	A/A/G/G
84-8077_98	T/T/A/A	T/A/A/A	A/A	T/A	T/A	A/A	A/A	A/A	A/A	A/A	A/A	T/T/A/A	A/A	A/A	T/A	T/A	T/A	T/A	T/A	A/A	T/A	T/A	T/A	T/A	T/A	T/A	T/T	T/T	T/T	T/T	T/T	T/T	T/T	T/T	T/T/T/A	T/T/A/A	T/T/T/A	T/T/A/A	T/T/A/A	T/T	T/T/A/A	T/T/T/A	T/T/T/A	T/T/T/A	T/T/T/A	T/T/T/A	T/T/T/T	T/T/T/A	T/T/T/A
8928-987_132	G/G	G/G/G/G	G/G	G/G	G/G	G/G	G/G	G/G	G/G	G/G	G/G	G/G/G/G	G/G	G/G	G/G	G/G	G/G	G/G	G/G	G/G	G/G	G/G	G/G	G/G	G/G	G/G	C/C	C/C	C/C	C/C	C/C	C/C	C/C	C/C	G/G/G/C	G/G/G/G	G/G/G/G	G/G/G/G	G/G/C/C	G/C	G/G/G/G	G/G/G/G	G/G/G/G	G/G/G/G	G/G/G/C	G/G/G/G	G/G/G/G	G/C/C/C	G/G/G/G
9090-980_108	C/C	C/C/T/T	C/C	C/C	C/C	C/C	C/C	C/C	C/C	C/C	C/C	C/C/C/C	C/C	C/C	C/C	C/C	C/C	C/C	C/C	C/C	C/C	C/C	C/T	C/T	C/C	C/C	T/T	T/T	T/T	T/T	T/T	C/T	T/T	C/C	C/C/C/T	C/C/T/T	C/C/T/T	C/C/C/C	C/C/C/C	C/T	C/C	C/C/C/C	C/C/C/C	C/C/C/C	C/C/T/T	C/C/C/C	C/C/C/C	C/C/C/C	C/C
9467-961_58	C/C/C/C	C/C/C/C	C/C	T/C	T/T	T/C	T/C	T/T	T/T	T/T	T/T	T/T/T/T	T/T	T/T	T/T	T/T	T/T	T/T	T/T	C/C	C/C	C/C	C/C	C/C	T/T	T/T	C/C	C/C	C/C	C/C	C/C	C/C	C/C	C/C	T/T/C/C	T/C/C/C	C/C/C/C	T/T/C/C	T/T	C/C	T/C/C/C	T/C/C/C	T/T/C/C	T/T/C/C	T/C/C/C	C/C/C/C	T/T/C/C	T/T/T/C	T/T/T/C
9703-949_50	G/G/G/A	G/G/G/G	G/G	G/G	G/G	G/G	G/G	G/G	G/G	G/G	G/G	G/G/G/G	G/G	G/G	G/G	G/G	G/G	G/G	G/G	G/G	G/G	G/G	G/G	G/G	G/G	G/G	A/A	A/A	A/A	A/A	A/A	A/A	A/A	A/A	G/G/G/G	G/G/A/A	G/A/A/A	G/G/A/A	G/G/G/A	G/A	G/G/A/A	G/G	G/A/A/A	G/A/A/A	G/A/A/A	G/A/A/A	G/G/G/A	G/G/G/A	G/G
9902-939_88	A/A/A/A	A/A/A/A	A/A	A/A	A/A	A/A	A/A	G/A	G/A	G/A	G/A	G/G/A/A	G/A	G/A	A/A	A/A	A/A	A/A	G/A	G/A	G/A	G/A	G/A	G/G	G/A	G/A	A/A	A/A	A/A	A/A		A/A	A/A	A/A	G/A/A/A	G/A/A/A	A/A	A/A	A/A	G/A	G/A/A/A	A/A	G/G/G/A	G/G/A/A	G/G/G/G	G/G/G/G	G/G/A/A	A/A	G/A/A/A
105020-204_98	C/C/C/C	C/C/C/C	C/C	C/C	C/C	C/C	C/C	C/C	A/A	C/C		C/C/C/C	A/C	A/A	C/C	C/C	C/C	C/C	C/C	A/A	A/A	A/A	A/A	A/A	C/C	C/C	C/C	C/C	C/C	C/C	C/C	C/C	C/C	C/C	A/A/C/C	A/C/C/C	C/C/C/C	A/C/C/C	A/A/C/C	A/C	A/A/C/C	A/A/A/C	C/C/C/C	A/C/C/C	C/C/C/C	C/C/C/C		C/C/C/C	C/C/C/C
10522-913_100	A/A/A/A	A/A/A/A	A/A	A/A	A/A	A/A	A/A	A/A	A/A	A/A	A/A	A/A/A/A	A/A	A/A	A/A	A/A	A/A	A/A	A/A	A/A	A/A	A/A	A/A	A/A	A/A	A/A	A/A	A/A	A/A	A/A	A/A	A/A	A/A	A/A	T/T/T/A	A/A/A/A	T/T/T/T	T/T/A/A	T/T/A/A	A/A	T/T/A/A	T/A/A/A	T/T/T/T	T/T	T/T/A/A	A/A	T/T/T/A	T/T/T/A	T/T/A/A
10531-913_139	T/T/T/T	T/T/T/T	G/G	G/G	G/G	G/G	G/G	G/G	G/G	G/G	G/G	G/G/G/G	G/G	G/G	G/G	G/G	G/G	G/G	G/G	G/G	G/G	G/G	G/G	G/G	G/G	G/G	T/T		T/T	T/T	T/T	T/T	T/T	T/T	G/G/T/T	G/G	T/T/T/T	G/T/T/T	G/G/G/T	G/T	G/T/T/T	G/G/T/T	G/G/G/G	G/G/T/T	G/G/G/G	G/G/G/T	G/G/G/T	T/T/T/T	G/T/T/T
10572-911_159	T/T/T/A	T/T/T/T	T/T	T/T	A/A	T/A	T/T	T/T	T/T	T/T	T/T	T/T/T/T	T/T	T/T	T/T	T/T	T/T	T/T	T/T	T/T	T/T	T/T	T/T	T/T	T/A	T/T	A/A	A/A	A/A	A/A	A/A	A/A	A/A		A/A/A/A	T/A/A/A	T/T/A/A	T/A/A/A	T/A/A/A	T/A	T/T/A/A	T/T/T/A	A/A/A/A	A/A/A/A	T/T/A/A	T/A/A/A	A/A/A/A	T/T/T/A	T/T/T/T
1165-2288_134	G/G/G/G	G/G/G/G	G/G	G/G	G/G	G/G	G/G	G/G	G/G	G/G	G/G	G/G/G/G	G/G	G/G	G/G	G/G	G/G	G/G	G/G	G/G	G/G	G/G	G/G	G/G	G/G	G/G	A/A	G/A	G/G	G/A	G/A	G/A	G/A	G/A	G/G/G/A	G/G/G/A	G/G/G/G	G/G/G/A	G/G/G/A	G/G	G/G/A/A	G/G/G/A	G/G/G/A	G/G/G/G	G/G/A/A	G/G	G/G/G/A	G/G/G/A	G/G/G/A
12206-849_153	C/C/C/G	G/G/G/G	C/G	C/G	C/C	C/G	C/G	C/G	C/G	C/G	C/C	C/C/G/G	C/C	C/C	C/C	C/C	C/C	C/C	G/G	G/G	C/G	G/G	G/G	G/G	C/G	C/C	G/G	G/G	G/G	G/G	G/G	G/G	G/G	G/G	C/C/G/G	C/G/G/G	C/C/G/G	C/C/G/G	C/C/C/G	C/G	C/G/G/G	C/C/G/G	C/C/C/G	C/C/C/C	C/C/G/G	G/G	C/C	G/G/G/G	G/G/G/G
1248-2233_157	T/T/T/G	T/T/T/T	T/T	T/T	T/T	T/T	T/T	T/T	T/T	T/T	T/T	T/T/T/T	T/T	T/T	T/T	T/T	T/T	T/T	T/T	T/T	T/T	T/T	T/T	T/T	T/T	T/T	G/G	G/G	T/G	T/G	G/G	T/G	G/G	T/G	T/T/T/T	T/T/G/G	G/G	T/T/G/G	T/T/T/T	T/G	T/T/T/T	T/T/T/T	T/T/T/G	T/T/T/T	T/T/T/G	T/T/T/T	T/T/T/G	T/T	T/G/G/G
13029-820_97	C/C/C/C	C/C/C/C	A/A	C/C	A/C	A/A	A/A	A/A	A/A	A/C	A/A	A/A/A/A	A/A	A/A	C/C	C/C	C/C	C/C	A/C	A/A	A/A	A/A	A/A	A/A	A/A	A/C	C/C	C/C	C/C	C/C	C/C	C/C	C/C	C/C	A/A/C/C	A/C/C/C	A/A/A/C	A/C/C/C	C/C/C/C	A/C	A/A/C/C	A/A/C/C	A/A/C/C	A/A/C/C	A/A/A/A	A/A/A/A	A/A/A/A	C/C/C/C	C/C/C/C
13345-810_26	G/G/G/G	T/G/G/G	T/T	T/T	T/T	T/T	T/T	T/T	T/T	T/T	T/T	T/T/T/T	T/T	T/T	T/T	T/T	T/T	T/T	T/T	T/T	T/T	T/T	T/T	T/T	T/T	T/T	G/G	G/G	G/G	G/G	G/G	G/G	G/G	G/G	T/T/T/G	T/T/T/G	T/T/G/G	T/T/T/T	T/T/T/T	T/G	T/T/T/T	T/T/T/T	T/T/T/G	T/T	T/T/G/G	T/T/G/G	T/T/T/G	T/T/G/G	T/T/T/T
14764-768_180	C/C/T/T	C/C	C/T	C/C	C/C	C/T	T/T	C/C	C/C	C/C	C/C	C/C/C/C	C/C	C/C	C/T	C/T	C/T	C/T	C/T	C/C	C/C	C/C	C/C	C/C	C/C	C/C	C/C	C/T	C/T	C/C	C/T	C/C	C/T	T/T	C/T/T/T	C/T/T/T	C/C/C/C	C/T/T/T	C/C/T/T	C/T	C/C/T/T	T/T/T/T	C/C/C/T	C/C/C/T	C/C	C/C/C/C	C/T/T/T	C/C/T/T
15518-748_72	C/C/C/C		T/T	T/T	T/T	T/T	T/T	T/T	T/T	T/T	T/T	T/T/T/T	T/T	T/T	T/T	T/T	T/T	T/T	T/T	T/T	T/T	T/T	T/T	T/T	T/T	T/T	C/C	C/C	C/C	C/C	C/C	C/C	C/C	C/C	T/T/C/C	T/T/T/C	T/C/C/C	T/T	T/T/T/T	T/T	T/T/C/C	T/T/T/C	T/T/C/C	T/T/T/T	T/T/C/C	T/C/C/C	T/T/T/T	T/C/C/C	T/C/C/C
15722-743_137	G/T/T/T	G/G/G/T	T/T	T/T	T/T	T/T	T/T	T/T	T/T	T/T	T/T	T/T/T/T	T/T	T/T	T/T	T/T	T/T	T/T	T/T	T/T	T/T	G/T	T/T	T/T	T/T	T/T	G/G	G/G	G/G	G/G	G/G	G/G	G/G	G/T	G/G/T/T	G/G/G/T	G/G/G/G	G/T/T/T	G/G/G/G	G/T	G/G/T/T	G/T/T/T	G/G/T/T	G/T/T/T	G/G/T/T	G/T/T/T	T/T/T/T	G/G/G/G	G/G/T/T
160-5695_95	A/A	A/A	A/A	A/A	A/A	A/A	A/A	A/A	A/A	A/A	A/A	A/A/A/A	A/A	A/A	A/A	A/A	A/A	A/A	A/A	A/A	A/A	A/A	A/A	A/A	A/A	A/C	A/C	A/A	C/C	A/C	A/C	A/C	A/C	A/C	A/A	A/A/A/C	A/C/C/C	A/A/A/A	A/A	A/A	A/A	A/A	A/A/A/A	A/A/A/A	A/A/A/A	A/A/A/A	A/A/A/A	A/A/A/C	A/C/C/C
16149-732_144	A/A/A/A	A/A/A/A	A/A	A/A	A/A			C/C	C/C	C/C	C/C	C/C/C/C	C/C	C/C	A/A	A/A	A/A	A/A	A/A	C/C	C/C	A/A	A/A	C/A	A/A	A/A		C/A	C/C	C/A	A/A	C/C	C/C	A/A	A/A/A/A	C/C/A/A	C/C/A/A	A/A/A/A	A/A/A/A	A/A	C/C/C/C	C/C/A/A	A/A/A/A	A/A/A/A	A/A/A/A	C/C/A/A	C/C/A/A	C/C/A/A	A/A/A/A
16578-721_74	A/A/A/C	C/C	A/C	A/A	C/C	A/C	C/C	A/C	C/C	C/C		C/C/C/C	A/A	A/C	A/A	A/A	A/A	A/A	A/A	A/A	A/A	A/A	A/A	A/A	A/A	A/A	C/C	C/C	C/C	C/C	C/C	C/C	C/C	C/C	A/A/C/C	A/C/C/C	A/A/C/C	A/A/A/A	A/A/A/C	A/C	A/A	A/A/A/A	A/C/C/C	A/A/C/C	A/A/C/C	A/A/C/C	C/C	A/A/C/C	A/A/C/C
16953-713_183	T/T/T/T	T/T/T/T	C/C	T/T	T/T	C/C	C/C	C/C	C/C	C/C	C/C	C/C/C/C	C/C	C/C	C/C	C/C	C/C	C/C	C/C	C/C	C/C	C/C	C/C	C/C	T/T	T/T	T/T	T/T	T/T	T/T	T/T	T/T	T/T	T/T	T/T/T/T	C/C/T/T	C/T/T/T	C/C/C/C	C/C/C/C	T/T	C/C/C/C	C/C/C/C	C/T/T/T	C/C/C/C	C/C/T/T	C/C/T/T		C/T/T/T	C/C/T/T
17355-704_194	A/A/A/A	A/A/A/A	G/G	G/G	G/G	G/G	G/G	G/A	G/A	G/G	A/A	G/G/G/G	G/G	G/A	G/G	G/G	G/G	G/G	G/G	G/G	G/G	G/A	G/G	G/A	G/G	G/G	A/A	A/A	A/A	A/A		G/A	A/A	A/A	A/A/A/A	A/A/A/A	A/A/A/A	G/G/G/G	G/G/A/A	A/A	G/G/G/G	G/G/A/A	G/G/G/G	G/G/G/A	A/A	G/A/A/A	G/G/A/A	G/G/G/A	G/G/G/G
17694-697_99	A/A	G/G/G/G	G/G	A/G	G/G	A/G	G/G	A/G	A/G	A/G	A/A	A/A/A/G	A/G	A/G	G/G	G/G	G/G	G/G	A/G	A/G	A/G	A/G	A/G	A/G	A/G	A/G	G/G	G/G	G/G	G/G	G/G	G/G		G/G	A/G/G/G	G/G/G/G	A/A/A/A	G/G/G/G	G/G/G/G	A/G	A/A/G/G	A/G/G/G	G/G	A/A/G/G	A/A/G/G	G/G	A/G/G/G	G/G/G/G	G/G
1788-1935_148	G/G/G/G	G/G/G/G	G/G	G/G	G/G	G/G	G/A	G/G	G/G	G/G	G/G	G/G/G/G	G/A	G/A	G/G	G/G	G/G	G/G	G/A	G/G	G/A	G/G	G/G	G/G	G/G	G/G	G/G	G/G	G/G	G/G		G/G	G/G	G/G	G/G/G/G	G/G/G/A	G/G/G/G	G/G/G/G	G/G/G/G	G/G	G/G/G/G	G/G/G/G	G/G/A/A	G/G/A/A	G/G/A/A	G/G/G/A	G/G/A/A	G/G/G/G	G/G/G/G
18197-686_73	T/T/C/C	C/C/C/C	C/C	C/C	C/C	C/C	C/C	C/C	T/T	T/T	T/C	T/T/C/C	T/C	T/T	C/C	C/C	C/C	C/C	C/C		T/T				C/C	C/C	T/C	C/C	C/C	C/C	C/C	C/C	T/C	C/C	T/C/C/C	T/C/C/C	C/C/C/C	T/C/C/C	C/C/C/C	C/C	T/T/C/C	T/T/T/C	T/T/C/C	C/C/C/C	T/T/C/C	T/T/T/C	T/T/C/C	T/T/C/C	C/C/C/C
1871-1908_196	T/T/A/A	T/T/T/A	T/A	T/A	T/T	T/T	T/A	A/A	T/A	T/A	A/A	T/T/A/A	T/T	A/A	A/A	A/A	A/A	A/A	A/A	T/T	T/T	T/T	T/T	T/T	A/A	T/A	T/T	T/T	T/T	T/T	T/T	T/T	T/T	T/T	T/T/T/T	T/T/A/A	T/T/A/A	T/A/A/A	T/T/A/A	T/T	T/T/T/A	T/T/T/T	T/A/A/A	A/A/A/A	T/T/A/A	T/A/A/A	T/A/A/A	T/T/A/A	A/A/A/A
20091-648_102	A/A	A/A	A/A	A/A	A/A	A/A	A/A	G/A	G/G	G/G	G/G	G/G/A/A	G/G	G/G	A/A	A/A	A/A	A/A	A/A	G/G	G/G	G/G	G/G	G/G	G/A	G/A	A/A	G/A	A/A	A/A	A/A	G/A	G/A	G/A	G/G	G/G/G/G	G/G/G/G	G/G/A/A	G/A/A/A	G/A	G/G/G/G	G/G/A/A	G/G	G/G/A/A	G/A/A/A	G/G/G/A	G/G/A/A	G/G/G/G	G/G/G/A
21115-630_84	T/A/A/A	A/A/A/A	A/A	T/T	T/T	A/A	T/T	A/A	A/A	A/A	A/A	A/A/A/A	A/A	A/A	T/T	T/T	T/T	T/T	T/T	T/A	T/T	T/A	A/A	T/A	T/A	T/A	T/T	T/T	T/T	T/A	T/T	T/T	T/A	T/T	T/A/A/A	T/T/A/A	T/T/A/A	T/A/A/A	T/A/A/A	T/T	T/T/A/A	A/A/A/A	T/T	T/A/A/A	T/T	T/T/T/T	T/T	A/A	T/A/A/A
21788-619_183	A/A/G/G	G/G/G/G	G/G	G/G	G/G	G/G	G/G	G/G	G/G	G/G	G/G	G/G/G/G	G/G	G/G	G/G	G/G	G/G	G/G	G/G	A/G	G/G	G/G	A/G	A/G	G/G	G/G	A/G	A/G	A/A	A/G	A/G	A/G	A/G	A/G	G/G/G/G	G/G/G/G	G/G	G/G/G/G	G/G/G/G	A/A	G/G/G/G	G/G/G/G	G/G/G/G	A/G/G/G	G/G/G/G	G/G/G/G	A/A/A/A	G/G/G/G	G/G/G/G
218163-102_108	T/T/T/T	T/T/C/C	C/C	C/C	C/C	C/C	C/C	T/C	T/C	T/C	T/C	T/T/C/C	T/C	T/C	C/C	C/C	C/C	C/C	T/C	C/C	T/C	C/C	T/C	C/C	T/C	T/C		C/C	C/C	T/T		T/T	T/T	T/C	T/T/C/C	T/T/C/C	T/T/C/C	T/T/C/C	T/C/C/C	T/C	T/T/C/C	T/T/C/C	T/T/C/C	T/T/C/C	T/T/C/C	T/T/C/C	T/T/C/C	T/T/C/C	T/C/C/C
22068-615_172	G/G	G/G/G/G	G/G	G/G	G/G	G/G	G/G	G/T	G/T	T/T	T/T	T/T/T/T	G/T	T/T	G/G	G/G	G/G	G/G	G/G	T/T	G/G	G/T	G/T	T/T	T/T	G/T	G/G	G/T	G/G	G/T	G/G	G/G	G/G	G/G	G/G/G/G	G/T/T/T	G/G/T/T	G/T/T/T	G/G/G/G	G/T	G/G/T/T	G/G/G/T	G/G/G/G	G/G/G/T	G/G/G/G	G/G/G/G	G/G/G/G	G/G/T/T	G/G/G/T
22319-611_210	G/G/A/A	A/A/A/A	G/A	G/G	G/A	G/G	G/G	G/G	G/G	G/G	G/G	G/G/G/G	G/G	G/G	G/G	G/G	G/G	G/G	G/G		A/A		A/A		G/G	G/A	A/A	A/A	A/A	A/A	A/A	G/A	G/A	A/A	G/A/A/A	A/A/A/A	A/A/A/A	G/G/G/A	G/A/A/A	A/A	G/G/G/G	G/G/G/A	G/G/A/A	G/A/A/A	G/G/A/A	G/G/A/A	G/G	A/A/A/A	A/A/A/A
2429-1726_56	A/G/G/G	A/G/G/G	A/G	A/G	A/G	A/G	A/G	A/A	A/A	A/A	A/A	A/A/A/A	A/A	A/A	A/A	A/A	A/A	A/A	A/A	A/G	A/G	A/A	A/A	A/G	A/G	A/G	A/A	A/A	A/A	A/A	A/A	A/A	A/A	A/G	A/A/G/G	A/A/A/G	A/A/G/G	A/A/A/A	A/A/G/G	A/A	A/A	A/A/A/G	A/A	A/A	A/A	A/A	A/A/A/A	A/A/G/G	A/A/G/G
24467-576_163	T/C/C/C	T/T/T/C	T/C	T/T	T/C	T/T	T/T	T/T	T/C	C/C	C/C	T/T/T/T	T/C	C/C	T/T	T/T	T/T	T/T	T/T	T/T	T/T	T/T	T/T	T/T	T/T	T/T	C/C	C/C	C/C	C/C	C/C	T/T	C/C	C/C	T/C/C/C	T/T/C/C	T/T/T/T	T/C/C/C	T/T/T/C	T/C	T/T/T/C	T/T/T/C	T/T/T/T	T/T	T/T/T/C	T/T/T/C	T/C/C/C	T/T/T/C	T/C/C/C
24563-575_143	G/G	G/A/A/A	G/G	G/G	G/G	G/G	G/G	G/G	G/G	G/G	G/G	G/G/G/G	G/G	G/G	G/G	G/G	G/G	G/G	G/G	G/G	G/G	G/A	G/G	G/G	G/G	G/G	A/A	G/A	G/G	G/A	A/A	A/A	G/G	G/A	G/G/G/A	G/G/G/A	G/G/A/A	G/G	A/A/A/A	G/A	G/G/G/A	G/G	G/G/G/A	G/G	G/G/G/A	G/G	G/G/G/G	G/A/A/A	G/G/G/A
24775-572_94	C/C/T/T	T/T/T/T	T/T	T/T	T/T	T/T	T/T	T/T	T/T	T/T	T/T	T/T/T/T	T/T	T/T	T/T	T/T	T/T	T/T	T/T	T/T	T/T	T/T	T/T	T/T	T/T	T/T	C/C	C/C	C/C	C/C	C/C	C/C	C/C	C/C	C/C/C/T	C/T/T/T	C/T/T/T	T/T/T/T	T/T/T/T	C/C	C/C/C/T	C/C/T/T	C/C/C/C	C/C/C/T	C/C/C/C	C/C/C/T	C/C/T/T	C/C	C/T/T/T
25167-566_225	A/A/A/A	A/A/A/A	A/A	A/A	A/A	A/A	A/A	A/A	A/A	A/A		A/A/A/A	A/A	A/A	A/A	A/A	A/A	A/A	A/A	A/A	A/A	A/A	A/A	A/A	A/A	A/A	A/G	G/G	A/G	A/A	G/G	A/G	A/G	A/G	A/A/G/G	A/G/G/G	A/A/A/A	G/G/G/G	G/G/G/G	A/G	A/A/G/G	A/A/A/G	G/G/G/G	A/G/G/G	A/G/G/G	G/G/G/G	G/G	G/G/G/G	G/G/G/G
25336-564_176	T/T/T/T	T/T/T/T	A/T	A/T	T/T	T/T	T/T	A/A	A/A	A/A	A/A	A/A/A/A	A/A	A/A	T/T	T/T	T/T	T/T		A/A	A/A	A/A	A/A	A/A	T/T	T/T		T/T	T/T	T/T	T/T		T/T	T/T	T/T/T/T	T/T/T/T	T/T/T/T	T/T/T/T	T/T/T/T	A/T	T/T/T/T	T/T/T/T	T/T/T/T	A/T/T/T	A/A/T/T	A/T/T/T	T/T	T/T/T/T	T/T/T/T
25521-561_109	G/A/A/A	A/A/A/A	A/A	A/A	A/A	A/A	A/A	A/A	A/A	A/A	A/A	A/A/A/A	A/A	A/A	A/A	A/A	A/A	A/A	A/A	A/A	A/A	A/A	A/A	A/A	A/A	A/A	A/A	G/G	G/G	G/A	G/G	G/G	G/A	G/G	A/A	G/G/A/A	G/G/A/A	G/G/A/A	A/A/A/A	G/A	G/A/A/A	A/A/A/A	A/A/A/A	G/A/A/A	A/A/A/A	G/A/A/A	A/A	G/A/A/A	G/A/A/A
25635-560_92	A/A/A/C	C/C	A/C	A/A	A/A	A/A	A/A	A/A	A/A	A/A	A/A	A/A/A/A	A/A	A/A	A/A	A/A	A/A	A/A	A/A	A/A	A/A	A/A	A/A	A/A	A/A	A/C	C/C	C/C	C/C	C/C		C/C	C/C	A/C	C/C/C/C	A/C/C/C	A/C/C/C	A/C/C/C	A/A/C/C	A/C	A/A/A/C	A/A/C/C	A/A/A/C	A/C/C/C	A/A/A/C	A/A/A/C		C/C	C/C/C/C
2690-1658_57	G/G/G/C	G/G/G/G	G/G	G/G	G/G	G/G	G/G	G/G	G/G	G/G	G/G	G/G/G/G	G/G	G/G	G/G	G/G	G/G	G/G	G/C	C/C	G/C	G/C	C/C	C/C	G/C	G/C	C/C	C/C	C/C	C/C	C/C	C/C	C/C	C/C	G/G/C/C	G/G/G/G	G/G/C/C	G/G/G/G	G/G/G/G	G/C	G/C/C/C	G/G/G/C	G/G/G/G	G/G/G/G	G/G/G/G	G/G/G/G	G/G	G/G/G/C	G/G/C/C
29691-512_184	T/T		T/T	C/C	T/T	T/C	T/T	C/C	T/C	C/C		C/C/C/C	C/C	C/C	T/T	T/T	T/T	T/T	T/T	T/T	T/T	T/T	T/T	T/T	T/T	T/C	C/C	C/C	C/C	C/C	C/C	C/C	C/C	C/C	C/C/C/C	C/C/C/C	T/T/C/C	T/C/C/C	T/C/C/C	T/C	T/C/C/C	C/C	T/C/C/C	C/C/C/C	T/C/C/C	T/C/C/C	T/C/C/C	C/C/C/C	C/C/C/C
30077-508_60	C/C/C/C	C/C	C/C	C/C	C/C	C/C	C/C	T/T	T/T	T/T	T/T	T/T/T/T	T/T	T/T	C/C	C/C	C/C	C/C	C/C	T/T	T/T	T/T	T/T	T/T	T/T	T/C	C/C	C/C	C/C	C/C	C/C	C/C	C/C	C/C	C/C/C/C	C/C/C/C	C/C/C/C	C/C/C/C	C/C/C/C	T/T	T/C/C/C	T/T/C/C	C/C/C/C	C/C/C/C		C/C/C/C		C/C	T/C/C/C
30421-504_133	T/T/T/T	T/T/T/T	A/A	A/A	A/A	A/A	A/A	A/A	A/A	A/T	A/A	A/A/A/A	A/A	A/A	T/T	T/T	T/T	T/T	T/T	T/T	T/T	T/T	T/T	T/T	A/A	A/T	T/T	T/T	T/T	T/T	T/T	T/T	T/T	T/T	T/T/T/T	T/T/T/T	A/A/T/T	T/T/T/T	T/T/T/T	T/T	A/T/T/T	A/T/T/T	T/T/T/T	T/T/T/T	T/T/T/T	T/T/T/T	A/A/T/T	A/A/A/A	A/A/T/T
3063-1576_142	C/C/C/T	C/C/C/C	C/C	C/C	C/C	C/C	C/C	C/C	C/C	C/C	C/C	C/C/C/C	C/C	C/C	C/C	C/C	C/C	C/C	C/C	C/C	C/C	C/C	C/C	C/C	C/C	C/C	T/T	T/T	T/T	T/T	C/T	T/T	T/T	T/T	C/C/C/T	C/C	C/C/T/T	C/C/C/C	C/C/T/T	C/T	C/C/C/T	C/C	C/C/C/C	C/C/C/C	C/C	C/C/C/T	C/C/C/C	C/T/T/T	C/C/C/C
30695-501_71	C/C/C/C	T/T/T/C	C/C	T/T	T/C	T/T	T/T	C/C	C/C	C/C	C/C	C/C/C/C	C/C	C/C	T/T	T/T	T/T	T/T	T/T	T/T	T/T	T/T	T/T	T/T	T/T	T/T	C/C	C/C	C/C	C/C	C/C	C/C	C/C	C/C	C/C/C/C	T/C/C/C	T/T/C/C	C/C/C/C	T/C/C/C	T/C	T/T/C/C	T/T/T/T	T/T/C/C	T/T/C/C	C/C/C/C	T/C/C/C	T/C/C/C	C/C/C/C	C/C/C/C
30713-501_111	G/G/C/C	G/G/G/C	G/G	G/G	G/G	G/G	G/G	C/C	C/C	G/C	C/C	G/G/G/C	G/C	C/C	G/G	G/G	G/G	G/G	G/G	G/G	G/G	G/G	G/G	G/G	G/C	G/G	G/G	G/C	G/G	G/G	G/G	G/G	G/C	G/G	G/G/C/C	C/C/C/C	C/C/C/C	G/G/C/C	G/G/G/C	G/C	G/G/C/C	G/G/C/C	C/C/C/C	C/C/C/C	C/C/C/C	C/C/C/C		C/C/C/C	G/G
3087-1570_205	T/T	T/T/T/T	G/T	T/T	T/T	T/T	G/T	G/G	G/G	G/G	G/G	G/G/G/G	G/G	G/G	T/T	T/T	T/T	T/T	T/T	T/T	G/G	G/G	G/G	G/G	G/T	G/T	G/G	G/G	G/T	G/G	G/G	G/T	G/G	G/T	G/G/T/T	G/G/T/T	G/T/T/T	G/G/T/T	G/G/T/T	G/G	G/T/T/T	G/T/T/T	G/G/T/T	G/G/T/T	G/G/G/G	G/G/G/T	G/G/G/G	G/G/T/T	G/G/G/T
3156-1556_104	G/G/G/G	A/A/A/A	G/G	G/G	A/A	A/G	A/G	A/A	G/G	A/G	A/G	A/A/G/G	A/A	A/A	G/G	G/G	G/G	G/G	G/G	A/A	A/A	A/A	A/A	A/A	A/A	A/A	G/G	G/G	G/G	G/G	G/G	G/G	G/G	G/G	G/G/G/G	A/A/G/G	G/G/G/G	A/A/G/G	A/G/G/G	A/G	A/G/G/G	A/A/G/G	A/A/G/G	A/A/G/G	A/A/G/G	A/G/G/G	A/G/G/G	A/G/G/G	G/G/G/G
3177-1552_149	G/G/G/G	G/G/G/G	G/A	G/G	A/A	G/G	A/A	G/G	A/A	G/A	G/A	G/G/A/A	G/A	G/A	G/A	G/A	G/A	G/A	A/A	A/A	G/A	A/A	A/A	G/G	A/A	G/A	G/G	G/G	G/G	G/G	G/G	G/G	G/G	G/G	G/G/A/A	G/G/G/A	A/A	G/G/A/A	G/G/A/A	G/A	A/A/A/A	A/A/A/A	G/A/A/A	A/A/A/A	G/G/A/A	G/A/A/A	G/A/A/A	G/G/G/A	G/G/G/A
320-3817_140	C/C/C/C	C/C/C/C	T/T	T/T	T/T	T/T	T/T	T/T	C/T	C/C	C/C	T/T/T/T	C/T	C/C	C/T	C/T	C/T	C/T	C/T	C/C	C/C		C/C	C/C	C/T	C/C	C/T	T/T	C/T	C/T	C/T	C/C	C/T	T/T	C/C/C/C	C/C/C/C	C/C/C/C	C/C/C/T	C/C/C/T	C/C	C/C/C/C	C/C/C/C	C/C/C/C	C/C/C/C	C/C/C/C	C/C/C/C	C/C/C/C	C/C/C/C	C/C/C/C
32938-479_171	T/T		T/T	T/T	T/T	T/T	T/T	C/C	T/C	C/C	C/C	C/C/C/C	T/C	C/C	T/T	T/T	T/T	T/T	T/T	T/T	T/T	T/T	T/T	T/T	T/T	T/T	C/C	T/T	T/T	T/T	T/C	C/C	C/C		T/T/T/T	T/C/C/C	C/C	T/T/C/C	T/T/T/C	T/T	C/C/C/C	T/C/C/C	C/C	C/C	T/C/C/C	C/C/C/C	T/T/C/C	C/C/C/C	C/C/C/C
3301-1528_130	A/G/G/G	G/G	A/G	A/A	A/A	A/A	A/G	A/A	A/A	A/A	A/A	A/A/A/A	A/A	A/A	A/A	A/A	A/A	A/A	A/A	A/A	A/A	A/A	A/G	A/A	A/G	A/G	A/A	A/A	A/G	G/G	A/G	A/A	A/A	G/G	A/G/G/G	A/G/G/G	A/G/G/G	A/G/G/G	A/G/G/G	G/G	A/G/G/G	G/G	A/A	A/A/G/G	A/G/G/G	A/A/G/G	G/G/G/G	A/A/G/G	A/G/G/G
33215-477_87	C/C	C/C/C/C		C/C	C/C	C/C	C/C	C/C	C/C	C/C	C/C	C/C/C/C	C/C	C/C	C/C	C/C	C/C	C/C	C/C	C/C	C/C	C/C	C/C	C/C	C/C	C/C	C/A	C/A	C/A	C/A	C/C	C/C	C/A	C/A	C/C	C/C/C/C	C/C/A/A	C/C	C/C/C/C	C/C	C/C/C/A	C/C/C/A	C/C/C/C	C/C/C/C	C/C/C/C	C/C/A/A	C/C	A/A/A/A	A/A/A/A
3766-1448_114	T/T/T/C	T/T/T/T	T/T	T/T	T/T	T/T	T/T	T/T	T/T	T/T	T/T	T/T/T/T	T/T	T/T	T/T	T/T	T/T	T/T	T/C	T/T	T/T	T/T	T/C	T/T	T/T	T/T	C/C	C/C	C/C	C/C	C/C	C/C	C/C	C/C	T/T/T/C	T/T/T/C	T/T/T/C	T/T/T/C	T/T/T/C	T/C	C/C	T/T/C/C	T/T/T/C	T/T/T/T	T/T/C/C	T/T	T/T/C/C	T/T/T/T	T/T/T/T
3802-1443_103	C/C/C/A	C/A/A/A	C/C	C/C	C/C	C/C	C/C	C/C	C/C	C/C	C/C	C/C/C/C	C/C	C/C	C/C	C/C	C/C	C/C	C/C	C/C	C/C	C/C	C/C	C/C	C/C	C/C	A/A	A/A	A/A	A/A	A/A	A/A	A/A	A/A	C/C/A/A	C/A/A/A	C/A/A/A	C/C/A/A	C/C/C/A	C/A	C/C/A/A	C/C/A/A	C/C/C/C	C/C/C/C	C/C/C/A	C/C	C/C/C/A	A/A/A/A	C/A/A/A
3851-1438_185	G/G/G/A	G/G/G/G	G/G	G/G	G/G	G/G	G/G	G/G	G/G	G/G	G/G	G/G/G/G	G/G	G/G	G/G	G/G	G/G	G/G	G/G	G/G	G/G	G/G	G/G	G/G	G/G	G/G	G/G	A/A	A/A	A/A	A/A	A/A	A/A	A/A	G/G/G/G	G/G/G/A	G/G/G/A	G/G/G/A	G/G/G/A	G/A	G/G/G/G	G/G/G/G	G/G/A/A	G/G/G/G	G/G/G/A	G/G	G/G/G/G	G/G/G/A	G/A/A/A
3963-1422_198	G/G/G/G	G/G/G/A	G/G	G/G	G/G	G/G	G/G	G/G	G/G	G/G	G/G	G/G/G/G	G/G	G/G	G/G	G/G	G/G	G/G	G/G	G/G	G/A	G/G	G/G	G/G	G/G	G/G	G/G	G/A	G/G	G/G	G/G	G/G	G/A	G/A	G/G/A/A	G/G/A/A	G/G/G/A	G/G/G/A	G/G/G/G	G/G	G/G/G/G	G/G/G/A	G/G/G/A	G/G/G/G	G/G/G/G	G/G/G/G	G/G/G/A	G/G/G/G	G/G/G/A
4069-1405_133	A/A/A/A	G/A/A/A	G/G	G/G	G/G	G/G	G/G	G/G	G/G	G/G	G/G	G/G/G/G	G/G	G/G	G/G	G/G	G/G	G/G	G/G	G/G	G/G	A/A	A/A	A/A	G/G	G/G	A/A	A/A	A/A	A/A	A/A	A/A	G/G	A/A	G/G/G/A	G/G/G/A	G/G/G/A	G/G/G/A	G/G/A/A	G/G	G/G/G/G	G/G/G/G	G/G/A/A	G/G/A/A	G/G/G/A	G/G/A/A	G/G/A/A	G/G/A/A	G/G/G/A
41101-415_158	G/G	G/G/G/G	G/G	G/G	T/G	G/G	G/G	G/G	G/G	G/G	T/G	G/G/G/G	G/G	G/G	G/G	G/G	G/G	G/G	T/T	T/G	G/G	G/G	G/G	T/G	G/G	G/G	T/G	T/T	T/G	T/G	T/T	T/T	T/T	T/T	T/G/G/G	T/T/G/G	G/G/G/G	G/G/G/G	G/G/G/G	G/G	G/G/G/G	G/G/G/G	T/G/G/G	G/G	T/G/G/G	G/G/G/G		G/G	T/T/T/G
4330-1373_224	T/T/T/T	C/T/T/T	T/T		C/T	C/C	C/C	C/T	C/T	T/T	C/T		C/T	C/T	C/C	C/C	C/C	C/C	C/C		T/T	T/T		T/T	C/T	C/T	C/T	C/T	T/T	T/T	T/T	C/T	C/C	T/T	C/T/T/T	C/C/T/T	C/C/C/T	C/C/T/T	C/C/T/T	T/T	C/C/T/T	T/T	C/C/C/T	C/C/C/T	C/C/C/T	C/C/C/C	C/C/T/T	C/C/T/T	T/T
4461-1355_112	C/C/T/T	T/T/T/T	C/C	C/C	C/T	C/C	C/C	T/T	T/T	T/T	T/T		T/T	T/T	C/C	C/C	C/C	C/C	C/T	T/T	T/T	T/T		T/T	C/T	C/C	T/T	T/T	T/T	T/T	T/T	T/T	T/T	T/T	C/C/C/C	C/C/C/T	C/C/T/T	C/C/C/C	C/C/T/T	T/T	C/C/T/T	C/C/C/T	C/C/T/T	C/T/T/T	C/C/T/T	C/C/T/T	C/C/C/T	C/C/T/T	C/C/C/T
45103-390_98	T/C/C/C	C/C/C/C	C/C	C/C	C/C	C/C	C/C	C/C	C/C	C/C	C/C	C/C/C/C	C/C	C/C	C/C	C/C	C/C	C/C	C/C	C/C	C/C	C/C	T/C	C/C	C/C	C/C	T/T	T/T	T/T	T/T	T/T	T/T	T/T	T/T	T/T/C/C	T/C/C/C	T/C/C/C	T/C/C/C	T/T/T/C	T/C	T/T/C/C	T/T/T/C	T/T	T/T/C/C	T/T/T/C	T/T/T/C	C/C/C/C	T/C/C/C	T/T/C/C
460-3248_217	A/A	A/A/G/G	A/A	A/A	A/A	A/A	A/A	A/A	A/A	A/A	A/A	A/A/A/A	A/A	A/A	A/A	A/A	A/A	A/A	A/A	A/A	A/A	A/A	A/A	A/A	A/A	A/G	G/G	A/G	A/A	A/G	A/A	A/G	A/G	A/G	A/A/G/G	A/A/G/G	A/G/G/G	A/A/A/G	G/G	A/A	A/A/G/G	A/A/G/G	A/A/A/G	A/G/G/G	A/A/A/G	A/A/A/A	G/G	A/A/G/G	A/G/G/G
46433-383_118	C/C/T/T	T/T/T/T	C/T	C/C	C/C	C/C	C/C	T/T	T/T	T/T		T/T/T/T	T/T	T/T	C/C	C/C	C/C	C/C	C/C	C/C	C/C	C/C	C/C	C/C	T/T	T/T	T/T	T/T	T/T	T/T	T/T	T/T	T/T	T/T	C/T/T/T	T/T/T/T	C/T/T/T	C/C/C/T	C/C/T/T	T/T	C/C/T/T	C/C/C/T	T/T/T/T	C/C/C/T	T/T/T/T	C/C/T/T	T/T/T/T	C/C/C/T	C/C/T/T
4810-1311_94	T/T/T/T	T/T/T/T	T/T	T/T	T/T	T/T	T/T	T/T	T/T	T/T	T/T	T/T/T/T	T/T	T/T	T/T	T/T	T/G	T/T	T/G	T/T	T/T	T/T	T/T	T/T	T/T	T/T	T/G	T/T	T/T	T/G	T/T	T/G	T/T	T/T	T/T/T/T	T/T/T/T	T/T/T/T	T/T/T/T	T/T/G/G	T/T	T/T/T/T	T/T/T/G	T/T/G/G	T/T/G/G	T/T/T/G	T/T/T/G	T/T/G/G	T/T/T/T	T/T/T/T
5185-1268_134	T/T	T/T/T/T	T/T	T/T	T/T	T/T	T/T	T/T	T/T	T/T	T/T	T/T/T/T	T/T	T/T	T/T	T/T	T/T	T/T	T/T	T/T	T/T	T/T	T/C	T/C	T/T	T/T	C/C	T/C	C/C	C/C	C/C	C/C	T/C	C/C	T/T/C/C	T/T	T/T	T/T/T/T	T/T/T/T	T/C	T/T	T/T	T/T/T/T	T/T	T/T/C/C	T/T/T/T	T/T/T/T	T/T	T/T/T/T
548831-34_60	C/C/C/C		C/C	C/C	C/C	C/C	C/C	C/C	C/C	C/C	C/C	C/C/C/C	C/C	C/C	C/C	C/C	C/C	C/C	C/C	C/C	C/C	C/C	C/C	C/C	C/C	C/C	A/A	C/C	C/C	C/C	A/C	A/C	A/C	C/C	C/C/C/C	C/C/C/C	C/C/C/C	C/C	A/A/C/C	C/C	C/C/C/C	C/C/C/C	C/C/C/C	C/C/C/C	C/C/C/C	C/C/C/C	C/C/C/C	C/C/C/C	A/A/C/C
5565-1225_144	A/G/G/G	G/G/G/G	G/G	G/G	G/G	G/G	G/G	G/G	G/G	G/G	G/G	G/G/G/G	G/G	G/G	A/G	A/G	A/G	A/G	G/G	G/G	A/G	G/G	G/G	G/G	A/A	A/G	A/G	A/A	A/G	A/A	A/A	A/A	A/A	A/G	A/A/A/G	A/A/A/G	A/G/G/G	A/A/G/G	A/A/A/G	A/G	A/A/G/G	A/A/G/G	A/A/A/A	A/A/G/G	A/A/A/G	A/A/G/G	A/A/A/A	G/G/G/G	A/A/G/G
55668-336_122	T/C/C/C	T/C/C/C	T/T	C/C	T/T	T/T	T/T	T/T	T/T	T/C		T/T/T/T	T/T	T/T	T/T	T/T	T/T	T/T	T/T	T/T	T/T	T/T	T/T	T/T	T/T	T/T	T/T	T/T	T/T	C/C	C/C	T/C	T/C	T/C	T/T/T/C	T/T/T/T	T/C/C/C	T/T/T/T	T/T/T/T	T/T	T/T/C/C	C/C/C/C	C/C	T/T/T/C	T/T/C/C	T/T/T/C	C/C/C/C	C/C/C/C	C/C
562-3001_200	C/C	C/C/C/C	C/C	C/C	C/C	C/C	C/C	C/C	C/C	C/C	C/C	C/C/C/C	C/C	C/C	C/C	C/C	C/C	C/C	C/C	C/C	C/C	C/C	C/C	C/C	C/C	C/C	G/G	G/G	G/G	G/G	G/G	G/G	C/G	C/C	C/C/C/C	C/C/C/C	C/C/C/C	C/C/C/C	C/C/C/G	C/G	C/C/C/C	C/C/C/G	C/G/G/G	C/C/C/G	C/C/C/G	C/C/G/G	G/G/G/G	C/G/G/G	C/C/C/C
5628-1219_73	T/T	T/T/T/C	T/T	T/T	T/T	T/T	T/T	T/T	T/T	T/T	T/T	T/T/T/T	T/T	T/T	T/T	T/T	T/T	T/T	T/T	T/T	T/T	T/T	T/T	T/T	T/T	T/T	C/C	C/C	T/C	T/C	T/T	C/C	C/C	C/C	T/T/T/C	T/T/C/C	T/T	T/T/T/C	T/T	T/C	T/T/T/C	T/T/T/T	T/T/C/C	T/T/C/C	T/T/T/T	T/T/T/T	T/T/C/C	T/T	T/T/T/T
6104-1178_161	C/C/C/C	C/C/C/T	C/T	C/T	C/T	C/T	C/T	C/T	C/C	C/T	C/T	C/C/T/T	C/C	C/C	C/T	C/T	C/T	C/T	C/T	C/T	C/T	C/T	C/T	C/T	C/T	C/T	C/C	C/C	C/C	C/C	C/C	C/C	C/C	C/C	C/C/T/T	C/C/C/T	C/C/C/T	C/C/C/C	C/C/C/C	C/C	C/C/C/T	C/C/T/T	C/C/T/T	C/T/T/T	C/C/T/T	C/C/T/T	C/C/T/T	C/C/C/C	C/C/C/T
6201-1169_193	G/G/G/G	G/G/G/G	G/G	G/G	G/G	G/G	G/G	G/G	G/G	G/G	G/G	G/G/G/G	G/G	G/G	G/G	G/G	G/G	G/G	G/G	G/G	G/G	G/G	G/G	G/G	G/G	G/G	G/G	G/G	G/G	G/G	G/G	G/G	G/G	G/G	G/G/G/A	G/G/A/A	A/A	G/G/G/A	G/A/A/A	G/G	G/G/G/G	G/G/G/A	G/G/A/A	G/G/G/A	G/G	G/G/A/A	G/G	G/G/A/A	G/A/A/A
6392-1154_150	C/C/C/C	C/C/T/T	C/T	C/C	C/C	C/C	C/C	C/C	C/T	C/T	C/C	C/C/C/C	T/T	C/T	C/T	C/T	C/T	C/T	T/T	T/T	C/C	C/C	C/C	C/C	C/C	C/C	C/C	C/C	C/C	C/C	C/T	C/C	C/C	C/C	C/C/C/T	C/C	C/C/C/C	C/C/T/T	C/C/T/T	C/T	C/C/T/T	C/C/C/T	C/C/T/T	C/C/T/T	C/T/T/T	T/T/T/T	C/C/C/T	C/C/T/T	C/T/T/T
6695-1129_146	T/T/T/T	T/T/T/C	T/T	T/T	T/T	T/T	T/T	T/T	T/T	T/T	T/T	T/T/T/T	T/T	T/T	T/T	T/T	T/T	T/T	T/T	T/T	T/T	T/T	T/T	T/T	T/T	T/T	T/T	T/T	T/C	T/T	T/C	T/C	T/C	T/T	T/T/C/C	T/C/C/C	T/T/T/C	T/T/C/C	T/T/C/C	T/C	T/T/C/C	T/T/T/C	T/T/C/C	T/C/C/C	T/T/C/C	T/T/C/C	T/C/C/C	T/T/C/C	T/T/T/C
6709-1128_161	A/A/A/A	A/A/A/A	A/A	A/A	A/A	A/A	A/A	A/A	A/A	A/A	A/A	A/A/A/A	A/A	A/A	A/A	A/A	A/A	A/A	A/A	A/A	A/A	A/A	A/A	A/A	A/A	A/A	A/A	A/A	A/A	A/A	A/A	A/A	A/A	A/A	A/G/G/G	A/A/G/G	A/G/G/G	A/A/G/G	A/G/G/G	A/A	A/G/G/G	A/G/G/G	A/A/A/G	A/A/A/A	A/A/G/G	G/G/G/G	G/G	G/G/G/G	A/G/G/G
6841-1117_109	C/C/C/C	C/C/C/C	T/T	T/T		T/C	C/C	T/T	T/C	T/T	T/T	T/T/T/T	T/T	T/T	C/C	C/C	C/C	C/C	C/C	C/C	T/C		C/C	T/T	T/C	C/C	C/C	T/C	T/C	C/C	T/C	T/C	T/C	T/C	T/T/C/C	T/T/T/C	T/T/C/C	T/T/C/C	T/T/C/C	T/C	T/C/C/C	T/C/C/C	T/T/T/T	T/T/C/C	T/T/T/T	T/T/C/C	T/T/C/C	T/T/C/C	T/T/C/C
6869-1116_142	T/T/C/C	C/C/C/C	T/C	T/C	T/C	T/C	T/C	T/C	T/C	T/C	T/C	T/T/T/C	T/C	T/C	T/C	T/C	T/C	T/C	T/C	T/C	T/C	T/C	T/C	T/C	C/C	T/C	C/C	C/C		C/C		C/C	C/C	C/C	C/C	T/T/C/C	C/C	T/C/C/C	T/C/C/C	C/C	T/C/C/C	T/T/C/C	C/C	C/C	T/C/C/C	T/C/C/C	C/C/C/C	T/T/C/C	T/C/C/C
7260-1089_99	G/G/G/G	A/A/G/G	A/A	A/A	A/A	A/A	A/A	A/A	A/A	A/A	A/A	A/A/A/A	A/A	A/A	A/A	A/A	A/A	A/A	A/A	G/G	G/G	A/A	A/G	A/A	A/A	A/A	G/G	A/A	G/G	G/G	G/G		A/G	G/G	A/A/G/G	A/A/A/G	G/G/G/G	A/A/A/G	A/A/G/G	A/G	A/A/A/G	A/A/A/G	A/A/G/G	A/A/A/G	G/G	A/G/G/G	G/G/G/G	G/G/G/G	G/G/G/G
7333-1085_39	G/G/G/G	C/C/G/G	C/C	C/C	C/C	C/C	C/C	C/C	C/C	C/C	C/C	C/C/C/C	C/C	C/C	C/C	C/C	C/C	C/C	C/C	C/C	C/C	C/C	C/C	C/C	C/C	C/C			C/C	C/C	G/G		G/G	G/G	C/C/C/G	C/G/G/G	C/G/G/G	C/C/G/G	C/G/G/G	C/C	C/C/G/G	C/C/C/G	C/C/C/C	C/C/C/C	C/C/C/C	C/C/C/C	C/C/C/C	C/C/C/G	C/G/G/G
7480-1074_208	A/A/C/C	A/A/A/A	A/A	A/A	A/A	A/A	A/A	A/A	A/A	A/A	A/A	A/A/A/A	A/A	A/A	A/A	A/A	A/A	A/A	A/A	A/A	A/A	A/A	A/A	A/A	A/A	A/A	C/C	C/C	C/C	C/C	C/C	C/C	C/C	C/C	A/A/C/C	A/A/A/A	A/A/A/C	A/A/A/A	A/A/C/C	A/C	A/A/A/A	A/A/A/C	A/A/A/A	A/A/A/A	A/A/A/A	A/A/A/A	A/A/A/A	A/A/A/C	A/A/A/C
7583-1068_84	T/T/T/C	T/C/C/C	C/C	C/C	T/C	C/C	T/C	C/C	C/C	T/T	T/T	C/C/C/C	C/C	T/C	C/C	C/C	C/C	C/C	C/C	T/C	T/T	C/C	T/T	T/C	T/C	T/C	T/C	T/T	T/C	T/C	C/C	T/C	T/C	C/C	T/C/C/C	T/T/T/T	T/T/T/C	T/T/C/C	T/T/C/C	T/T	T/T/C/C	T/C/C/C	T/T/C/C	T/T/C/C	C/C/C/C	T/T/T/C	T/T/C/C	T/T/T/C	T/C/C/C
7756-1056_99	T/T/C/C	T/T	T/C	T/C	C/C	C/C	C/C	C/C	C/C	C/C	C/C	C/C/C/C	C/C	C/C	T/T	T/T	T/T	T/T	T/C	C/C	C/C	C/C	C/C	C/C	T/T	T/C	C/C	T/T	T/T	T/T	T/T	T/T	T/C	T/T	T/C/C/C	C/C/C/C	T/C/C/C	C/C/C/C	T/T/C/C	T/C	T/T/T/C	T/C/C/C	T/T	T/T/T/C	T/C/C/C	C/C/C/C	T/T/T/C	T/C/C/C	T/T/C/C
7873-1049_74	A/A/A/G	A/A/A/A	A/A	A/A	A/A	A/A	A/A		A/A	A/A	A/A	A/A/A/A	A/A	A/A	A/A	A/A	A/A	A/A	A/A	A/A	A/A	A/A	A/G	A/A	A/A	A/A	G/G	G/G	G/G	G/G	G/G	G/G	G/G	G/G	G/G/G/G	A/A/G/G	A/A	A/A/A/G	A/G/G/G	A/G	A/G/G/G	A/A/G/G	A/A/A/A	A/A/A/G	A/G/G/G	A/A/A/A	A/A/A/G	A/A/G/G	A/A/A/A
7878-1049_73	C/C/C/C		C/C	C/C	C/C	C/C	C/C	C/C	C/C	C/C	C/C	C/C/C/C	C/C	C/C	C/C	C/C	C/C	C/C	C/C	C/C	C/C	C/C	C/C	C/C	C/C	C/C	C/C	C/C		C/C	C/C	C/C	C/C	C/C	T/T/C/C	T/T/C/C	T/T/C/C	T/T/T/C	T/C/C/C	C/C	T/T/T/C	T/T/T/C	T/T/T/C	T/T/T/T	T/T/T/C	T/T/T/T	T/T/T/T	T/T/C/C	C/C
7956-1044_177	G/G/G/G	G/G/G/G	A/A	A/A	A/A	A/A	A/A	A/A	A/A	A/A		A/A/A/A	A/A	A/A	A/A	A/A	A/A	A/A	A/A	A/A	A/A	A/A	A/A	A/A	A/A	A/A	G/G	G/G	G/G	G/G	G/G	G/G	G/G	G/G	A/A/G/G	A/A/A/G	A/A/A/G	A/A/A/A	A/A/G/G	A/G	A/A/A/A	A/A/A/A	A/A/G/G	A/A/G/G	A/G/G/G	G/G	A/G/G/G	A/A/G/G	A/A/G/G
823-2603_73	G/G	G/G/G/G	A/A	A/A	A/A	A/A	A/A	A/A	A/A	A/A	A/A	A/A/A/A	A/A	A/A	A/A	A/A	A/A	A/A	A/A	A/A	A/A	A/A	A/A	A/A	A/A	A/A	A/G	A/G	G/G	G/G	A/A		A/G	G/G	A/A/G/G	A/A/G/G	A/A/G/G	A/A/G/G	A/A/A/A	A/A	A/A/A/G	A/A/A/G	A/A/A/A	A/A/A/A	A/A/A/A	A/A/A/A	A/A/A/A	A/A/A/A	A/A/A/A
8244-1028_199	T/T/T/A	T/T/T/T	T/T	T/T	T/T	T/T	T/T	T/T	T/T	T/T	T/T	T/T/T/T	T/T	T/T	T/T	T/T	T/T	T/T	T/T	T/T	T/T	T/T	T/T	T/T	T/T	T/T	A/A	T/A	A/A	T/A	T/A	A/A	A/A	A/A	T/T/T/A	T/T/A/A	T/T/T/A	T/T/T/A	T/T/T/T	T/A	T/T/T/A	T/T/T/A	A/A/A/A	T/T/T/A	T/T/T/A	T/T/A/A		T/T/T/A	T/T/T/A
8484-1013_81	C/C/C/T	C/C/T/T	T/T	T/T	T/T	T/T	T/T	C/C	C/C	C/C	C/C	C/C/C/C	C/C	C/C	T/T	T/T	T/T	T/T	T/T	C/C	C/C	C/C	C/C	C/C	T/T	T/T	C/T	C/C	C/T	C/T	C/T	T/T	T/T	C/T	C/C	C/C/T/T	C/C/T/T	C/C/C/C	C/C/C/T	C/C	C/C	C/T/T/T	C/T/T/T	T/T/T/T	T/T/T/T	T/T/T/T	T/T/T/T	C/C/C/C	C/C/C/C
8532-1010_124	G/G	G/G/G/G	T/T	G/G	G/T	G/G	G/G	G/G	G/T	G/T	G/G	G/G/G/G	G/G	G/T	G/T	G/T	G/T	G/T	G/T	G/G	G/G	G/T	G/G	G/G	G/G	G/G	G/T	G/T	G/T	T/T	G/T	G/T	G/G	G/G	G/T/T/T	G/G/T/T	G/G/T/T	G/G/T/T	G/G/T/T	G/T	G/G/G/T	G/G/T/T	G/T/T/T	G/T/T/T	G/G/T/T	G/G/T/T	T/T/T/T	G/G/T/T	G/G/T/T
8784-996_137		A/A/A/G	A/A	A/A	A/A	A/A	A/A	A/A	A/A	A/A	A/A	A/A/A/A	A/A	A/A	A/A	A/A	A/A	A/A	A/A	A/A	A/A	A/A	A/A	A/A	A/A	A/A	G/G	G/G	G/G	G/G		G/G	G/G		A/A/G/G	A/A/G/G	A/A/A/A	A/A/A/G	A/G/G/G	A/A	A/A/G/G	A/A/A/G	A/A/A/G	A/A/G/G	A/A/G/G	A/A/A/G	G/G/G/G	G/G/G/G	G/G/G/G
8950-986_103	A/C/C/C	C/C/C/C	A/A	A/A	A/A	A/A	A/A	A/C	A/C	A/C	A/C	A/A/C/C	C/C	A/C	A/A	A/A	A/A	A/A	A/A	A/A	A/C	C/C	A/C	A/C	C/C	C/C	A/C	C/C	C/C	A/C	A/C	A/C	C/C	A/C	A/A/A/C	C/C/C/C	A/A/C/C	A/A/C/C	A/A/A/C	A/C	A/A/C/C	A/C/C/C	A/A/A/C	A/A/A/C	A/C/C/C	A/A/C/C	A/A/C/C	A/A/A/C	A/A/A/C
9022-983_124	A/A	T/T/T/T	A/T	A/A	A/T	A/T	A/T	A/T	A/T	T/T	A/T	T/T/T/T	T/T	A/T	A/A	A/A	A/A	A/A	A/T	A/A	A/A	A/A	A/A	A/A	T/T	T/T		T/T	T/T	T/T		T/T	T/T	T/T	A/A	A/A	A/A/T/T	A/T/T/T	A/A/T/T	A/A	A/T/T/T	T/T/T/T	A/A/A/T	T/T	A/A/A/T	A/A/A/T	A/A	T/T/T/T	T/T/T/T
9199-974_98	C/C/C/C	C/C/C/C	A/A	A/A			A/A	A/A	A/A	A/A	A/A	A/A/A/A	A/A	A/A	A/A	A/A	A/A	A/A	A/A	A/A		A/A	A/A	A/A	A/A	A/A	C/C	C/C	C/C	C/C	C/C	C/C	C/C	C/C	A/A/A/C	A/A/A/C	A/A/A/C	A/A/A/C	A/A/C/C	A/A	C/C/C/C	A/A/C/C	A/A/A/C	A/A/A/A	A/A/A/A	A/A/A/A	A/A/A/C	A/A/C/C	A/A/C/C
994-2415_71	G/G/G/G	G/G/G/G	A/A	A/A	A/A	A/A	A/A	A/A	A/A	A/A	A/A	A/A/A/A	A/A	A/A	A/A	A/A	A/A	A/A	A/A	A/A	A/A	A/A	A/A	A/A	A/A	A/A	G/G	G/G	G/G	G/G	G/G	G/G	G/G	G/G	A/A/A/A	A/A/A/G	A/A/A/A	A/A/A/A	A/A/G/G	A/G	A/A/A/G	A/A/A/A	G/G/G/G	A/A/G/G	G/G/G/G	G/G/G/G	A/G/G/G	G/G/G/G	A/A/A/A
9964-936_225	T/T	T/T/T/T	T/T	T/T	T/T	T/T	T/T	T/C	T/T	T/T	T/T	T/T/T/T	T/T	T/C	T/T	T/T	T/T	T/T	T/T	T/T	T/T	T/T	T/T	T/T	T/T	T/T	T/C	T/C	C/C	T/C	T/C	C/C	C/C	T/C	T/T/T/C	T/T/T/C	T/T/C/C	T/T	T/T/C/C	T/C	T/T/T/C	T/T/C/C	T/T/T/T	T/T	T/T/T/T	T/T/T/C		T/T/T/C	T/T/T/T
10089-931_159	G/G/G/G	G/G/G/G	G/G	G/G	G/G	G/G	G/G	G/G	G/G	G/G	G/G	G/G/G/G	G/G	G/G	G/G	G/G	G/G	G/G	G/G	G/G	G/G	G/G	G/G	G/G	G/G	G/G	G/G	G/G	G/G	G/G	G/G	G/G	G/G	G/G	G/G/G/A	G/G/G/G	G/G/G/G	G/G/G/A	G/A/A/A	G/G	G/G/G/A	G/G/G/A	G/G/G/G	G/G	G/G/G/G	G/G/G/A	G/G/G/G	G/G/A/A	G/G/G/A
10210-926_119	T/A/A/A	T/T/T/T	A/A	A/A	A/A	A/A	A/A	A/A	A/A	A/A	A/A	A/A/A/A	A/A	A/A	A/A	A/A	A/A	A/A	A/A	A/A	A/A	A/A	A/A	A/A	A/A	A/A	T/T	T/T	T/T	T/T	T/T	T/T	T/T	T/T	A/A/A/A	T/T/A/A	T/T/A/A	T/A/A/A	T/T/T/A	T/T	T/T/A/A	T/T/A/A	A/A/A/A	T/A/A/A	A/A/A/A	A/A/A/A	A/A/A/A	A/A/A/A	T/T/A/A
1050-2370_121	A/A/A/A	A/A/G/G	A/A	A/G	A/G	A/G	A/G	G/G	G/G	G/G	G/G	G/G/G/G	G/G	G/G	A/A	A/A	A/A	A/A	A/A	A/G	A/G	A/A	A/G	A/A	A/G	A/G	A/A	A/A	A/A	A/A	A/A	A/A	A/A	A/A	A/A/A/A	A/A/A/G	A/A/A/A	A/A/A/A	A/A/A/A	A/G	A/A/A/A	A/A/A/A	A/A/A/A	A/A/A/A	A/A/A/G	A/A/A/A	A/G/G/G	A/A/A/A	A/A/G/G
10535-913_153	A/G/G/G		A/A	A/A	A/A	A/G	A/A	A/A	A/A	A/A	A/A	A/A/A/A	A/A	A/A	A/A	A/A	A/A	A/A	A/A	A/A	A/A	A/A	A/A	A/A	A/A	A/A	A/A	A/A	A/A	A/A	A/A	A/A	A/G	G/G	A/A/A/A	A/A/G/G	A/A/G/G	A/A/A/G	A/A/A/A	A/A	A/A/A/A	A/A/A/A	G/G	A/A/G/G	G/G/G/G	G/G/G/G	A/G/G/G	A/G/G/G	A/A/G/G
10596-910_214	T/T/T/C	C/C/C/C	T/C	T/T	T/C	T/C	T/T	T/C	T/C	T/C	C/C	T/C/C/C	T/C	C/C	T/C	T/C	T/C	T/C	T/T	T/C	T/C	T/C	T/C	T/C	T/C	T/C	C/C	C/C	C/C	C/C	C/C	C/C	C/C	C/C	T/C/C/C	C/C	T/C/C/C	T/T/T/C	T/T/C/C	T/C	T/T/T/C	T/T/C/C	T/T/T/C	T/T/C/C	C/C	T/T/C/C	T/T/C/C	T/C/C/C	T/T/C/C
11243-884_172	G/G/G/A	A/A/A/A	G/G	G/G	G/G	G/G	G/G	G/A	A/A	A/A	A/A	A/A/A/A	A/A	A/A	G/A	G/A	G/A	G/A	G/G	A/A	A/A	A/A	A/A	A/A	G/G	G/G	A/A	A/A	A/A	A/A	A/A	A/A	A/A	A/A	G/G/A/A	G/G/A/A	G/G/A/A	G/A/A/A	G/G/A/A	A/A	G/G/A/A	G/G/A/A	G/G/G/G	G/G/G/G	G/G/G/G	G/G/G/G	G/A/A/A	G/G	G/G
11533-873_74	T/T/T/T	T/T/T/T	C/C	C/C	C/C	C/C	C/C	C/C	C/C	C/C	C/C	C/C/C/C	C/C	C/C	C/C	C/C	C/C	C/C	C/C	C/C	C/C	C/C	C/C	C/C	C/C	C/T	T/T	T/T	T/T	T/T	T/T	T/T	T/T	T/T	C/C/T/T	C/C/T/T	C/C/T/T	T/T/T/T	T/T	C/T	C/C/C/T	C/T/T/T	C/C/C/C	C/C/C/T	C/C/C/C	C/C/C/C	C/C	C/T/T/T	T/T/T/T
1243-2238_155	C/C/G/G	C/C/C/C	C/C	C/C	C/C	C/C	C/G	C/C	C/C	C/C	C/C	C/C/C/C	C/C	C/C	C/C	C/C	C/C	C/C	C/C	G/G	C/G	C/G	G/G	C/G	C/C	C/C	G/G	G/G	G/G	G/G	G/G	G/G	G/G	G/G	C/C/C/G	C/C/C/C	C/C	C/C/C/C	C/C/C/C	C/G	C/C	C/C	C/C	C/C	C/C/C/C	C/C/C/C	C/C	C/C	C/C/C/C
12909-824_160	G/G/G/A	A/A/A/A	G/G	G/G	G/A	G/G	G/A	A/A	A/A	A/A		A/A/A/A	A/A	A/A	G/G	G/G	G/G	G/G	G/A	A/A	A/A	A/A	A/A	A/A	G/A	A/A	A/A	G/A	A/A	A/A	A/A	A/A	G/G	A/A	G/G/A/A	G/A/A/A	A/A/A/A	A/A/A/A	A/A/A/A	A/A	A/A/A/A	G/A/A/A	A/A/A/A	A/A/A/A	A/A/A/A	A/A/A/A		A/A/A/A	G/A/A/A
13165-816_88	G/G	G/G	G/G	G/G		G/G	G/G	G/G	G/G	G/G	G/G	G/G/G/G	G/G	G/G	G/G	G/G	G/G	G/G	G/G		G/G	G/G		G/G	G/G	G/G	G/A	A/A	G/A	G/A	A/A	A/A	A/A	A/A	G/G/G/A	G/G/A/A	A/A/A/A	G/G/A/A	G/G/G/G	A/A	G/G	G/G	G/G/A/A	G/G/G/G	G/G/G/A	G/G/G/A	A/A/A/A	A/A/A/A	A/A/A/A
1320-2183_154	C/C/C/C	C/C/C/C	T/T	T/T	T/T	T/T	T/T	T/T	T/T	T/T	T/T	T/T/T/T	T/T	T/T	T/T	T/T	T/T	T/T	T/T	T/T	T/T	T/T	T/T	T/T	T/T	T/T	C/C		C/C			C/C	C/C		T/T/T/C	T/T/T/C	T/T/T/C	T/T/T/T	T/T/T/T	T/T	T/T/T/C	T/T/T/T	T/T/T/T	T/T/T/T	T/T/T/C	T/T/T/T	T/T/T/C	T/T/T/T	T/T/C/C
13325-811_118	A/A/A/A	A/A/A/A	A/A	A/A	A/A	A/A	A/A	A/A	A/A	A/G	A/A	A/A/A/A	A/A	A/A	A/A	A/A	A/A	A/A	A/A	A/A	A/A	A/A	A/A	A/A	A/A	A/A	G/G	A/G	A/A	A/G	A/G	A/G	G/G	A/A	A/A/A/G	A/A/G/G	A/A/A/G	A/A/A/A	A/A/A/A	A/G	A/A/A/G	A/A/A/G	A/G/G/G	A/A/A/G	A/A/A/G	A/A/G/G	A/A/A/G	A/G/G/G	A/A/G/G
14103-788_82	G/G/G/A	G/G/G/A	G/G	G/G	G/G	G/G	G/G	G/G	G/G	G/G	G/G	G/G/G/G	G/G	G/G	G/G	G/G	G/G	G/G	G/G	G/G	G/G	G/G	G/G	G/G	G/G	G/G	A/A	A/A	A/A	A/A	A/A	A/A	A/A	A/A	G/G/A/A	G/A/A/A	A/A	G/G	G/G/G/A	G/A	G/G/A/A	A/A	G/G/G/A	G/G/G/G	G/G/G/G	G/G/G/A	G/G/G/G	A/A/A/A	A/A/A/A
14237-783_127	T/T/T/T	T/T/T/T	T/T	T/T	T/T	T/T	T/T	T/T	T/C	T/C	C/C	T/T/T/T	C/C	T/T	T/T	T/T	T/T	T/T	T/T	T/T	T/T	T/T	T/T	T/T	T/T	T/T	C/C	C/C		C/C		C/C	C/C	C/C	T/T/C/C	T/T/T/T	T/T/T/T	T/T/T/T	T/C/C/C	T/C	T/T/C/C	T/C/C/C	C/C/C/C	T/T/T/T	C/C/C/C	C/C/C/C	C/C/C/C	C/C/C/C	T/T/T/T
14596-773_170	G/G/G/G		T/G	T/G	T/G	T/G	T/G	T/G	T/G	T/G	T/G	T/T/G/G	T/G	T/G	T/G	T/G	T/G	T/G	T/G	T/G	T/G	T/G	T/G	T/G	T/G	T/G	G/G	G/G		G/G	G/G	G/G	G/G	G/G	T/G/G/G	T/G/G/G	G/G	T/G/G/G	T/G/G/G	T/G	T/T/G/G	T/T/G/G	T/T/G/G	T/T/G/G	T/T/G/G	T/T/G/G	T/G/G/G	G/G	T/G/G/G
15403-751_127	T/T/T/C	T/C/C/C	T/T	C/C	T/T	T/T	T/C	T/C	T/T	T/T	T/T	T/T/T/T	T/C	T/T	T/T	T/T	T/T	T/T	T/T	T/T	T/T	T/T	T/T	T/T	C/C	T/C	C/C	T/C	C/C	C/C	C/C	T/C	T/C	C/C	T/T/T/T	T/C/C/C	T/T/T/T	T/T/C/C	T/C/C/C	T/C	T/C/C/C	T/T/C/C	T/T/T/T	T/T/C/C	T/T/T/C	T/T/T/C	C/C	T/T/C/C	T/T/T/T
15618-746_138	G/G/G/G	A/A/A/A	A/A	A/A	A/A	A/A	A/A	A/A	A/A	A/A		A/A/A/A	A/A	A/A	A/A	A/A	A/A	A/A	A/A	A/A	A/A	A/A	A/A	A/A	A/A	A/A	G/G	G/G	G/G	G/G		G/G	G/G	G/G	A/A/G/G	A/G/G/G	G/G/G/G	A/A/A/G	A/A/A/G	A/G	A/A/A/G	A/A/A/A	G/G/G/G	A/G/G/G	A/G/G/G	A/A/G/G	A/A/G/G	A/G/G/G	A/G/G/G
1586-2034_180	C/C/C/T		C/C	C/C	C/C	C/C	C/C	C/C	C/C	C/C	C/C	C/C/C/C	C/C	C/C	C/C	C/C	C/C	C/C	C/C	C/C	C/C	C/C	C/C	C/C	C/C	C/C	T/T	T/T	T/T	T/T	T/T	T/T	T/T	T/T	C/C/C/C	C/T/T/T	C/C/C/T	C/C/C/C	C/C/T/T	C/T	C/C/C/C	C/C/C/C	C/C/T/T	C/C/T/T	C/C	C/C	T/T/T/T	C/T/T/T	C/T/T/T
16201-731_104	T/T/T/C	T/T/C/C	T/T	T/T	T/C	T/T	T/T	T/T	T/T	T/T	T/T	T/T/T/T	T/T	T/T	T/T	T/T	T/T	T/T	T/T	T/T	T/T	T/T	T/T	T/T	T/T	T/T	C/C	C/C	C/C	C/C	C/C	C/C	C/C	C/C	T/T/C/C	T/T/C/C	C/C/C/C	T/T/T/C	T/T/C/C	T/C	T/T	T/T/C/C	T/T/T/C	C/C	T/T/T/T	T/T/T/T	T/T/T/C	C/C	C/C/C/C
1637-2008_200	C/C/T/T		C/T	T/T	T/T	C/T	T/T	T/T	T/T	T/T	T/T	C/C/C/T	T/T	T/T	C/T	C/T	C/T	C/T	T/T	C/C	C/C	C/C	C/C	C/C	T/T	C/T	T/T	T/T	T/T	T/T	T/T	T/T	T/T	C/T	C/C/C/C	C/C/T/T	C/T/T/T	C/C/T/T	C/T/T/T	C/C	T/T/T/T	C/T/T/T	C/C/T/T	C/C/T/T	C/C/T/T	C/C/T/T	C/T/T/T	C/C/C/C	C/C/C/C
16982-712_32	T/T	T/T/T/T	T/T	T/T	T/T	T/T	T/T	A/A	T/T	A/T	A/T	A/A/T/T	A/T	A/T	T/T	T/T	T/T	T/T	T/T	A/T	A/T	A/T	T/T	A/T	T/T	T/T	A/A	A/A	A/A	A/A	A/A	A/A	A/A	A/A	A/T/T/T	A/A/T/T	T/T	T/T/T/T	T/T/T/T	T/T	T/T/T/T	T/T/T/T	T/T/T/T	A/A/A/T	T/T/T/T	T/T/T/T	A/A/T/T	A/A/A/A	A/A/A/A
17106-710_89	C/C	G/G	G/G	G/G	G/G	G/G	G/G	G/G	G/G	G/G	G/G	G/G/G/G	G/G	G/G	G/G	G/G	G/G	G/G	G/G	G/G	G/G	G/G	G/C	G/C	G/G	G/G	C/C	C/C	G/C	G/C	C/C	C/C	C/C	C/C	C/C/C/C	C/C/C/C	G/G/C/C	G/G/C/C	G/C/C/C	G/C	G/G/C/C	G/G	G/G/G/G	G/G/G/G	G/G/G/C	G/G	G/G/G/C	C/C/C/C	C/C
17245-707_74	A/A/A/A	A/A	G/A	G/G	G/G	G/G	G/A	G/G	G/G	G/G	G/G	G/G/G/G	G/G	G/G	G/G	G/G	G/G	G/G	G/G	A/A	A/A	A/A	G/G	A/A	G/A	G/G	A/A	A/A	A/A	A/A	A/A	A/A	A/A	A/A	G/A/A/A	A/A/A/A	A/A/A/A	G/G	G/G/A/A	A/A	A/A	G/A/A/A	A/A/A/A	A/A/A/A	G/A/A/A	G/A/A/A	A/A/A/A	A/A/A/A	G/G/G/A
18451-680_60	G/G/G/G	G/G/G/A	G/G	G/G	G/G	G/G	G/G	G/A	G/A	G/A	A/A	G/G/G/A	G/G	G/G	G/G	G/G	G/G	G/G	G/G	G/G	G/G	G/G	G/G	G/G	G/G	G/G	G/A	A/A	G/A	G/A	A/A	G/A	A/A	A/A	G/G	G/G/G/G	G/G/G/G	G/G/G/G	G/G/G/A	G/G	G/G/A/A	G/A/A/A	G/G	G/G/G/A	G/G/G/G	G/G/G/A	G/G/G/G	G/G/G/A	G/G/A/A
1879-1907_145	C/C/A/A	C/C/C/C	C/C	C/C	C/C	C/C	C/C	C/C	C/C	C/C	C/C	C/C/C/C	C/C	C/C	C/C	C/C	C/C	C/C	C/C	C/C	C/A	C/C	C/C	C/C	C/C	C/C	A/A	A/A	C/A	C/C	A/A	A/A	A/A	C/A	C/C/C/C	C/C/C/C	C/C/C/C	C/C/C/A	C/C/C/C	C/A	C/C/C/A	C/C/C/A	C/C/C/C	C/C/C/C	C/C/C/C	C/C/C/C	C/C/C/C	C/C/C/C	C/C/C/C
1915-1894_82	A/A/T/T	T/T/T/T	A/A	A/A	A/A	A/A	A/A	A/A	A/A	A/A	A/A	A/A/A/A	A/A	A/A	A/A	A/A	A/A	A/A	A/A	A/A	A/A	A/A	A/A	A/A	A/A	A/A	T/T	T/T	T/T	T/T	T/T	T/T	T/T	T/T	A/A	A/A/A/T	A/A/A/T	A/A/T/T	A/A/A/A	A/T	A/A/A/T	A/A	A/A/A/A	A/A/A/A	A/T/T/T	A/A/A/A	A/A/A/T	A/A/A/T	A/A/A/T
19251-664_106	T/T/T/T	T/T/T/T	T/T	T/T	T/T	T/T	T/T	T/T	T/T	T/T	T/T	T/T/T/T	T/T	T/T	T/T	T/T	T/T	T/T	T/T	T/T	T/T	T/T	T/T	T/T	T/T	T/T	T/T	T/T	T/T	T/T	T/T	T/T	T/T	T/T	T/T/T/A	T/T/T/T	T/T/T/T	T/T/T/T	T/T/T/A	T/T	A/A/A/A	T/T	T/T/T/T	T/T/T/T	T/T/T/T	T/T/T/T	T/T/T/T	T/T/T/T	A/A/A/A
19408-661_73	G/G/G/G	G/G/G/G	T/T	T/T	T/T	T/T	T/G	T/T	T/T	T/T	T/T	T/T/T/T	T/T	T/T	T/T	T/T	T/T	T/T	T/T	T/T	G/G	T/T	T/G	T/G	T/T	T/G	G/G	G/G	G/G	T/T	G/G	G/G	G/G	G/G	T/T	T/T/G/G	T/T	T/T/T/T	T/T	G/G	T/T	T/T	T/T	T/G/G/G	T/T	T/T/T/G	T/T/G/G	G/G/G/G	T/T
19562-658_90	A/A/A/A	A/A/A/A	T/A	A/A	T/T	T/A	T/A	A/A	A/A	A/A	A/A	A/A/A/A	A/A	A/A	T/T	T/T	T/T	T/T	T/T	T/T	T/T	T/T	T/T	T/T	T/T	T/T	A/A	A/A	A/A	A/A	A/A	A/A	A/A	A/A	T/T/T/A	A/A/A/A	A/A	A/A/A/A	A/A/A/A	T/T	T/T/A/A	T/T/T/A	T/T/T/T	T/T/T/T	T/T/A/A	T/T/T/A	T/T/A/A	T/T/T/T	T/T/T/A
19929-651_139	A/A/G/G		A/A	A/A	A/G	G/G	A/A		A/A	A/A		A/A/A/A	A/A		A/A	A/A	A/A	A/A	A/A	A/A	A/A	A/A	A/A	A/A	A/A	A/A	G/G	G/G	G/G	G/G	G/G	G/G	G/G	G/G	G/G/G/G	A/G/G/G	A/A/G/G	A/G/G/G	A/G/G/G	A/A	A/A/A/A	A/A/A/A	G/G/G/G	G/G/G/G	G/G/G/G	G/G/G/G	G/G/G/G	A/G/G/G	G/G/G/G
19931-651_54	C/C/C/C	C/C/C/C	T/C	T/C	T/T	T/T	T/C	T/T	T/T	T/T	T/T	T/T/T/T	T/T	T/T	T/T	T/T	T/T	T/T	T/T	T/C	T/T	C/C	C/C	T/C	C/C	T/T	C/C	C/C	T/C	C/C	T/C	C/C	C/C	C/C	T/T/T/C	T/T/T/C	T/T/C/C	T/T/T/C	T/T/T/C		T/T	T/T/T/C	T/T/C/C	T/T/T/T	T/T/T/T	T/T/T/T	T/T/C/C	T/T/T/C	C/C
21963-617_168	T/T/T/G		T/G	T/G	T/T	T/T	T/T	T/T	T/G	T/T	G/G	G/G	T/T	T/G	G/G	G/G	G/G	G/G	T/T	T/T	G/G	T/G	T/T	T/T	T/T	T/G	T/T	T/G	G/G	G/G	G/G	T/G	T/T	T/T	T/G/G/G	T/T/G/G	T/T/T/G	T/T/G/G	T/G/G/G	T/G	T/G/G/G	T/T/G/G	T/T/T/T	T/T/G/G	T/T/T/G	T/T/G/G	T/G/G/G	T/T/G/G	T/T/G/G
2220-1794_51	C/C/C/G	C/C/C/C	C/C	C/C	C/C	C/C	C/C	C/C	C/C	C/C	C/C	C/C/C/C	C/C	C/C	C/C	C/C	C/C	C/C	C/C	C/C	C/C	C/C	C/C	C/C	C/C	C/C	G/G	G/G	G/G	G/G	G/G	G/G	G/G	G/G	C/C/C/G	C/C/C/G	C/C/G/G	C/C/C/C	C/C/C/C	C/G	C/C/C/C	C/C/C/C	C/C/C/G	C/C/C/G	C/C/C/C	C/C/C/C	C/C/C/C	C/C/C/G	C/C/C/C
2222-1794_170	C/C/C/G	G/G/G/G	C/C	G/G	C/C	C/C	C/C	C/C	C/C	C/C	C/C	C/C/C/C	C/C	C/C	C/C	C/C	C/C	C/C	G/G	C/C	C/G	C/G	C/G	C/G	C/G	C/G	C/G	C/G	G/G	C/C	C/G	C/G	C/G	C/G	C/C/C/C	C/C/G/G	C/C/G/G	C/C	C/C/C/G	C/G	C/C/C/C	C/C/C/C	C/G/G/G	C/C/C/G	G/G/G/G	G/G/G/G	G/G/G/G	C/C/C/G	C/C/C/G
23527-591_145	T/T/T/T	T/T/T/T	C/C	C/C	C/C	C/C	C/C	C/C	C/C	C/C		C/C/C/C	C/C	C/C	C/C	C/C	C/C	C/C	C/C	C/C	C/C	C/C	C/C	C/C	C/C	C/C	T/T	T/T	T/T	C/T	T/T	T/T	T/T	T/T	C/C/T/T	C/T/T/T	C/C/T/T	C/T/T/T	T/T/T/T	C/C	T/T	C/C/T/T	C/C/C/C	C/C/T/T	T/T/T/T	T/T/T/T		T/T	T/T/T/T
24146-581_192	A/C/C/C	C/C	A/A	A/A	A/A	A/A	A/A	A/A	A/A	A/A	A/A	A/A/A/A	A/A	A/A	A/A	A/A	A/A	A/A	A/A	A/A	A/A	A/A	A/C	A/A	A/A	A/A	C/C	C/C	C/C	C/C	C/C	A/A	A/C	A/C	C/C/C/C	A/A/C/C	C/C/C/C	A/A/A/C	A/C/C/C	A/C	A/A/A/A	A/A/C/C	C/C	C/C/C/C	C/C/C/C	C/C/C/C	C/C/C/C	C/C/C/C	A/A/C/C
24170-581_210	C/C		C/C	C/C	C/C	C/C	C/C	C/G	C/C	C/C			C/G	C/G	C/C	C/C	C/C	C/C	C/C	C/C	C/C	C/C	C/C	C/C	C/C	C/C	G/G	G/G	G/G	G/G	G/G	G/G	G/G	G/G	C/G/G/G	C/C/G/G	C/C/G/G	C/C/C/G	G/G/G/G	C/G	C/G/G/G	C/C/C/G	C/C/C/G	C/G/G/G	C/G/G/G	C/C/G/G	G/G	C/G/G/G	G/G/G/G
25949-556_77	C/C/C/C	A/A/C/C	A/C	A/C	A/A	A/A	C/C	A/A	A/A	A/A	A/A	A/A/A/A	A/A	A/A	A/C	A/C	A/C	A/C	A/A	A/A	A/A	A/A	A/A	A/A	A/A	A/A	C/C	A/C	C/C	C/C	C/C	C/C	C/C	C/C	C/C/C/C	C/C/C/C	C/C/C/C	A/A/A/A	A/A/C/C	A/C	A/A/A/A	A/A	A/A/C/C	A/A/A/A	A/A/C/C	A/A/A/C	C/C/C/C	A/A/C/C	A/A/C/C
26464-550_127	A/A/A/A	A/G/G/G	A/A	A/A	A/A	A/A	A/A	A/A	A/A	A/A	A/A	A/A/A/A	A/A	A/A	A/A	A/A	A/A	A/A	A/A	A/A	A/A	A/A	A/A	A/A	A/A	A/A	G/G	G/G	G/G	G/G	G/G	A/G	G/G	G/G	A/A/A/A	A/A/G/G	A/A/A/A	A/A/A/A	A/A/A/A	A/A	A/A/A/A	A/A/A/A	A/A/G/G	G/G/G/G	A/G/G/G	G/G/G/G	G/G/G/G	A/A/A/G	A/A/G/G
26993-543_55	C/G/G/G	G/G/G/G	G/G	G/G	G/G	G/G	G/G	G/G	G/G	G/G	G/G	G/G/G/G	G/G	G/G	G/G	G/G	G/G	G/G	G/G	G/G	C/G	G/G	C/C	C/G	G/G	G/G	C/C	C/C	C/C	C/C	C/C	C/C	C/C	C/C	C/C/G/G	C/C/G/G	C/C/C/G	C/G/G/G	C/C/G/G	C/C	C/G/G/G	G/G	C/C/C/C	C/C/C/C	C/C/C/C	C/C/C/C	C/C/G/G	C/C/C/G	C/C/C/C
28621-524_86	T/T	A/A/T/T	A/A	A/A	A/A	A/A	A/A	A/A	A/T	T/T	A/T	A/A/T/T	A/A	A/T	A/A	A/A	A/A	A/A	T/T	A/A	A/A	A/A	A/A	A/A	A/A	A/A	A/A	A/T	A/A	A/A	A/T	A/A	A/A	A/A	A/A/A/A	A/A/A/T	A/A	T/T	A/A/A/T	A/A	A/A/A/T	A/A/A/A	A/A	A/A/T/T	A/T/T/T	A/A/A/A		A/A/A/T	A/A/A/T
28836-521_97	A/A/A/A	A/A/A/A	G/G	G/G	G/G	G/G	G/G	G/G	G/G	G/G	G/G	G/G/G/G	G/G	G/G	G/G	G/G	G/G	G/G	G/G	G/G	G/G	G/G	G/G	G/G	G/G	G/G	A/A	A/A	A/A	A/A	A/A	A/A	A/A	A/A	G/G	G/G	G/G/G/A	G/G/G/G	G/G/G/G	G/A	G/G/G/A	G/G	G/G/A/A	G/G	G/A/A/A	A/A/A/A	G/A/A/A	G/G/G/A	G/G
28847-521_87	C/A/A/A	A/A/A/A	A/A	A/A	A/A	A/A	A/A	A/A	A/A	A/A	A/A	A/A/A/A	A/A	A/A	A/A	A/A	A/A	A/A	A/A	C/A	A/A	C/A	C/C	C/C	A/A	A/A	C/C	A/A	A/A	C/C	C/A	A/A	C/A	A/A	A/A/A/A	C/C/A/A	C/C/C/A	A/A/A/A	A/A/A/A	C/C	A/A/A/A	A/A/A/A	A/A/A/A	A/A/A/A	C/C/A/A	C/C/C/A	C/C/A/A	A/A/A/A	A/A/A/A
2897-1611_174	G/G/G/G	G/G/G/G	A/G	A/G	A/G	A/A	A/G	A/G	A/G	A/G	A/G	A/A/G/G	A/G	A/G	A/G	A/G	A/G	A/G	A/G	A/G	A/G	A/G	A/G	A/G	A/A	A/A		G/G	A/A	G/G	A/G	G/G	G/G	G/G	A/A/A/G	A/A/A/G	A/A/A/G	A/A/A/A	A/A/A/G	A/G	A/A/A/A	A/A/A/A	A/A/A/A	A/A/A/A	A/A/A/A	A/A/A/G	A/A/A/A	A/A/A/G	A/A/A/A
29185-517_93	G/G	G/G/G/G	A/A	A/G	A/A	A/A	A/A	A/A	A/A	A/A	A/A	A/A/A/A	A/A	A/A	A/A	A/A	A/A	A/A	A/A	A/G	A/G	A/A	A/A	A/A	A/A	A/A	G/G	G/G	G/G	G/G	G/G		G/G		A/A/A/A	A/A/A/A	A/A/A/A	A/A/A/A	A/A/A/A	G/G	A/A/A/A	A/A/A/A	A/A/A/A	A/G/G/G	A/A/A/A	A/A/A/A	A/A/A/A	A/A/A/A	A/A/A/A
297-3926_149	C/C/T/T		C/C		C/T	C/T	C/T	C/T	C/T	C/T	C/T	C/T/T/T	C/T	C/C	C/T	C/T	C/T	C/T	C/C	C/T	C/T	C/T	C/T	C/T	C/C	C/T	C/T	C/T	C/T	C/T	C/T	C/T	C/T	C/T	C/C/C/T	C/C/T/T	C/C/C/C	C/C/C/T	C/C/T/T	C/T	C/C/T/T	C/C/T/T	C/C/T/T	C/C/T/T	C/C/T/T	C/T/T/T	C/C/T/T	C/C/C/T	C/C/C/T
30106-507_106	A/A/A/A	A/A/A/A		A/A	A/A		A/A	A/A	A/A	A/A	A/A	A/A/A/A			A/A	A/A	A/A	A/A	A/A	G/G	G/G	G/G	G/G	G/G	A/A	A/A	A/A	A/A	A/A	A/A	A/A	A/A	G/A	A/A	A/A/A/A	G/A/A/A	A/A/A/A	G/G/G/G	A/A/A/A	A/A	A/A/A/A	A/A/A/A	A/A/A/A	A/A/A/A	A/A/A/A	A/A/A/A	A/A/A/A	A/A/A/A	A/A/A/A
3145-1559_205	C/C/C/C	T/C/C/C	T/T	T/T	T/T	C/C	T/T	T/T	T/T	T/T	T/T	T/T/T/T	T/T	T/T	T/T	T/T	T/T	T/T	T/T	T/T	T/T	T/T	T/T	T/C	T/T	T/T	C/C	C/C	C/C	C/C	C/C	C/C	T/C	C/C	T/T/C/C	T/T/T/C	T/T/C/C	T/T/T/T	T/T/C/C	T/C	T/T/T/T	T/T/C/C	C/C	T/T/C/C	C/C	T/T/C/C	C/C/C/C	T/T/C/C	T/T/T/C
3193-1548_71	T/T/T/T	T/T/T/T	T/T	T/T	T/T	T/T	T/T	T/T	T/T	T/T	T/T	T/T/T/T	T/T	T/T	T/T	T/T	T/T	T/T	T/T	T/T	T/T	T/T	T/T	T/T	T/T	T/T	T/T	T/T	T/T	T/T	T/T	T/T	T/T	T/T	T/T/G/G	T/T/T/T	T/T/T/T	T/T/T/T	T/T/T/G	T/T	T/T/T/T	T/T/T/T	T/T/T/T	T/T/T/T	T/T/T/T	T/T/T/T	T/T/T/T	T/T/T/G	T/T/T/T
3236-1541_112	A/A/A/T	T/T/T/T	A/A	A/A	A/A	A/A	A/A	A/A	A/A	A/A	A/A	A/A/A/A	A/A	A/A	A/A	A/A	A/A	A/A	A/A	A/A	A/A	A/A	A/A	A/A	A/A	A/A	A/A	A/A	A/A	A/A		A/A	A/A	A/A	A/A/A/A	A/A/A/A	A/A/A/T	A/A/A/A	A/A/A/A	A/A	A/A/A/A	A/A/A/A	A/A	A/A/T/T	A/A/A/T	A/A/A/T	A/A/T/T	T/T/T/T	A/A/T/T
3297-1528_45	A/A/A/G	A/A	A/A	A/A	A/A	A/A	A/A	A/A	A/A	A/A	A/A	A/A/A/A	A/A	A/A	A/A	A/A	A/A	A/A	A/A	A/A	A/G	A/A	A/G	A/A	A/A	A/A	G/G	G/G	G/G	G/G	G/G	G/G	G/G	G/G	A/A/A/G	A/A/A/A	A/A	A/A/A/A	A/A/G/G	A/G	A/A/A/A	A/A/A/A	A/A	A/A	A/G/G/G	G/G/G/G	A/A	A/A/A/A	A/A/G/G
3378-1516_99	T/T/T/C	T/T/T/C	T/C	T/T	T/C	T/C	T/C	T/T	T/T	T/T	T/T	T/T/T/T	T/T	T/T	T/C	T/C	T/C	T/C	T/C	T/T	T/C	T/C	T/C	T/C	T/C	T/T	T/C	T/C	T/C	T/C	T/C	T/C	C/C	C/C	T/T/C/C	T/T/C/C	T/C/C/C	T/T/C/C	T/C/C/C	T/T	T/T/C/C	T/T/C/C	T/C/C/C	T/C/C/C	C/C/C/C	T/T/C/C	T/T/T/C	T/T/C/C	T/T/T/C
34475-466_85	A/A/A/G		A/A	A/A	A/G	G/G	A/A	A/A	A/A	A/A	A/A	A/A/A/A	A/A	A/A	A/A		A/A	A/A	A/A	G/G	G/G	G/G	G/G	G/G	A/G	A/G	G/G	G/G	G/G	G/G	G/G	G/G	A/G	G/G	G/G	A/A/G/G	G/G/G/G	A/A/G/G	G/G/G/G	G/G	G/G	A/G/G/G	A/G/G/G	G/G/G/G	A/G/G/G	A/G/G/G	A/A/G/G	A/A	A/A/A/A
34769-464_21	T/T/T/A	A/A/A/A	T/T	T/T	A/A	T/T	T/T	A/A	A/A	A/A		A/A/A/A	A/A	A/A	T/A	T/A	T/A	T/A	T/T	T/A	T/T	T/A	T/T	T/T	A/A	A/A	A/A	A/A	A/A	A/A	A/A	A/A	A/A	A/A	T/T/A/A	A/A/A/A	T/A/A/A	T/A/A/A	T/T/A/A	A/A	T/A/A/A	T/T/A/A	T/T/T/A	T/T/T/T	T/T/T/T	T/T/T/T	T/T/T/A	T/T/T/A	T/T
35119-461_94	A/A/A/T	A/A/A/A	A/A	A/A	A/A	A/A	A/A	A/A	A/A	A/A	A/A	A/A/A/A	A/A	A/A	A/A	A/A	A/A	A/A	A/A	A/A	A/A	A/A	A/A	A/T	A/A	A/A	T/T	T/T	A/T	A/T	A/A	A/T	A/T	A/A	A/A/A/T	A/A/A/A	A/A/T/T	A/A	A/A/A/A	A/A	A/A/A/A	A/A/A/A	A/A/A/A	A/A/T/T	A/A/T/T	A/A/T/T	A/A/A/A	A/A/T/T	A/A/A/T
3568-1478_171	G/G/G/T		G/G	G/G	G/G	G/G	G/G	G/G	G/G	G/G	G/G	G/G/G/G	G/G	G/G	G/G	G/G	G/G	G/G	G/G	G/G	G/G	G/G	G/G	G/G	G/G	G/G	T/T	T/T	T/T	T/T	T/T	T/T	T/T	T/T	G/G/G/T	G/G/G/T	G/T/T/T	G/G/G/T	G/G	G/T	G/G/G/T	G/G/G/T	G/G/G/G	G/G/G/G	G/G/G/T	G/G/G/T	G/G/G/G	T/T	G/G/G/G
3587-1476_88	G/G/G/A	G/G/G/G	G/G	G/G	G/G	G/A	G/G	G/A	G/G	G/G	G/G	G/G/G/A	G/A	G/A	G/G	G/G	G/G	G/G	G/G	G/G	G/G	G/G	G/G	G/G	G/A	G/A		G/G	G/G	G/G	G/A	A/A	A/A	A/A	G/G/G/A	G/G/G/A	G/G	G/G/G/G	G/G	G/A	G/G	G/G	G/G/G/G	G/G/G/G	G/G	G/G	G/G/G/G	G/G/G/G	G/G/G/G
35926-454_134	A/A/G/G	G/G	A/G	A/A	A/A			A/A	A/A	A/A			A/A	A/A	A/A	A/A	A/A	A/A	A/A	A/A	A/A	G/G	A/A		G/G	G/G	G/G	G/G	G/G	G/G	G/G	G/G	G/G	G/G	G/G/G/G	G/G/G/G	G/G/G/G	G/G/G/G	G/G	A/G	G/G/G/G	G/G/G/G	G/G/G/G	G/G/G/G	A/A/A/G	A/G/G/G	G/G/G/G	G/G/G/G	A/A/G/G
35960-454_143	C/C/C/C		G/G	G/G	G/C	G/G	G/G	G/G	G/G	G/G		G/G/G/G	G/G	G/G	C/C		C/C	C/C	G/C	G/G	G/G	G/G	G/G	G/G	G/G	G/G	C/C	C/C	C/C	C/C	C/C	C/C	C/C	C/C	G/G/C/C	G/G/G/C	G/C/C/C	G/G/G/G	C/C/C/C	G/C	G/G	G/G/C/C	G/G/G/G	G/G/G/G	G/G	G/G/G/C	G/G/G/G	C/C/C/C	C/C/C/C
3650-1468_75	G/G/G/G	A/A/A/A	G/G	G/G	G/G	G/G	G/G	G/G	G/G	G/G	G/G	G/G/G/G	G/G	G/G	G/G	G/G	G/G	G/G	G/G	G/G	G/G	G/G	G/G	G/G	G/G	G/G	A/A		A/A	G/G	G/G	G/G	G/G		G/A/A/A	G/G/A/A	G/A/A/A	G/A/A/A	G/A/A/A	G/G	A/A/A/A	A/A	A/A	A/A	A/A/A/A	A/A/A/A	A/A/A/A	G/G/A/A	G/G
3653-1467_103	T/T/T/T	T/T/T/T	T/T	T/C	T/T	T/T	T/T	T/T	T/T	T/T	T/T		T/T	T/T	T/T	T/T	T/T	T/T	T/C	T/T	T/T	T/C	T/T	T/T	T/T	T/T	T/T	T/T	T/T	T/T	T/T	T/C	T/T	T/C	T/T/C/C	T/T/T/C	T/T/C/C	T/T/T/C	T/T/T/C	T/T	T/T/T/C	T/T	T/T/C/C	T/T/C/C	T/T/T/T	T/T	T/T	T/T	T/T/T/T
3742-1453_143	A/A	A/A/A/A	A/A	A/A	A/A	A/A	A/A	A/A	A/A	A/A	A/A	A/A/A/A	A/A	A/A	A/A	A/A	A/A	A/A	A/A	A/A	A/A	A/A	A/A	A/A	A/A	A/A	T/T	T/T	T/T	T/T	T/T	T/T	T/T	T/T	A/A/A/A	A/A/A/T	A/A	A/A/A/A	A/A/A/A	A/T	A/A/A/A	A/A/A/A	A/A/A/A	A/A/A/A	A/A/A/A	A/A/A/A	A/A/A/A	A/A/A/T	A/A/A/T
37538-441_82	G/G/G/A	A/A	G/G	G/G	G/G	G/G	G/G	G/G	G/G	G/G	G/G	G/G/G/G	G/G	G/G	G/G	G/G	G/G	G/G	G/G	G/G	G/G	G/G	G/G	G/G	G/G	G/G	A/A	A/A	A/A	A/A	A/A	A/A	A/A	A/A	G/G/A/A	A/A	G/A/A/A	G/G/A/A	A/A	G/A	G/G/A/A	G/G/G/A	G/G/A/A	G/G/A/A	G/G/A/A	G/G/G/A	G/G/A/A	G/G/G/G	G/G/G/A
37838-439_100	C/C	C/C/T/T	C/C	C/C	C/C	C/C	C/C	C/T	C/C	C/T	C/T	C/C/C/C	C/T	T/T	C/C	C/C	C/C	C/C	C/C	C/C	C/C	C/T	C/T	C/C	C/C	C/C	T/T	T/T	C/T	T/T	T/T	T/T	T/T	C/T	C/C/C/C	C/C/T/T	C/C	C/C/T/T	C/C/T/T	C/T	C/C	C/C/C/T	C/C/C/T	C/C/C/T	C/C/C/C	C/C/C/T	C/C/T/T	C/C/C/C	C/C/C/T
395-3488_163	T/T/T/T	T/T/C/C	T/T	T/T	T/T	T/T	T/T	T/T	T/T	T/T	T/T	T/T/T/T	T/T	T/T	T/T	T/T	T/T	T/T	T/T	T/T	T/T	T/T	T/T	T/T	T/T	T/T	T/T		T/T	T/T	T/T	T/T	T/T	T/T	T/T/T/T	T/T/T/T	T/T/T/T	T/T/T/T	T/T/T/T	T/T	T/T/T/T	T/T/T/T	T/T/T/T	T/T/T/T	T/T/T/T	T/T/T/T	T/T/T/T	T/T/T/T	T/T
4004-1417_118	A/G/G/G	G/G/G/G	A/A	A/A	A/A	A/A	A/A	A/A	A/A	A/A	A/A	A/A/A/A	A/A	A/A	A/G	A/G	A/G	A/G	G/G	A/G	A/G	G/G	A/A	G/G	A/A	A/A		G/G		G/G	G/G	G/G	G/G	G/G	G/G	A/A/G/G	G/G/G/G	A/A	A/A/A/G		A/A/A/A	A/A/A/A	A/G/G/G	A/G/G/G	A/A/G/G	A/A/G/G	A/A/A/G	A/A/G/G	G/G/G/G
4103-1401_80	A/A/A/G	G/G/G/G	A/G	G/G	A/G	G/G	G/G	A/A	A/A	A/A	A/A	A/A/A/A	A/A	A/G	A/A	A/A	A/A	A/A	A/G	A/G	A/G	A/A	A/A	A/A	G/G	G/G	G/G	G/G		G/G	G/G	G/G	G/G	G/G	A/A/G/G	A/A/A/G	A/A/A/A	A/G/G/G	A/A/A/G	A/G	A/A/G/G	A/A/G/G	A/G/G/G	A/A/G/G	A/A/G/G	A/A/G/G	G/G/G/G	A/A/A/G	A/A/A/G
4140-1397_145	T/T/T/T	C/C/T/T	C/C	C/C	T/T	C/T	C/C	C/C	C/C	C/C		C/C/C/C	C/C	C/C	C/T	C/T	C/T	C/T	C/C	C/C	C/C	C/C	C/C	C/C	C/C	C/C	T/T	T/T	T/T	T/T	T/T	T/T	T/T	T/T	C/T/T/T	C/C	C/C/C/T	C/C/C/C	C/C/C/T	C/T	C/C/C/C	C/C/C/C	C/T/T/T	C/C/T/T	T/T/T/T	C/T/T/T	C/C/C/T	C/C	C/C/C/T
4171-1394_97	G/G/G/G		G/G	G/G	G/G	G/G	G/G	G/G	G/G	G/G	G/G	G/G/G/G	G/G	G/G	G/G	G/G	G/G	G/G	G/G	G/G	G/G	G/G	G/G	G/G	G/G	G/G	G/G	A/A	A/A	G/A			A/A	A/A	G/A/A/A	G/G/G/G	A/A/A/A	G/G/A/A	G/G/G/A	G/G	G/G/G/G	G/G/G/G	G/G/A/A	G/G/G/A	A/A	A/A/A/A	G/G/G/A	G/G/A/A	G/A/A/A
4207-1389_137	G/G/G/G	G/G/G/G	G/G	G/G	G/G	G/G	G/G	G/G	G/G	G/G	G/G	G/G/G/G	G/G	G/G	G/G	G/G	G/G	G/G	G/G	G/G	G/G	G/G	G/G	G/G	G/G	G/G	A/A	A/A	A/A	A/A	A/A	A/A	A/A	A/A	G/G/G/G	G/G/G/G	G/G/G/G	G/G/G/A	G/G/G/G	G/A	G/G/G/G	G/G/G/G	G/G/G/G	G/A/A/A	G/A/A/A	G/G/G/A	G/G/G/G	G/G/G/A	A/A/A/A
4268-1381_197	T/T/T/T	T/T/T/T	T/T	T/T	T/T	T/T	T/T	T/T	T/T	T/T	T/T	T/T/T/T	T/T	T/T	T/T	T/T	T/T	T/T	T/T	T/T	T/T	T/T	T/T	T/T	T/T	T/T	T/T	T/T	T/T	T/T	T/T	T/T	T/T	T/T	T/T/C/C	T/T/T/C	T/T/C/C	T/T/T/C	T/T/C/C	T/T	T/T/C/C	T/T/T/T	T/T/T/C	T/T/T/T	T/T/T/C	T/T/T/T	T/T	T/C/C/C	T/T
4283-1379_149	A/A/A/C	A/C/C/C	A/A	A/A	A/A	A/C	A/A	A/A	A/A	A/A		A/A/A/A	A/A	A/A	A/A	A/A	A/A	A/A	A/A	A/A	A/A	C/C	A/A	A/C	A/A	A/A	C/C	C/C	C/C	C/C	C/C	C/C	C/C	C/C	A/A/A/C	A/A/A/C	A/A	A/A/A/C	A/A/A/C	A/C	A/A/A/A	A/A/A/C	A/A/A/C	A/A/A/A	A/A/A/C	A/A/A/C	A/A/A/C	A/A	A/A/C/C
4452-1356_183	A/A	A/A	A/A	A/A	A/A	A/A	A/A	A/A	A/A	A/A	A/A	A/A/A/A	A/A	A/A	G/G	G/G	G/G	G/G	G/G	A/A	A/A	A/G	A/A	A/A	A/G	A/G	G/G	G/G	G/G	G/G	G/G	G/G	G/G	G/G	G/G	G/G	G/G/G/G	G/G/G/G	G/G/G/G	A/G	A/G/G/G	G/G/G/G	G/G/G/G	A/G/G/G	A/A/A/G	G/G/G/G	A/G/G/G		G/G/G/G
44573-393_85	G/G/G/G	A/G/G/G	A/G	G/G	G/G	G/G	A/G	A/G	A/G	A/A	A/G	G/G/G/G	A/G	G/G	A/A	A/A	A/A	A/A	G/G	G/G	G/G	G/G	G/G	G/G	G/G	G/G	A/G	G/G	A/A	G/G	G/G	A/G	A/G	G/G	A/G/G/G	A/G/G/G	A/G/G/G	G/G/G/G	G/G		G/G/G/G	A/G/G/G	G/G/G/G	A/A/G/G	A/A/G/G	G/G/G/G		G/G	G/G/G/G
4654-1330_182	A/A/A/T	A/A/A/A	A/A	A/A	A/A	A/A	A/A	A/A	A/A	A/A	A/A	A/A/A/A	A/A	A/A	A/A	A/A	A/A	A/A	A/A	A/A	A/A	A/A	A/A	A/A	A/A	A/A	A/T	A/T	T/T	T/T	T/T	A/A	T/T	A/T	A/A/A/A	A/A/A/T	A/A/T/T	A/A/A/T	A/A/A/A	A/T	A/A/A/T	A/A/A/T	A/A/A/A	A/T/T/T	A/A/T/T	A/A/A/T	A/A/A/A	A/A/A/A	A/A/A/A
476-3192_170	A/A/A/A	A/A/A/G	A/G	A/A	A/G	A/G	A/G	A/A	A/A	A/A	A/G	A/A/G/G	A/G	A/G	A/G	A/G	A/A	A/G	A/G	A/A	A/A	A/A	A/A	A/A	A/G	A/G	A/A	A/G	A/G	A/A	A/A	A/A	A/G	A/G	A/A/A/G	A/A/A/G	A/A/A/G	A/A	A/A	A/G	A/A	A/A	A/A/A/G	A/A/A/A	A/A	A/A	A/A/A/G	A/A/A/G	A/A
4893-1301_128	G/G/G/G	G/G/G/G	A/A	A/G	A/A	A/G	A/A	A/A	A/A	A/A	A/A	A/A/A/A	A/A	A/A	A/A	A/A	A/A	A/A	A/A	G/G	G/G	G/G	G/G	G/G	G/G	A/G	G/G	G/G	G/G	G/G	G/G	G/G	G/G	G/G	A/A/G/G	A/A/G/G	G/G/G/G	G/G/G/G	A/A/G/G	G/G	A/A/G/G	A/A/G/G	A/A/A/G	G/G	A/A	A/A/A/G	G/G/G/G	A/G/G/G	A/A/G/G
4955-1294_188	A/G/G/G	A/A/A/G	G/G	G/G	G/G	G/G	G/G	G/G	G/G	G/G	G/G	G/G/G/G	G/G	G/G	G/G	G/G	G/G	G/G	G/G	G/G	G/G	G/G	G/G	G/G	G/G	G/G	A/A	A/A	A/A	A/A	A/A	A/A	A/A	A/A	A/A/G/G	A/G/G/G	A/A/A/G	A/G/G/G	A/A/G/G	A/G	A/G/G/G	A/A/G/G	A/A/G/G	A/A/A/G	A/A/G/G	A/A/G/G	A/G/G/G	A/A/A/G	A/A/G/G
5092-1279_88	T/T	A/A/T/T	T/T	T/T	T/T	T/T	T/T	T/T	T/T	T/T	T/T	T/T/T/T	T/T	T/T	T/T	T/T	T/T	T/T	T/T	T/T	T/T	A/T	T/T	T/T	T/T	T/T	A/A	A/A	A/A	A/A	A/A	A/A	A/A	A/A	A/A/A/A	T/T/T/T	A/A/A/T	A/A	A/T/T/T	A/T	A/A/T/T	T/T/T/T	A/A/A/A	A/A/A/T	A/A	A/A	A/T/T/T	A/A/A/T	A/A/T/T
51374-356_171	T/T/T/A	T/T/T/T	T/T	T/T	T/A	T/T	T/A	T/T	T/A	T/T	T/A	T/T/T/A	T/T	T/T	T/A	T/T	T/A	T/A	T/A	T/T	T/T	T/T	T/T	T/T	T/T	T/T	T/A		T/T			T/T	T/A	T/T	T/T/T/A	T/T/T/A	T/T/T/A	T/T/T/A	T/T/T/A	T/A	T/T/T/A	T/T/T/T	T/T/T/A	T/T/T/T	T/T/T/T	T/T/T/T	T/T/T/T	T/T/T/A	T/T/T/A
5298-1255_184	G/G/G/G	G/G/G/G	C/C	C/C	C/C	C/C	C/C	C/C	C/C	C/C	C/C	C/C/C/C	C/C	C/C	C/C	C/C	C/C	C/C	C/C	C/C	C/C	C/C	C/C	C/C	C/C	C/C	G/G	G/G	G/G	G/G	G/G	G/G	G/G	G/G	C/C/G/G	C/G/G/G	C/G/G/G	C/C/G/G	C/C/G/G	C/G	C/G/G/G	C/C/G/G	C/G/G/G	C/G/G/G	C/C/G/G	C/G/G/G		C/C/G/G	C/C/C/G
5391-1245_133	A/A	A/A/A/A	A/A	A/A	A/A	A/A	A/G	A/A	A/A	A/A	A/A	A/A/A/A	A/A	A/A	A/A	A/A	A/A	A/A	A/A	A/G	A/G	A/G	A/G	A/G	A/A	A/A	G/G	G/G	A/G	A/G	G/G	G/G	G/G	G/G	A/A/A/A	A/A/A/G	A/A/A/A	A/A/A/A	A/A/A/A	A/G	A/A/A/G	A/A/A/A	A/A/G/G	A/A/G/G	A/A/G/G	A/A/A/A	A/G/G/G	A/A/A/A	A/A/A/A
5651-1217_117	T/T/T/T	T/T/T/T	T/T	T/T	T/T	T/T	T/T	T/T	T/T	T/T	T/T	T/T/T/T	T/T	T/T	T/T	T/T	T/T	T/T	T/T	T/T	T/T	T/T	T/T	T/C	T/T	T/T	C/C	T/T	C/C	C/C	C/C	C/C	T/C	T/C	T/T	T/T/T/T	T/T/T/T	T/T	T/T/T/T	T/T	T/T/T/T	T/T	T/T/T/T	T/T/T/T	T/T/T/T	T/T/T/T	T/T/T/T	T/C/C/C	T/T/T/T
5880-1195_172	G/A/A/A	A/A/A/A	A/A	A/A	A/A	A/A	A/A	A/A	A/A	A/A	A/A	A/A/A/A	A/A	A/A	A/A	A/A	A/A	A/A	A/A	G/G	G/G	G/G	G/G	G/G	A/A	A/A	G/G	G/G	G/G	G/G	G/G	G/G	G/G	G/G	G/G/A/A	G/A/A/A	G/G/A/A	A/A/A/A	G/G/A/A	G/A	G/G/G/G	G/G/G/G	A/A	G/G/G/G	G/G/A/A	G/A/A/A	G/G/A/A	G/G/G/G	G/G/A/A
5911-1192_148	G/G	G/G	G/G	G/G	G/G	G/G	G/G	A/A	A/A	A/A	A/A	A/A/A/A	G/A	G/A	G/G	G/G	G/G	G/G	G/G	G/G	G/A	G/G	G/G	G/G	G/G	G/G	G/A	G/A	G/A	G/A	G/A	G/A	G/A	G/A	G/G	G/G/A/A	G/G	G/G/G/G	G/G/G/G	G/A	G/G/G/A	G/G	G/G/G/G	G/G	G/G/G/G	G/G/G/G	G/G/G/A	G/G/G/A	G/G/G/G
6189-1170_138	C/C/C/T	C/C/C/C	C/C	C/C	C/T	C/C	C/C	C/C	C/C	C/C	C/C	C/C/C/C	C/C	C/C	C/C	C/C	C/C	C/C	C/C	T/T	C/T	C/C	C/C	C/T	C/C	C/C	T/T	T/T	T/T	T/T	T/T	T/T	T/T	T/T	C/C/C/T	C/C/T/T	C/T/T/T	C/C/C/C	C/C/C/T	C/T	C/C/C/T	C/C/C/T	C/C/C/C	C/C/C/C	C/C/C/C	C/C/C/C	C/C/T/T	C/C/C/T	C/C/C/T
6482-1146_48	G/G/A/A		G/G	G/G	G/G	G/G	G/G	G/G	G/G	G/G	G/G	G/G/G/G	G/G	G/G	G/G	G/G	G/G	G/G	G/G	G/G	G/G	G/G	G/G	G/G	G/G	G/G	A/A	G/A	A/A	G/G	G/A	A/A	A/A	A/A	G/A/A/A	G/G/G/A	G/G/A/A	G/G/G/A	G/G/G/G	G/A	G/G/G/G	G/G/G/A	G/G/G/G	G/G/G/G	G/G/G/G	G/G/G/G	G/G/G/G	G/G/G/A	G/G
66772-294_60	C/C/C/C	C/C/C/C	C/C	C/C	C/C	T/C	C/C	T/C	T/C	T/C		T/T/T/C	T/C	T/C	T/C	C/C	T/C	T/C	T/C	T/C	T/C	T/T	T/C	T/C	T/T	T/T	C/C	C/C	C/C	T/C	C/C		C/C	C/C	T/C/C/C	T/T/C/C	C/C	T/C/C/C	T/T/C/C	T/T	T/T/C/C	T/C/C/C	T/T/T/C	T/T/C/C	T/T/T/C	C/C/C/C	T/T/C/C	T/T/C/C	C/C
6806-1120_55	T/T/A/A	A/A/A/A	T/T	T/A	T/A	T/A	T/T	T/T	T/T	T/T		T/T/T/T	T/T	T/T	T/T	T/T	T/T	T/T	T/T	T/T	T/T	T/T	T/A	T/T	T/T	T/A	T/T	T/T	T/T	T/A	T/A	T/A	T/T	T/T	T/T/T/T	T/T/T/A	T/T/T/A	T/T/T/T	T/T/T/A	A/A	T/T	T/T/A/A	T/T/T/A	T/T/T/A	T/T/T/A	T/T/T/A	T/T/A/A	T/T/T/A	T/T/A/A
6831-1118_119	T/T/T/T	T/T/T/T	C/C	C/C	T/T	C/C	T/T	T/T	T/T	C/T	C/C	T/T/T/T	C/T	C/T	T/T	T/T	T/T	T/T	C/C	C/C	C/C	C/C	C/C	C/C	C/C	C/T		T/T		T/T	T/T	T/T	T/T	T/T	C/C/C/C	C/C/C/T	C/C/C/T	C/T/T/T	C/C/C/C	C/C	C/C/C/T	C/C	C/C/C/T	C/C/C/C	C/C/C/T	T/T/T/T	C/C/C/C	C/C/C/C	C/C
6833-1118_173	C/C/C/T	C/C/C/C	C/C	C/C	C/C	C/C	C/C	C/C	C/C	C/C	C/C	C/C/C/C	C/C	C/C	C/C	C/C	C/C	C/C	C/C	C/C	C/T	C/C	C/C	C/C	C/C	C/C	T/T	T/T	T/T	T/T	T/T	T/T	T/T	T/T	C/C/C/C	C/C/C/C	C/C/C/C	C/C/C/T	C/C/C/C	C/T	C/C	C/C/C/T	C/C/C/C	C/C/C/C	C/C/C/C	C/C/C/C	C/C/C/C	C/C/C/C	C/C/C/C
69138-286_53	A/G/G/G	A/A/A/G	A/G	A/A	A/A	A/A	A/A	G/G	G/G	G/G	G/G	G/G/G/G	G/G	G/G			G/G		A/A	G/G	G/G	G/G	G/G	G/G	G/G	G/G	A/G	A/A	G/G	A/G	G/G	A/A	A/A	G/G	G/G/G/G	G/G/G/G	G/G/G/G	G/G/G/G	A/A/A/G	G/G	G/G/G/G	G/G/G/G	A/A/G/G	A/A/G/G	A/A/G/G	A/A/A/G		G/G/G/G	G/G/G/G
7416-1078_117	C/C	C/C/C/C	C/C	C/C	C/C	C/C	C/C	C/C	C/C	C/C	C/C	C/C/C/C	C/C	C/C	C/C	C/C	C/C	C/C	C/C	C/C	C/C	C/C	C/C	C/C	C/C	C/C	T/T	T/T	T/T	T/T	T/T	T/T	T/T	T/T	C/C	C/C/C/T	C/C/T/T	C/C/C/C	C/C/C/C	C/T	C/C/C/C	C/C/C/C	C/C	C/C/C/T	C/C/C/C	C/C/C/C	C/C/C/C	C/C/C/T	C/C/C/C
742-2712_122	G/G/G/C	G/G/G/G	G/G	G/G	G/G	G/G	G/G	G/G	G/G	G/G	G/G	G/G/G/G	G/G	G/G	G/G	G/G	G/G	G/G	G/G	G/G	G/G	G/G	G/G	G/G	G/G	G/G	C/C	C/C	C/C	C/C	C/C	C/C	C/C	C/C	G/G/G/G	G/G/C/C	G/C/C/C	G/G/G/C	G/G/G/G	G/C	G/G/C/C	G/G/C/C	G/G/G/G	G/G/C/C	G/G/G/G	G/G/G/G	G/G/G/C	G/C/C/C	G/G
7437-1076_119	G/G/G/A	G/G/A/A		G/G		G/G	G/G	G/G	G/G	G/G	G/G	G/G/G/G	G/G	G/G	G/G	G/G	G/G	G/G	G/G	G/G	G/G	G/G	G/G	G/G	G/G		G/G	G/G	G/A	A/A	A/A	G/A	A/A	A/A	G/G/A/A	G/G/A/A	G/A/A/A	G/G/A/A	G/G/G/A	G/G	G/G/A/A	G/G/G/A	G/G/G/G	G/G/G/G	G/G/G/G	G/G/G/G	G/G/G/A	G/G/G/A	G/G/A/A
7542-1070_73	A/A/A/A	T/T/T/A	A/A	A/A	A/A	A/A	A/A	A/A	A/A	A/A	A/A	A/A/A/A	A/A	A/A	A/A	A/A	A/A	A/A	A/A	A/A	A/A	A/A	A/A	A/A	A/A	A/A	A/A	A/A	A/A	A/A	A/A	A/A	A/A	A/A	T/T/T/T	T/T/T/A	T/A/A/A	T/A/A/A	T/T/T/T	A/A	T/T/A/A	T/A/A/A	T/T/T/T	T/T/A/A	T/T/T/A	T/T/T/T	T/T/T/T	T/T/T/A	T/T/A/A
762-2688_154	G/G/G/G	G/G/G/G	G/G	G/G	G/G	G/A	G/G	G/A	G/A	G/A	G/A	G/G/G/A	G/G	G/A	G/G	G/G	G/G	G/G	G/G	G/A	G/A	G/A	G/A	G/A	G/G	G/A	G/G	A/A	G/A	A/A	A/A	G/A	G/A	A/A	G/G/G/A	G/G/G/A	G/G/A/A	G/G	G/G	G/A	G/G	G/G	G/G/A/A	G/G/A/A	G/G/A/A	G/G/A/A	G/G/A/A	G/G	G/G
8245-1028_121	G/G/G/G	G/G/G/A	G/G		A/A	G/G	G/G	G/G	G/G	G/A	G/G	G/A/A/A	G/A	G/G	A/A	A/A	A/A	A/A	A/A	G/G	G/A	G/A	G/A	A/A	G/G	G/A	G/G	A/A	G/A	G/A	G/G	A/A	G/A		G/G/A/A	G/G/G/A	G/A/A/A	G/A/A/A	G/G/A/A	G/G	G/A/A/A	G/G/G/A	A/A/A/A	G/G/A/A	G/A/A/A	G/G/G/A	G/G/A/A	G/G/A/A	G/G/G/G
851-2568_138	A/A/A/A	A/A/A/A	A/A	A/A	A/A	A/A	A/A	A/A	A/A	A/A	A/A	A/A/A/A	A/A	A/A	A/A	A/A	A/A	A/A	A/A	A/A	A/A	A/A	A/A	A/A	A/A	A/A	A/A	A/A	A/A	A/A	A/A	A/A	A/A	A/A	A/G/G/G	A/A/A/G	A/A/G/G	A/A/A/A	A/A	A/A	A/A/A/A	A/A/A/A	A/A/A/A	A/A/A/A	A/A/A/A	A/A/A/A	A/A/A/A	A/A/A/G	A/A/A/G
8662-1004_122	A/A/A/A	G/G/A/A	G/G	G/G	G/G	G/G	G/G	G/A	G/G	G/G	G/G	G/G/G/G	G/A	G/A	G/G	G/G	G/G	G/G	G/G	G/A	G/G	G/A	G/G	G/G	G/A	G/A	A/A	A/A	A/A	A/A		A/A	A/A	A/A	A/A/A/A	G/G/A/A	A/A/A/A	G/G/A/A	A/A/A/A	A/A	G/A/A/A	A/A/A/A	G/G	G/G/G/G	G/G/G/A	G/G/G/A		G/G/G/A	G/G
8706-1000_78	G/G/G/G	G/G/G/T	G/G	G/G	G/G	G/G	G/G	G/G	G/G	G/G	G/G	G/G/G/G	G/G	G/G	G/G	G/G	G/G	G/G	G/G	G/G	G/G	G/G	G/G	G/G	G/G	G/G	G/G	G/G	G/G	G/G	G/G	G/G	G/G	G/G	G/T/T/T	G/T/T/T	T/T/T/T	G/G/T/T	G/G/T/T	G/G	G/T/T/T	G/T/T/T	G/G/G/T	G/G/G/G	G/G/G/G	G/G/G/G	G/G/G/T	G/T/T/T	G/G/T/T
8717-999_57	G/G/G/G	G/G/G/G	A/A	A/A	A/A	A/A	A/A	G/G	G/G	G/G	G/G	G/G/G/G	G/G	G/G	G/G	G/G	G/G	G/G	A/A	A/A	A/A	A/A	A/A	A/A	A/G	G/G	G/G	G/G	G/G	G/G	G/G	G/G	G/G	G/G	A/A/G/G	A/A/A/G	A/A/A/G	A/A/G/G	A/A/G/G	A/G	A/A/A/G	A/G/G/G	A/G/G/G	A/G/G/G	A/A/G/G	A/G/G/G	A/G/G/G	G/G/G/G	A/A/A/G
8728-999_75	A/A/A/A	A/A/A/A	G/G	G/G	G/G	G/G	G/G	G/G	G/G	G/G	G/G	G/G/G/G	G/G	G/G	G/G	G/G	G/G	G/G	G/G	G/G	G/G	G/G	G/G	G/G	G/G	G/G	A/A	A/A	G/G	A/A		A/A	A/A	A/A	G/G	G/G/A/A	G/G/A/A	G/G/G/A	G/A/A/A	G/A	G/G	G/G	G/G	G/G/G/G	G/G/G/G	G/G/G/G		G/G/G/A	G/G/A/A
8773-996_140	A/A/A/A	A/A/A/A	C/C	C/C	C/C	C/C	C/C	C/C	C/A	C/C	C/C	C/C/C/A	A/A	C/C	C/C	C/C	C/C	C/C	C/C	C/C	C/C	C/C	C/A	C/C	C/C	C/C	A/A	A/A	A/A	A/A	A/A		A/A	A/A	C/C/C/A	A/A/A/A	C/C/A/A	C/C/C/A	C/C/C/A	C/C	C/C/A/A	C/C/C/A	C/C	C/C/C/A	C/C/C/C	C/C/C/C	C/C/C/A	A/A/A/A	A/A/A/A
9092-979_133	C/C	C/C/A/A	C/C	C/C	C/C	C/C	C/C	C/C	C/C	C/C	C/C	C/C/C/C	C/C	C/C	C/C	C/C	C/C	C/C	C/C	C/C	C/C	C/C	C/C	C/C	C/C	C/C	C/C	C/C	C/C	C/C				C/C	C/A/A/A	A/A/A/A	A/A/A/A	C/C/A/A	A/A/A/A		C/C/C/A	C/A/A/A	A/A/A/A	C/A/A/A	C/C/A/A	C/A/A/A	A/A/A/A	A/A/A/A	C/C/A/A
9149-977_124	G/G/G/G	G/G/G/G	A/A	A/A	A/A	A/A	A/A	A/A	A/G	A/A	G/G	A/A/A/A	A/A	G/G	A/A	A/A	A/A	A/A	A/A	A/A	A/A	A/A	A/A	A/A	A/A	A/A	G/G	G/G		G/G		G/G	G/G	G/G	A/A/G/G	G/G/G/G	A/A/G/G	A/A/A/A	A/G/G/G	A/A	A/A/A/G	G/G/G/G	A/A/G/G	G/G/G/G	G/G/G/G	A/A/A/A		G/G/G/G	G/G/G/G
9236-972_159	C/C/C/A	C/A/A/A	C/C	C/C	C/C	C/C	C/C	C/C	C/C	C/C	C/C	C/C/C/C	C/C	C/C	C/C	C/C	C/C	C/C	C/A	A/A	C/A	C/A	A/A	A/A	C/A	C/A	A/A	A/A	A/A	A/A	A/A	A/A	A/A	A/A	C/C/C/A	C/C/C/C	C/A/A/A	C/C/C/C	C/C/C/C	C/A	C/A/A/A	C/C/A/A	C/C/C/C	C/C/C/C	C/C/C/C	C/C/C/C	C/A/A/A	C/C/A/A	C/C/C/A
9758-946_143	C/C/C/C	C/C/C/C	C/A	A/A	C/C	A/A	C/A	C/C	C/C	C/C	C/C	C/C/C/C	C/C	C/C	C/A	C/A	C/A	C/A	C/C	C/C	C/C	C/C	C/C	C/C	C/C	C/C	C/C	C/C	C/C	A/A	C/C	C/C	C/C	C/C	C/C/C/A	C/C/A/A	C/C/C/A	C/C/C/A	C/C/C/A	C/C	C/C/C/A	C/C/C/A	C/A/A/A	C/C/C/A	C/A/A/A	A/A/A/A	C/C/C/A	C/C/A/A	C/C/C/C
9841-942_91	A/A/A/A	G/G/G/G	G/G	G/G	G/G	G/G	G/G	G/G	G/G	G/G	G/G	G/G/G/G	G/G	G/G	G/G	G/G	G/G	G/G	G/G	G/G	G/G	G/G	G/G	G/G	G/G	G/G	A/A	A/A	A/A	A/A	A/A	A/A	A/A	A/A	G/A/A/A	G/A/A/A	G/G/G/G	G/G/G/G	G/G/G/G	G/A	G/G/G/G	G/G/G/A	G/G/G/A	G/G/G/A	G/G/A/A	G/G/G/A	G/G/A/A	G/G/G/A	G/G/G/G
9850-942_94	C/C/C/C	T/T/C/C	T/T	T/T	T/T	T/T	T/T	T/C	T/T	C/C	T/T	T/T/T/T	T/C	T/C	T/T	T/T	T/T	T/T	T/T	C/C	C/C	C/C	C/C	C/C	T/T	T/T	C/C	C/C	C/C	C/C	C/C	C/C	C/C	C/C	T/T/T/T	T/T	T/T	T/T/T/C	T/T/T/C	C/C	T/C/C/C	T/T/C/C	T/T/T/T	T/T/T/T	T/T/T/T	T/T/T/T	T/T/T/T	T/T/T/C	T/T/T/T
10190-926_152	G/C/C/C	C/C/C/C	C/C	C/C		C/C	C/C	C/C	C/C	C/C	C/C		C/C	C/C	C/C	C/C	C/C	C/C		C/C	C/C	C/C	C/C	C/C	C/C	C/C	G/G	G/G	G/G	G/G	G/G	G/G	G/G	G/G	C/C/C/C	G/G/C/C	G/G/G/C	G/G/C/C	G/G/C/C	G/C	C/C/C/C	C/C/C/C	G/G/G/C	G/C/C/C	G/G/C/C	C/C		G/G/G/C	G/G
10593-910_43	A/A/A/A	A/A/A/A	G/G	G/G	G/G	G/G	G/G	G/G	G/G	G/G	G/G	G/G/G/G	G/G	G/G	G/G	G/G	G/G	G/G	G/G	G/G	G/G	G/G	G/G	G/G	G/G	G/G	A/A	A/A	G/A	A/A	A/A	A/A	A/A	A/A	G/G/G/A	G/G/G/G	G/G/A/A	G/G/G/G	G/G/G/G	G/A	G/G/G/G	G/G/G/G	G/G/G/A	G/G/G/G	G/G/G/A	G/G/A/A	G/G/G/G	G/G/G/A	G/G/G/G
1116-2318_179	C/C/C/C	C/C/C/C	C/C	C/C	C/C	C/C	C/C	C/C	C/C	C/C	C/C	C/C/C/C	C/C	C/C	C/C	C/C	C/C	C/C	C/C	C/C	C/C	C/C	C/C	C/C	C/C	C/C	C/C	C/C	C/C	C/C	C/C	C/C	C/C	C/C	C/C/T/T	C/C/C/T	C/C	C/C/T/T	T/T/T/T	C/C	C/C/T/T	C/C/T/T	C/C/C/T	C/C/T/T	C/C/C/T	C/C/T/T	C/C/T/T	C/C/C/T	C/C/C/T
11285-882_162	T/T/T/T	T/T/T/T	T/T	T/T	T/T	T/T	T/T	T/T	A/T	A/T	A/T	T/T/T/T	T/T	A/T	T/T	T/T	T/T	T/T	T/T	A/T	A/T	A/A	A/T	T/T	T/T	T/T	A/A		A/T	A/A	A/A	T/T	T/T	A/T	A/A/T/T	A/A/A/A	A/T/T/T	T/T/T/T	A/A/T/T	A/A	A/A/T/T	A/T/T/T	T/T/T/T	T/T/T/T	T/T/T/T	T/T/T/T	T/T/T/T	A/A/A/T	A/A/T/T
11654-868_107	A/A/A/A	A/A/A/A	A/C	A/C	A/C	A/C	A/A	C/C	C/C	C/C	C/C	C/C/C/C	C/C	C/C	A/A	A/A	A/A	A/A	A/A	A/A	A/A	A/A	A/A	A/A	A/A	A/A	A/A	A/A	A/A	A/A	A/A	A/A	A/A	A/A	A/A/A/C	A/A/A/C	A/A	A/A/C/C	A/C/C/C	A/A	A/A/A/A	A/A	A/A/A/C	C/C/C/C	A/A/A/C	A/C/C/C	A/A/C/C	A/A/C/C	A/A/C/C
11856-861_65	G/T/T/T	T/T	T/T	G/T	G/T	T/T	G/T	T/T	T/T	T/T	T/T		T/T	T/T	T/T	T/T	T/T	T/T	G/T	G/T	T/T	T/T	G/T	T/T	G/T	G/T	G/T	G/T	G/T	T/T	G/G	G/T	G/T	G/G	G/G/T/T	G/G/G/T	G/G/T/T	G/G/T/T	G/G/T/T	G/T	G/G/T/T	G/G/T/T	G/G/T/T	G/T/T/T	G/T/T/T	T/T/T/T	G/T/T/T	G/G/T/T	G/G/G/T
11870-860_79	C/G/G/G	C/C/G/G	C/G	C/G	C/G	C/G	C/G	C/G	C/G	C/G	C/G	C/C/G/G	C/G	C/G	C/G	C/G	C/G	C/G	C/C	C/G	C/G	C/G	C/G	C/G	C/G	C/G	G/G	G/G	G/G	G/G		G/G	G/G	G/G	C/C/C/G	C/C/C/G	C/G/G/G	C/C/G/G	C/G/G/G	C/G	C/C/G/G	C/C/G/G	C/C/G/G	C/C/G/G	C/C/C/G	C/C/C/G	C/C/C/G	C/C/G/G	C/C/C/G
12065-853_59	G/G/G/C	G/G/G/G	G/G	G/G	G/G	G/G	G/G	G/G	G/G	G/G	G/G	G/G/G/G	G/G	G/G	G/G	G/G	G/G	G/G	G/G	G/G	G/G	G/G	G/G	G/G	G/G	G/G	C/C	C/C	C/C	C/C	C/C	C/C	C/C	C/C	G/G/G/C	G/G/G/G	G/C/C/C	G/G/G/G	G/G/G/C	G/C	G/G/G/G	G/G/G/G	G/G/C/C	G/G/G/C	G/G/C/C	G/G/G/C	C/C/C/C	G/C/C/C	G/G
1214-2260_183	G/G/G/G	G/G/T/T	G/G	G/G	T/T	G/G	G/G	G/T	G/T	G/T	G/T	G/G/T/T	G/T	G/T	G/T	G/T	G/T	G/T	G/T	G/T	G/T	G/T	G/T	G/T	G/T	G/T	G/G	G/G	G/G	G/G	G/T	G/G	G/G	G/G	G/G/T/T	G/T/T/T	G/G/T/T	G/G/T/T	T/T	G/T	G/T/T/T	G/T/T/T	G/G/G/T	G/T/T/T	T/T	G/T/T/T	T/T	G/G/T/T	G/G/G/T
1227-2254_136	T/T/T/A	T/T/T/A	T/T	T/T	T/T	T/T	T/T	T/A	T/A	T/A	T/A	T/T/A/A	T/A	T/A	T/A	T/A	T/A	T/A	T/T	T/T	T/T	T/A	T/T	T/A	T/T	T/T	T/T	T/T	T/T	T/T	T/T	T/T	T/T	T/T	T/T/T/T	T/T/T/T	T/T/T/T	T/T/T/T	T/T/T/T	T/T	T/T/T/T	T/T	T/T/T/T	T/T/T/T	T/T/T/T	T/T/T/T	T/T/T/T	T/T/T/T	T/T/T/T
12323-845_38	A/A/A/A		G/G	G/G	G/G	G/G	G/G	A/A	G/A	A/A	A/A	G/G/G/A	A/A	A/A	G/G	G/G	G/G	G/G	G/G	G/G	A/A	G/G	G/G	G/G	G/G	G/G	A/A	A/A	A/A	A/A	A/A	A/A	A/A	A/A	G/G/A/A	A/A/A/A	A/A	G/G/G/G	G/G/G/A	G/A	G/G/A/A	G/A/A/A	G/G/A/A	A/A/A/A	G/A/A/A	A/A/A/A	A/A/A/A	G/G/A/A	G/G/A/A
12460-840_211	A/A/A/A		A/A	A/A	A/A	A/A	A/A	A/A	A/A	A/A	A/A	A/A/A/A	A/A	A/A	A/A	A/A	A/A	A/A	A/A	A/A	A/A	A/A	A/A	A/A	A/A	A/A	T/T	T/T	T/T	T/T	T/T	T/T	T/T	T/T	A/A	A/A/A/A	A/A/A/T	A/A/T/T	A/A/A/T	T/T	A/A/T/T	A/A/T/T	A/A/A/A	A/A/A/A	A/A/A/A	A/A/A/A	A/A/T/T	A/A	A/A/T/T
12473-839_71	T/T	T/T/T/T	T/T	T/T	T/T	C/C	T/T	C/C	C/C	C/C	C/C	C/C/C/C	C/C	C/C	C/C	C/C	C/C	C/C	T/T	T/T	C/C	C/C	C/C	C/C	C/C	C/C	C/C	C/C	C/T	C/C	T/T	T/T	C/C	C/C	C/C/C/C	C/C/T/T	C/C/T/T	C/T/T/T	C/C/C/C	C/C	C/C/T/T	C/T/T/T	C/C/C/C	C/C/C/C	C/C/C/C	C/C/C/C	T/T/T/T
12617-834_112	C/C/C/C	C/C/C/C	C/C	C/C	C/C	C/C	C/C	C/C	C/C	C/C	C/C	C/C/C/C	C/C	C/C	C/C	C/C	C/C	C/C	C/C	C/C	C/C	C/T	C/C	C/C	C/C	C/C	T/T	T/T	T/T	T/T	T/T	T/T	T/T	T/T	C/C	T/T/T/T	C/C/T/T	C/C/T/T	C/C/C/T	C/T	C/C/C/T	C/C/C/C	T/T/T/T	C/C/C/T	C/C/C/C	T/T/T/T	C/C/T/T	C/C/T/T	C/C/T/T
12760-829_123	T/T	G/G/G/G	T/G	T/T	G/G	G/G	T/T	T/T	T/T	T/T		T/T/T/T	T/T	T/T	T/G	T/G	T/G	T/G	T/G	T/G	T/G	G/G	G/G	T/G	T/G	T/G	T/G	G/G	T/G	G/G	G/G	T/T	T/G	T/T	T/T/T/T	T/T/G/G	T/T/T/T	T/T/G/G	T/T/G/G	T/G	T/T/T/G	T/T/T/T	T/T/T/G	G/G	T/T/G/G	T/T/G/G	T/T/T/G	T/G/G/G	T/T/G/G
12899-824_82	C/C/C/A	C/C/C/C	C/C	C/C	C/C	C/C	C/C	C/C	C/C	C/C	C/C	C/C/C/C	C/C	C/C	C/C	C/C	C/C	C/C	C/C	C/C	C/C	C/C	C/C	C/C	C/C	C/C	A/A	A/A	A/A	A/A	A/A	A/A	A/A	A/A	C/C/A/A	C/C/A/A	C/C/C/A	C/C/C/C	C/C/C/C	A/A	C/C/C/A	C/C/C/C	C/C/C/C	C/C/A/A	C/C/C/C	C/C/C/C	C/C/A/A	C/C/C/C	C/C/C/C
13009-820_158	G/G/G/G	G/G/G/G	A/G	A/A	G/G	A/A	A/A	A/A	A/A	A/A	A/A	A/A/A/A	A/A	A/A	A/A	A/A	A/A	A/A	A/A	A/A	A/A	A/A	A/A	A/A	A/A	A/A	G/G	G/G	G/G	G/G	G/G	G/G	G/G	G/G	A/A/G/G	A/A/A/G	A/A/A/A	A/A/A/A	A/A/A/G	A/A	A/A/A/A	A/A	A/G/G/G	A/A/A/A	A/G/G/G	G/G/G/G	G/G	G/G/G/G
1336-2176_93	C/C/C/C	A/A/A/C	A/A	A/C	C/C	A/A	A/A	A/A	A/A	A/A	A/A	A/A/A/A	A/A	A/A	A/A	A/A	A/A	A/A	A/A	A/A	A/A	A/A	A/A	A/A	A/C	A/A	C/C	C/C		C/C		C/C	C/C		A/A/A/C	A/A/C/C	A/A/A/A	A/A/A/A	A/A/A/C	A/C	A/A/A/A	A/A/A/A	A/A/A/A	A/A/A/A	A/A/A/A	A/A/A/A	A/A/A/A	A/A/A/C	A/A/C/C
13463-806_140	T/T	T/T/T/T	T/T	T/T	T/T	T/T	T/T	T/T	T/T	T/T	T/T	T/T/T/T	T/T	T/T	T/T	T/T	T/T	T/T	T/T	T/T	T/T	T/T	T/T	T/T	T/T	T/T	T/C	T/T	T/C	T/T	T/C	T/T	T/C	T/T	T/T	T/T	T/T/T/C	T/T/C/C	T/T/T/T	T/T	T/T	T/T/T/T	T/T/T/T	T/T/T/T	T/T	C/C/C/C	T/T	T/T/C/C	T/T/C/C
13675-800_144	T/T/T/C	C/C/C/C	T/T	T/T	T/T	T/T	T/T	T/T	T/T	T/T	T/T	T/T/T/T	T/T	T/T	T/C	T/C	T/C	T/C	C/C	T/T	T/T	T/T	T/T	T/T	T/T	T/T	T/T	C/C	T/C	T/C	T/T	T/C	T/C	T/C	T/C/C/C	T/T/C/C	T/T/T/T	T/T/T/C	T/T/T/T	T/C	T/T/T/T	T/T/C/C	T/T	T/T/T/C	T/T/T/T	T/T/T/T	T/T/C/C	T/T/T/C	T/T/T/T
1421-2125_191	T/C/C/C	C/C/C/C	C/C	C/C	T/C	C/C	C/C	T/T	T/T	T/T	T/T	T/T/T/T	T/T	T/T	C/C	C/C	C/C	C/C	C/C	T/T	T/T	T/T	T/T	T/T	T/T	T/T	T/C	T/T	T/T	T/C	T/C	T/T	T/T	T/T	T/T/T/T	T/T/T/T	T/T/T/T	T/T/T/T	T/T	T/T	T/T/T/C	T/T/T/C	T/T/T/T	T/T/T/T	T/T/T/T	T/T/T/T	T/T/T/T	T/T/T/C	T/T/T/T
15105-759_123	A/A/A/A	G/A/A/A	G/G	G/A		G/A	G/A	G/G	G/G	G/G	G/G	G/G/G/G	G/G	G/G	G/G	G/G	G/G	G/G	G/G	G/G	G/G	G/G	G/G	G/G	G/G	G/G	A/A	A/A	A/A	A/A	A/A	A/A	A/A	A/A	G/G/G/G	G/G	G/G/G/G	G/G/G/G	G/G/G/G	G/A	G/G/G/G	G/G/G/G	G/G/G/A	G/G/A/A	G/G/G/G	G/G/G/G	G/G/A/A	G/G/G/A	G/G/G/A
15483-749_107	T/T/T/T	A/A/A/A	A/A	A/A	A/A	A/A	A/A	A/A	A/A	A/A	A/A	A/A/A/A	A/A	A/A	A/A	A/A	A/A	A/A	A/A	A/A	A/A	A/A	T/A	T/A	A/A	A/A	T/T	T/T	T/T	T/A	T/T	T/T	T/T	T/T	T/T/A/A	T/A/A/A	T/A/A/A	A/A/A/A	A/A/A/A	A/A	A/A/A/A	T/A/A/A	A/A/A/A	A/A/A/A	A/A/A/A	A/A/A/A	A/A	T/A/A/A	A/A/A/A
15732-743_90	T/T	T/T/T/T	T/T	T/T	T/T	T/T	T/T	T/T	T/T	T/T	T/T	T/T/T/T	T/T	T/T	T/T	T/T	T/T	T/T	T/T	T/T	T/T	T/T	T/T	T/T	T/T	T/T	G/G	G/G	T/G	G/G	T/G	G/G	T/G	G/G	T/T/G/G	T/T/T/T	T/T/T/G	T/T/T/T	T/T/T/G	T/G	T/T/G/G	T/T/T/G	T/T/T/T	T/T/G/G	T/T/T/T	T/T/T/T	T/T/T/T	T/T/T/G	T/T/T/T
15736-743_113	G/G/A/A		G/A	G/A	A/A	G/A	G/A	A/A	G/A	G/A	G/A	G/G/A/A	G/A	A/A	A/A	G/A	G/A	G/A	A/A	G/A	G/G	G/G	G/G	G/A	G/A	A/A	A/A		A/A	G/A			A/A	A/A	A/A	A/A/A/A	A/A	G/G/A/A	G/G/A/A	G/A	G/G/A/A	G/G/A/A	G/G/A/A	G/A/A/A	A/A/A/A	A/A/A/A	A/A	A/A/A/A	A/A/A/A
15998-736_138	A/A/G/G	G/G	A/A	A/G	A/A	A/A	A/A	A/A	A/A	A/A	A/A	A/A/A/A	A/A	A/A	A/A	A/A	A/A	A/A	A/A	G/G	G/G	G/G	G/G	G/G	A/A	A/G	A/G	A/A	A/G	G/G	G/G	A/A	A/A	A/A	A/A/A/G	A/A/A/A	A/A	A/A/A/A	A/A/A/A	A/G	A/A	A/A/A/G	A/A	A/A	A/A/A/G	A/A/G/G	A/A/A/A	A/A/G/G	A/A/G/G
16078-734_125	T/T/T/T	T/T/T/T	A/T	A/A	A/A	T/T	A/A	A/A	A/A	A/A	A/A	A/A/A/A	A/A	A/A	A/A	A/A	A/A	A/A	A/A	A/A	A/A	A/A	A/A	A/A	T/T	A/T	T/T	T/T	T/T	T/T		T/T	T/T	T/T	A/A/T/T	A/A	A/A/A/T	T/T	A/A/T/T	A/A	A/A/T/T	A/T/T/T	T/T	A/A/A/T	A/A/T/T	A/A/A/T	A/A/A/T	A/T/T/T	A/T/T/T
1688-1982_197	T/T/C/C	T/T/T/T	T/T	T/T	T/T	T/T	T/T	T/T	T/T	T/T	T/T	T/T/T/T	T/T	T/T	T/T	T/T	T/T	T/T	T/T	T/T	T/T	T/T	T/T	T/T	T/T	T/C	T/T	T/T	T/T	T/T	T/T	T/T	T/T	T/T	T/T/T/T	T/T/T/T	T/T/T/T	T/T/T/T	T/T/T/C	T/T	T/T/C/C	T/T/T/C	T/T/T/T	T/T/T/T	T/T/T/C	T/T/T/C	T/T/T/T	T/C/C/C	C/C/C/C
1722-1964_94	A/A/A/G	A/A/A/A	A/G	A/A	A/A	A/G	A/A	A/A	A/A	A/A	A/A	A/A/A/A	A/A	A/A	A/A	A/A	A/A	A/A	A/A	A/A	A/A	A/A	A/A	A/A	A/A	A/A	G/G	G/G	G/G	G/G	G/G	G/G	G/G	G/G	A/A/A/A	A/A/A/A	A/A/A/A	A/A/A/A	A/A/A/A	A/G	A/A/A/A	A/A/A/A	A/A/A/G	A/A/A/G	A/A/A/A	A/A/A/A	A/A/A/G	A/A	A/A/A/G
1787-1935_176	T/T/T/T	C/C/C/T	C/C	C/C	C/C	C/C	C/C	C/C	C/C	C/C	C/C	C/C/C/C	C/C	C/C	C/C	C/C	C/C	C/C	C/C	C/C	C/C	C/C	C/C	C/C	C/C	C/C	C/C	T/T	T/T	C/C	C/T	T/T	T/T	T/T	C/C/T/T	C/C/T/T	C/T/T/T	C/C/C/C	C/C/C/T	C/T	C/C/C/C	C/C/C/C	C/C/T/T	C/C/T/T	C/C/C/T	C/C/T/T	C/C	C/C/C/C	C/C/T/T
18349-682_147	T/T/T/T		T/T	T/T	T/T	T/C	T/T	T/T	T/T	T/C	T/T	T/T/T/T	T/T	T/T	T/T	T/T	T/T	T/T	T/T	T/T	T/T	T/T	T/T	T/T	T/T	T/T	T/T	T/T	T/T	T/T	T/T	T/T	T/T	T/T	T/T/T/C	T/T/T/T	T/T/T/C	T/T/T/C	T/T/T/T	T/T	T/T	T/T	T/T/T/T	T/T/T/C	T/T	T/C/C/C	T/T	T/T/C/C	C/C/C/C
18644-676_133	G/G/G/G	G/A/A/A	G/G	G/G	G/G	G/A	G/G	G/G	G/G	G/G		G/G/G/G	G/G	G/G	G/G	G/G	G/G	G/G	G/G	G/A	G/G	G/A	G/A	G/A	G/G	G/G	G/G	G/A	G/A	G/G	G/G	A/A	G/A	G/A	G/G/G/G	A/A/A/A	G/G/G/A	G/G/G/G	G/G/G/G	G/G	G/G/G/A	G/G/G/G	G/G/G/G	G/G/G/G	G/G/G/A	G/G/G/G		G/G/A/A	G/G/G/A
18781-673_148	G/G/G/G	G/G/G/G	A/G	G/G	G/G	G/G	G/G	A/G	A/A	A/A	A/G	A/A/A/A	A/G	A/G	A/G	A/G	A/G	A/G	A/A	G/G	G/G	G/G	G/G	G/G	A/G	A/G	G/G	G/G	G/G	G/G	G/G	G/G	G/G	G/G	A/G/G/G	A/A/G/G	A/A/G/G	A/G/G/G	A/A/G/G	G/G	A/A/G/G	A/A/A/G	A/A/A/A	A/A/A/G	A/A/A/A	A/A/A/A	A/A/A/A	A/A/A/G	A/A
19310-663_124	C/C/C/C	C/C/A/A	C/A	C/A	C/A	A/A	C/A	C/C	C/A	A/A	C/C	A/A/A/A	A/A	C/A	A/A	A/A	A/A	A/A	A/A	A/A	A/A	A/A	A/A	A/A	A/A	A/A		C/C	C/A	C/C	C/A	A/A	C/C	C/C	C/C/C/C	C/C/C/C	C/C/A/A	C/C/C/C	C/C/A/A	C/C	C/C/C/C	C/C/A/A	C/C/C/C	C/C/C/C	C/C/C/C	C/C/C/A	C/C/C/C	C/A/A/A	C/C/C/C
19331-663_125	A/A/A/A	G/G/G/G	A/A	A/A	A/A	A/A	A/A	A/A	A/A	A/A	A/A	A/A/A/A	A/A	A/A	A/A	A/A	A/A	A/A	A/A	A/A	A/A	A/A	A/A	A/G	A/A	A/A	A/A	A/G	A/G	A/G	A/G	A/G	G/G	A/G	A/A/A/G	A/A/G/G	A/A/G/G	A/A/G/G	A/A/G/G	A/G	A/A/G/G	A/A/G/G	A/A/A/A	A/A/G/G	A/A	G/G/G/G	A/A/A/G	A/G/G/G	A/A/A/G
19645-656_169	G/G	G/G/G/G	G/G	G/G	G/G	G/G	G/G	G/A	G/A	G/A			G/A	G/A	G/A	G/A	G/A	G/A	G/G	A/A	A/A	A/A	A/A	A/A	G/A	G/A	G/A	A/A	A/A	G/A	A/A	G/G	G/A	G/A	G/A/A/A	G/G/A/A	G/G/G/A	G/A/A/A	G/G/A/A	A/A	A/A/A/A	A/A/A/A	A/A/A/A	A/A/A/A	A/A/A/A	A/A/A/A	A/A/A/A	G/G/G/G	G/G/G/G
1986-1872_89	T/T/T/T	T/T/T/T	T/T	T/T	T/T	T/T	T/T	T/T	T/T	T/T	T/T	T/T/T/T	T/T	T/T	T/T	T/T	T/T	T/T	T/T	T/T	T/T	T/T	T/T	T/T	T/T	T/T	T/T	T/T	T/T	T/T	T/T	T/T	T/T	T/T	T/T/T/T	T/T/T/T	T/T/T/T	T/T/T/T	T/T/T/T	T/T	T/T/T/T	T/T/T/T	T/T/T/T	T/T/T/T	T/T/T/T	T/T/T/T	T/T/T/T	T/T/T/T	T/T/C/C
20203-646_99	T/T/T/C		T/T	T/T	T/T	T/T	T/T	T/C	T/T	T/T		T/T/T/T	T/T	T/C	T/T	T/T	T/T	T/T	T/T	C/C	T/C	T/T	T/T	T/C	T/T	T/T	C/C	C/C	C/C	T/C	C/C	T/C	C/C	C/C	C/C/C/C	C/C/C/C	C/C/C/C	C/C/C/C	T/T/T/T	T/T	T/T/T/T	T/T/T/C	T/T/T/C	C/C	T/T/T/T	T/T/T/C	T/T/C/C	T/T	C/C/C/C
20256-645_165	G/G/G/C	C/C/C/C	G/G	G/G	G/G	G/G	G/G	G/G	G/G	G/G	G/G	G/G/G/G	G/G	G/G	G/G	G/G	G/G	G/G	G/G	G/G	G/G	G/G	G/G	G/G	G/G	G/G	G/G	G/G	G/G	G/G	G/G	G/G	G/G	G/G	G/G/C/C	G/G/G/G	C/C/C/C	G/G/G/G	G/G/G/G	G/G	G/G/G/G	G/G/G/G	G/G/G/G	G/G/G/G	G/G/G/G	G/G/G/G		G/G/C/C	G/G/G/C
2051-1850_151	A/A		G/G	G/G	G/G	G/G	G/G	G/G	G/G	G/G	G/G	G/G/G/G	G/G	G/G	G/G	G/G	G/G	G/G	G/G	G/G	G/G	G/G	G/G	G/G	G/G	G/G	G/G	G/A	G/G	G/G		G/G	G/G	G/G	G/A/A/A	G/G/A/A	G/G/A/A	G/A/A/A	A/A/A/A	G/G	G/A/A/A	G/G/A/A	G/G/G/A	G/A/A/A	A/A	G/G/A/A	A/A/A/A	G/G/G/A	G/G/G/G
2058-1848_84	A/A	A/A	A/A	A/G	A/A	A/A	A/A	A/A	A/A	A/A	A/A	A/A/A/A	A/A	A/A	A/A	A/A	A/A	A/A	A/A	A/A	A/A	A/A	A/A	A/A	A/A	A/A	A/G	A/G	G/G	A/A	A/A	A/A	G/G	A/G	A/A/G/G	A/A/A/G	A/A/A/A	A/A/A/G	A/A	A/G	A/A/A/G	A/A/A/G	G/G/G/G	G/G	A/G/G/G	A/G/G/G	A/G/G/G	A/A/A/G	A/G/G/G
2129-1827_178	A/A/A/C	A/A/A/A	A/A	A/A	A/A	A/A	A/A	A/A	A/A	A/A	A/A	A/A/A/A	A/A	A/A	A/A	A/A	A/A	A/A	A/A	A/A	A/A	A/A	A/A	A/A	A/A	A/A	C/C	C/C	C/C	C/C	C/C	C/C	C/C	A/C	A/A/C/C	A/A/A/C	A/A/C/C	A/A/A/A	A/A/A/C	A/C	A/A/A/A	A/A/A/A	A/A/A/C	A/A/C/C	A/A/C/C	A/A/A/A	A/A/C/C	A/A/C/C	A/A/A/C
21475-624_173	T/T/C/C	C/C/C/C	C/C	C/C	C/C	C/C	C/C	C/C	C/C	C/C	C/C	C/C/C/C	C/C	C/C	C/C	C/C	C/C	C/C	C/C		T/T	T/C	C/C	T/T	C/C	C/C	T/T	T/C	T/T	T/T	T/T	T/C	C/C	T/T	C/C/C/C	T/T/C/C	T/T/C/C	C/C/C/C	T/C/C/C	T/C	T/C/C/C	T/T/C/C	C/C/C/C	T/T/C/C	C/C/C/C	T/C/C/C		C/C	T/C/C/C
2201-1801_64	A/A	A/A/A/A	A/A	A/A	A/A	A/A	A/A	A/A	A/A	A/A	A/A	A/A/A/A	A/A	A/A	A/A	A/A	A/A	A/A	A/A	A/A	A/A	A/A	A/A	A/A	A/A	A/A	G/G	G/G	G/G	G/G	G/G	G/G	G/G	G/G	A/A	A/A/G/G	A/A/A/A	A/A/A/A	A/A/A/A	A/G	A/A/A/A	A/A/A/A	A/A	A/A/A/A	A/A	A/A	A/A/A/A	A/A/A/A	A/A/A/A
22172-613_115	T/T/C/C		T/T	T/C	T/T	T/T	T/T	T/T	T/T	T/T	T/T	T/T/T/T	T/T	T/T	T/T	T/T	T/T	T/T	T/T	T/T	T/T	T/T	T/T	T/T	T/T	T/T	T/C	C/C	C/C	C/C	C/C	T/T	T/C	T/C	T/T/T/C	T/T/T/T	T/T/T/T	T/T	T/T/T/T	T/C	T/T/T/T	T/T/T/T	T/C/C/C	T/T/T/C	T/C/C/C	T/T/T/C	T/T/C/C	T/T/T/C	T/T/T/C
2284-1771_200	G/G/G/G	G/G/G/G	G/G	G/G	G/G	G/G	G/G	G/G	G/G	G/G	G/G	G/G/G/G	G/G	G/G	G/G	G/G	G/G	G/G	G/G	G/G	G/A	A/A	G/A	G/A	G/A	G/G	G/G	G/A	G/G	G/A	G/A	G/A	G/A	G/A	G/G/G/A	A/A/A/A	G/G/A/A	G/G/G/G	G/G/G/A	A/A	G/G/G/G	G/G/G/G	G/G/A/A	G/A/A/A	G/A/A/A	G/A/A/A	G/G/A/A	G/G/A/A	A/A/A/A
2291-1770_109	C/C/C/C	C/C/C/C	T/T	T/T	T/T	T/T	T/T	T/T	T/T	T/T	T/T	T/T/T/T	T/T	T/T	T/T	T/T	T/T	T/T	T/T	T/T	T/T	T/T	T/T	T/T	T/T	T/T	C/C	C/C	T/C	T/C	C/C	C/C	C/C	T/C	T/T/T/C	T/T/T/T	T/T/C/C	T/T/T/C	T/T/T/T	T/C	T/T/T/C	T/T/T/C	T/T/T/C	T/T/C/C	T/T/T/C	T/T/T/C	T/T/T/T	T/T/C/C	T/T/T/T
22943-600_163	C/C/C/A		C/C	C/C	C/C	C/C	C/C	C/C	C/C	C/C	C/C	C/C/C/C	C/C	C/C	C/C	C/C	C/C	C/C	C/C	C/C	C/C	C/C	C/C	C/A	C/C	C/C	C/A	C/C	C/A	C/A	C/A	A/A	C/A	A/A	C/C/C/A	C/C/C/C	C/C/A/A	C/C/A/A	C/C/C/C	C/A	C/C/C/C	C/C/C/A	C/C/C/C	C/C/C/C	C/C/C/C	C/C/C/A	C/C/C/C	C/C/A/A	A/A
23565-590_111	C/C/C/C	C/C/C/C	C/C		C/C	C/C	C/C	C/C	C/C	C/C	C/C	C/C/C/C	C/C	C/C	C/C	C/C	C/C	C/C		T/T	T/C	T/T	T/C	T/T	C/C	C/C	T/T	C/C	C/C	C/C	C/C	C/C	C/C		C/C	T/C/C/C	T/C/C/C	C/C/C/C	C/C/C/C	T/T	C/C/C/C	C/C/C/C	T/T/C/C	T/T/C/C	C/C/C/C	C/C/C/C	C/C/C/C	T/T/T/T	C/C/C/C
24143-581_81	A/A/A/A	A/A/A/G	A/A	A/A	A/A	A/A	A/A	A/A	A/A	A/A	A/A	A/A/A/A	A/A	A/A	A/A	A/A	A/A	A/A	A/A	A/A	A/A	A/A	A/A	A/A	A/A	A/A	A/A	G/G	A/A	A/A	A/A	A/G	A/A	A/G	A/A/A/A	A/A/A/G	A/A/G/G	G/G/G/G	A/A/A/A	A/G	A/A/A/A	A/A/A/A	A/A/G/G	A/A/G/G	A/A/A/G	A/A/G/G	A/A/G/G	G/G/G/G	A/A/G/G
2445-1722_108	A/A/A/A	G/G/G/G	A/G	A/G	A/A	A/G	A/A	A/G	A/A	A/A	A/A	A/A/A/A	A/G	A/G	A/A	A/A	A/A	A/A	A/A	A/A	A/A	A/A	A/A	A/A	G/G	A/G	G/G	G/G	A/A	G/G	G/G	G/G			A/G/G/G	A/A	A/A/G/G	A/A/G/G	A/A/G/G	A/A	A/A/G/G	A/A/G/G	G/G/G/G	G/G	G/G/G/G	G/G/G/G	A/G/G/G	A/G/G/G	A/A/G/G
24879-570_124	A/A	G/G	A/A	A/A	A/A	A/A	A/A	A/A	A/G	G/G	A/A	A/A/A/A	A/A	A/A	A/A	A/A	A/A	A/A	A/A	A/A	A/A	A/A	A/A	A/A	A/A	A/A	A/G	A/G	A/A	A/G	A/G	A/G	A/G	A/G	A/A	A/A/A/A	A/G/G/G	A/A/A/G	G/G/G/G	A/G	G/G	A/G/G/G	A/A/A/G	A/A/A/A	A/A/G/G	A/A/G/G	A/A/G/G	G/G/G/G	A/A/G/G
25219-566_72	G/G/G/G	G/G	G/G	G/G	G/G	G/G	G/G	G/G	G/G		G/G	G/G	G/G	G/G	G/G	G/G	G/G	G/G	G/G	G/G	G/G	G/G	G/G	G/G	G/G	G/G	G/G	G/G	G/G	G/G	G/G	G/G	G/G	G/G	G/G/G/A	G/G	G/G/G/A	G/G/G/A	G/G/G/A	G/G	G/G/G/G	G/G/A/A	G/G	G/G/G/A	G/G	G/G/G/G	G/G/G/A	G/G/A/A	G/G/G/G
2595-1681_72	G/G/G/A	G/G	G/G	G/G	G/G	G/G	G/G	G/G	G/G	G/G	G/G	G/G/G/G	G/G	G/G	G/G	G/G	G/G	G/G	G/G	G/G	G/G	G/G	G/A	G/G	G/G	G/G	A/A	A/A	A/A	A/A	A/A	A/A	A/A	A/A	G/G	G/G/A/A	G/A/A/A	G/G	G/G/G/A	G/A	G/G	G/G/G/G	G/G	G/G/G/A	G/G/G/A	G/G/G/G	G/G/A/A	G/G/G/G	G/G/G/G
2863-1618_63	A/A/A/A	A/A/A/T	A/T	T/T	T/T	A/T	T/T	A/A	A/T	A/T	A/A	A/A/A/A	A/A	A/T	A/A	A/A	A/A	A/A	T/T	A/A	A/A	A/A	A/A	A/A	A/A	A/A	A/T	A/A	A/A	A/A	A/A	T/T	A/A	A/T	T/T/T/T	A/A/T/T	A/A/A/T	A/A/T/T	A/A/T/T	A/A	A/A/A/A	A/A/A/T	A/A/A/A	A/A/T/T	A/A/A/A	A/A/A/A	A/A/A/A	A/A/A/A	A/A/T/T
2896-1611_165	A/A/A/A	A/A/C/C	C/C	A/C	A/C	A/C	A/C	A/A	A/C	C/C	A/A	C/C/C/C	C/C	A/C	A/C	A/C	A/C	A/C	C/C	C/C	C/C	C/C	C/C	C/C	A/C	A/C	A/A	A/A	A/A	A/A	A/A	A/A	A/A	A/A	A/A/C/C	A/A/C/C	A/A/A/C	A/A/A/C	A/A/C/C	A/C	C/C	A/C/C/C	A/A/A/C	A/A/C/C	A/A/C/C	A/A/C/C		C/C/C/C	C/C/C/C
29079-519_136	A/A	A/A/A/A	A/A	A/A	A/A	A/A	A/A	A/A	A/A	A/A	A/A	A/A/A/A	A/A	A/A	A/A	A/A	A/A	A/A	A/A	A/A	A/A	A/A	A/A	A/A	A/A	A/A	T/T	A/T	A/T	A/A	T/T	T/T	T/T	T/T	T/T/T/T	A/A/A/T	T/T	A/A/A/T	A/A	A/A	A/A/A/A	A/A/A/T	A/A/T/T	A/A/A/A	A/A/A/T	A/A/A/A		A/T/T/T	A/A/A/T
29113-518_89	A/G/G/G	G/G/G/G	A/G	A/G	A/G	A/G	A/G	G/G	G/G	G/G	G/G	G/G/G/G	G/G	A/G	A/G	A/G	A/G	A/G	A/G	G/G	G/G	G/G	G/G	G/G	G/G	G/G	G/G	G/G			A/G		A/A	G/G	A/A/G/G	A/A/A/G	A/A/G/G	A/G/G/G	A/A/G/G	A/G	A/A/G/G	A/G/G/G	A/A/G/G	A/A/G/G	A/A/G/G	A/A/G/G	A/G/G/G	G/G/G/G	G/G/G/G
2927-1603_159	C/C/C/C	C/C/C/C	A/A	A/A	A/A	A/C	A/A	A/A	A/A	A/A	A/A	A/A/A/A	A/A	A/A	A/C	A/C	A/C	A/C	C/C	A/A	A/A	A/A	A/A	A/A	C/C	A/A	C/C	C/C	C/C	C/C	A/C	C/C	C/C	C/C	A/A/C/C	C/C/C/C	A/C/C/C	C/C/C/C		A/C	A/A	A/A	A/A/A/A	A/A	A/A/A/A	A/A/A/A	A/A/A/C	A/A/A/A	A/A/A/A
29367-515_81	C/C/C/C	C/C/C/C	C/C	C/C	C/C	C/C	C/C	C/C	C/C	C/C	C/C	C/C/C/C	C/C	C/C	C/C	C/C	C/C	C/C	C/C	C/C	C/C	C/C	C/C	C/C	C/C	C/C	C/C	C/C	C/C	C/C	C/C	C/C	C/C	C/C	C/C/C/T	C/C/C/C	C/C/C/T	C/C/C/T	C/T/T/T	C/C	C/C/C/C	C/C/C/C	C/C/C/C	C/C	C/C/C/C	C/C/C/C	C/C/C/C	C/C/T/T	C/C/C/T
29755-511_84	G/G/A/A	A/A/A/A	A/A	A/A	A/A	A/A	A/A	A/A	A/A	A/A	A/A	A/A	A/A	A/A	A/A	A/A	A/A	A/A	A/A	A/A	G/A	A/A	A/A	A/A	A/A	A/A	G/G	G/A	G/G	G/G	G/G	G/G	A/A	A/A	G/G/A/A	G/A/A/A	G/G/A/A	A/A/A/A	A/A/A/A	G/A	G/A/A/A	A/A/A/A		G/G/A/A	A/A/A/A	A/A/A/A	A/A/A/A	A/A/A/A	A/A/A/A
30239-506_91	C/C/C/C	C/C/C/C	C/C	C/C	C/C	C/C	C/C	C/C	C/C	C/C		C/C/C/C	C/C	C/C	C/C	C/C	C/C	C/C	C/C	C/C	C/C	C/C	C/C	C/C	C/C	C/C	C/T	T/T	T/T	T/T	T/T	T/T	T/T	C/T	C/C/C/C	C/C/T/T	C/T/T/T	C/C/T/T	C/C/C/C	C/C	C/C/C/C	C/C/C/C	C/C/C/C	C/C/C/C	C/C/C/T	C/C/C/C		C/C/C/T	C/T/T/T
30426-504_118	T/T/C/C	T/T/T/T	T/T	T/T	T/T	T/T	T/T	T/T	T/T	T/T		T/T/T/T	T/T	T/T	T/T	T/T	T/T	T/T	T/T	T/T	T/T	T/T	T/T	T/T	T/T	T/T	C/C	C/C	C/C	C/C	C/C	C/C	C/C	C/C	T/T/T/C	T/T/C/C	T/T/T/C	C/C	T/T/T/C	T/C	T/T/C/C	T/C/C/C	C/C/C/C	T/T/T/C	C/C/C/C	C/C/C/C	T/T/T/T	C/C/C/C	C/C/C/C
3075-1573_98	C/C/C/C		C/C	C/C	C/C	C/C	C/C	C/C	C/C	C/C	C/C	C/C/C/C	C/C	C/C	C/C	C/C	C/C	C/C	C/C	C/C	C/C	C/C	C/C	C/C	C/C	C/C	C/C	C/C	C/C	C/C	C/C	C/C	C/C	C/C	C/C/T/T	C/C/T/T	C/C/C/C	C/C/C/T	C/C	C/C	C/C/T/T	C/C/C/C	C/T/T/T	C/C/T/T	C/C/T/T	C/C/T/T	C/C/T/T	C/C/C/C	C/T/T/T
3269-1534_123	G/G/G/G	G/G/G/G	G/G	G/G	G/G	G/G	G/G	G/G	G/G	G/G	G/G	G/G/G/G	G/G	G/G	G/G	G/G	G/G	G/G	G/G	G/G	G/G	G/G	G/G	G/G	G/G	G/G	G/G	G/G	G/G	G/G	G/G	G/G	G/G	G/G	G/G/G/G	G/G/A/A	G/G/A/A	G/G/G/A	G/G/G/G	G/G	G/G/G/A	G/G/G/G	G/G/A/A	G/G/G/A	G/G/A/A	G/G	G/G/G/G	G/G/G/G	G/G/G/G
327-3785_148	C/C/C/C	C/C/C/C	C/T	C/T	C/T	C/C	C/C	C/T	C/T	C/C	C/C	C/C/C/T	C/C	C/T	C/C	C/C	C/C	C/C	C/C	C/C	C/T	C/C	C/C	C/C	C/C	C/T	C/T	C/C	C/C	T/T	C/T	C/T			C/C	C/C	C/C/C/T	C/C/T/T	C/C/C/T	C/C	C/C	C/C	C/C	C/C/C/T	C/C/C/T	C/C/C/T	C/C/C/C	C/C/C/T	C/C/C/T
331-3747_171	C/C/C/T		C/T	C/T	C/T	C/T	C/T	C/T	C/T	C/T	C/T	C/C/T/T	C/T	C/T	C/T	T/T	C/T	C/T	C/T	C/T	C/T	C/T	C/T	C/T	C/T	C/T	C/T	C/T	C/T	C/T	C/T	C/T	C/T	C/T	C/C/T/T	C/C/T/T	C/C/C/T	C/C/C/T	C/C/T/T	C/T	C/C/T/T	C/C/C/T	C/C/C/T	C/C/C/T	C/C/C/T	C/C/C/T	C/C/T/T	C/C/C/T	C/C/C/T
3318-1524_36	G/G/A/A	G/G/G/A	A/A	A/A	A/A	A/A	A/A	G/G	A/A	G/A	G/A	G/G/G/A	G/A	G/A	G/A	G/A	G/A	G/A	A/A	G/G	G/G	G/G	G/G	A/A	G/A	G/A	G/A	G/A	G/G	G/A	G/A	G/A	G/A	G/A	G/G/G/A	G/G/A/A	G/G	G/A/A/A	A/A/A/A	G/A	G/A/A/A	A/A/A/A	G/G/G/A	G/G	G/G/G/A	G/G/G/A		G/G/G/A	G/G/A/A
3338-1522_56	A/A/A/A	A/A	A/A	A/A	A/A	A/A	A/A	A/A	A/A	A/A	A/A	A/A/A/A	A/A	A/A	A/A	A/A	A/A	A/A	A/A	A/A	A/A	A/A	A/A	A/A	A/A	A/A	A/A	A/A	A/A	A/A	A/A	A/A	A/A	A/A	A/A	A/A/A/G	A/A	A/A/A/A	A/A	A/A	A/A	A/A/A/G	A/A/A/A	A/A/A/A	A/A/A/A	A/A/A/A	A/A/A/A	A/A	A/A
3372-1516_172	A/A/G/G	A/A/G/G	A/G	G/G	A/G	A/G	A/G	A/G	A/G	A/G	A/G		A/G	A/G	G/G	G/G	G/G	G/G	G/G	A/A	A/G	A/A	A/G	A/G	A/G	A/G	A/G	A/G	A/G	A/G	A/G	A/G	A/G	A/G	A/A/G/G	A/A/G/G	A/A/G/G	A/A/G/G	A/A/G/G	A/G	A/G/G/G	A/G/G/G	A/A/G/G	A/A/G/G	A/A/G/G	A/A/G/G	A/A/A/G	A/A/G/G	A/G/G/G
33846-471_138	G/G/G/G	G/G/G/G	G/G	A/G	G/G	G/G	A/A	G/G	G/G	G/G		G/G/G/G	G/G	G/G	G/G	G/G	G/G	G/G	G/G	G/G	A/G	G/G	A/A	A/G	A/A	A/A	G/G	G/G	G/G	G/G	G/G	G/G	G/G	G/G	A/G/G/G	A/A/A/G	G/G/G/G	A/A	A/A/A/G	G/G	A/A	A/A/A/A	G/G/G/G	G/G/G/G	G/G/G/G	G/G/G/G		A/A	A/A/G/G
34078-470_132	T/T/T/T		C/C	C/C	C/C	C/C	C/C	C/C	C/C	C/C	C/C	C/C/C/C	C/C	C/C	C/C	C/C	C/C	C/C	C/C	C/T	T/T	C/T	T/T	C/T	C/C	C/T	T/T	T/T	T/T	T/T	T/T	T/T	T/T	T/T	C/T/T/T	C/C/T/T	C/C/T/T	C/C/C/T	C/C/C/T	T/T	C/C/T/T	C/C/C/C	C/T/T/T	C/T/T/T	C/C/C/C	C/C/C/C	C/C/T/T	C/T/T/T	C/T/T/T
35013-462_117	A/A	A/A/A/A	A/A	A/A	A/A	A/A	A/A	A/A	A/A	A/A	A/A	A/A/A/A	A/A	A/A	A/A	A/A	A/A	A/A	A/A	A/G	G/G	G/G	G/G	A/G	A/A	A/A	A/A	A/G	A/A	A/G	G/G	A/G	A/A	G/G	A/A	A/G/G/G	A/A/G/G	A/A/G/G	A/A/A/G	G/G	A/A	A/A/G/G	A/A/A/G	A/A/A/A	A/A/A/G	A/A/A/A	A/A	A/A/G/G	G/G/G/G
3509-1488_48	C/C/C/C	C/C/C/C	T/T		T/T	T/T	T/T	T/T	T/T	T/T	T/T	T/T/T/T	T/T	T/T	T/T	T/T	T/T	T/T	T/T	T/T	T/T	T/T	T/T	T/T	T/T	T/T			C/C			C/C	C/C		C/C/C/C	C/C/C/C	C/C/C/C	T/T/T/C	T/T/C/C	T/C	T/T/C/C	T/T/T/C	T/T/T/C	T/T/C/C	T/T/T/T	T/T/C/C	T/T/T/T	C/C/C/C	C/C/C/C
3536-1484_201	G/G	G/G/G/G	G/G	G/G	G/G	G/G	G/G	G/G	G/G	G/G	G/G	G/G/G/G	G/G	G/G	G/G	G/G	G/G	G/G	G/G	G/G	G/G	G/G	G/G	G/G	A/A	A/A	A/A	A/A	A/A	A/A	G/A	A/A	G/A	G/A	G/G/A/A	G/G/A/A	G/G/G/A	G/G/G/A	G/G/A/A	G/A	G/G/G/A	G/G/A/A	G/G/G/A	G/G/G/A	G/G/G/G	G/A/A/A	G/G/A/A	G/G/G/G	G/G/G/G
3585-1476_210	G/G	G/G/G/A	G/G	G/G	G/G	G/G	G/G	G/G	G/A	G/G	G/G	G/A/A/A	G/G	G/G	G/G	G/G	G/G	G/G	G/G	G/G	G/G	G/G	G/G	G/G	G/G	G/G	A/A	A/A	G/A	A/A	A/A	G/A	G/A	A/A	G/G/G/A	G/G/G/G	G/G/G/A	G/G/G/G	G/G/G/A	G/G	G/G/G/G	G/G	G/A/A/A	G/A/A/A	A/A/A/A	G/A/A/A	G/A/A/A	G/G/A/A	G/G/G/A
36644-449_90	T/T/T/T	T/T/T/T	T/T	T/T	T/T	C/T	T/T	C/T	T/T	T/T	C/T	T/T/T/T	C/C	C/T	C/T	C/T	C/T	C/T	T/T	C/C	C/C	C/C	C/C	C/C	T/T	C/T	T/T	T/T	T/T	T/T	T/T	T/T			T/T/T/T	T/T/T/T	T/T/T/T	C/C	T/T/T/T	C/T	C/C/C/T	C/C/T/T	T/T/T/T	T/T/T/T	C/T/T/T	C/T/T/T	T/T/T/T	T/T/T/T	C/C/T/T
3674-1464_76	G/G/G/G	A/A/A/A	A/A	A/A	A/A	A/A	A/A	A/A	A/A	A/A	A/A	A/A/A/A	A/A	A/A	A/A	A/A	A/A	A/A	A/A	G/G	A/A	G/G	G/G	A/A	A/A	A/A	A/A	G/G	A/A	A/A	A/A	G/G	G/G	A/A	A/A/A/A	A/A/A/A	A/A/A/A	A/A/A/A	A/A/A/A	A/A	A/A/A/A	A/A/A/A	A/A/A/A	A/A/A/A	A/A/A/A	A/A/A/A	A/A/A/A	G/G/G/G	G/G/G/G
3678-1463_79	T/T	G/G/G/G				T/T	T/T	T/T	T/T	T/T	T/T	T/T/T/T	T/T	T/T	T/T	T/T	T/T	T/T	T/T	T/T	T/T	T/T	T/T	T/T	T/T	T/T	G/G	G/G	G/G	G/G	G/G	G/G	T/G	G/G	T/T/T/G	T/T/T/G	T/T/G/G	T/T/G/G	T/T/G/G	G/G	T/T/G/G	T/T/T/G	T/T/T/T	T/T/T/T	T/T/T/T	T/T/T/G	T/T/G/G	T/G/G/G	T/G/G/G
4009-1417_137	G/G/G/A		G/G	G/G	G/G	G/G	G/G	G/G	G/G	G/G	G/G	G/G/G/G	G/G	G/G	G/G	G/G	G/G	G/G	G/G	G/G	G/G	G/G	G/G	G/G	G/G	G/G	G/A	G/A	G/A	A/A	G/G	A/A	A/A	G/G	G/G/G/G	G/G/G/G	G/G/G/G	G/G/G/G	G/G/G/A	G/A	G/G/G/G	G/G/G/A	G/G/G/G	G/G/A/A	G/G/G/G	G/G/G/G	G/G/G/G	G/G/G/A	G/G/G/G
4131-1398_138	T/T	T/T/T/C	T/T	T/T	T/T	T/T	T/T	C/C	C/C	C/C	C/C	T/T/C/C	C/C	C/C	T/T	T/T	T/T	T/T	T/T	T/C	T/C	T/T	T/C	T/T	C/C	C/C	T/C	T/C	T/T	T/T	T/T	T/C	T/C	T/T	C/C/C/C	T/T/T/C	T/T/C/C	T/T/T/T	T/T	T/C	T/T/T/C	T/T	T/T/T/T	T/T/T/T	T/T/T/T	T/T/T/T	T/T/T/T	T/T/T/C	T/C/C/C
41621-412_129	G/G/G/T	G/G	G/T	G/G	G/G	G/G	G/G	G/T	T/T	T/T	G/G		G/T	G/T	G/G	G/G	G/G	G/G	G/T	G/G	G/G	G/G	G/G	G/G	G/G	G/T	T/T	T/T	T/T	T/T	T/T	T/T	G/T	T/T	G/T/T/T	G/G/T/T	G/G/T/T	G/G	T/T	G/T	G/G/G/T	G/G	G/G/T/T	G/G	T/T/T/T	T/T/T/T		G/G	G/G/G/T
43194-402_136	C/C	C/C/C/C	C/C	C/C	C/C	C/C	C/C	C/C	C/C	C/C		C/C/C/C	C/C	C/C	C/C	C/C	C/C	C/C	C/C	C/C	C/C	C/C	C/C	C/C	C/C	C/C	T/T	T/T	T/T	T/T	T/T	T/T	T/T	T/T	C/C/C/C	C/C/T/T	C/T/T/T	C/C/C/C	C/C	C/C	C/C/T/T	C/T/T/T	C/C/C/T	C/C/C/C	C/C/T/T	T/T		C/C/T/T	C/C/C/C
43439-400_130	G/G/G/A	G/G/G/G	G/G	G/G	G/G	G/G	G/G	G/G	G/G	G/G	G/G	G/G/G/G	G/G	G/G	G/G	G/G	G/G	G/G	G/G	G/G	G/G	G/G	G/G	G/G	G/G	G/G	G/A	G/G	G/G	G/G	G/G	G/A	G/G	G/A	G/G/G/A	G/G/G/G	G/G/G/G	G/G/G/G	G/G/G/G	G/G	G/G/G/G	G/G/G/G	G/G	G/G/G/G	G/G/G/A	G/G/G/G	G/G/A/A	G/G/G/G	G/G/G/G
44969-391_122	A/A/A/G	A/G/G/G	G/G	A/A	G/G	A/G	G/G	A/G	G/G	G/G		G/G/G/G	G/G	A/G	A/A	A/A	A/A	A/A	A/G	A/A	G/G	A/G	A/G	A/A	G/G	G/G	G/G	A/G	G/G	G/G	G/G	G/G	G/G	G/G	G/G/G/G	G/G/G/G	G/G/G/G	G/G	G/G/G/G	A/G	G/G/G/G	G/G/G/G	G/G/G/G	A/A/G/G	G/G/G/G	A/A/A/G	G/G/G/G	A/A/A/G	A/A/G/G
45509-388_93	A/C/C/C		C/C	C/C	C/C	C/C	C/C	A/A	A/C	A/A	A/A	A/A/A/A	A/A	A/A	C/C	C/C	C/C	C/C	C/C	C/C	C/C	C/C	C/C	C/C	A/A	A/A	A/A	A/C	A/A	A/A	A/A	A/A	A/A	A/A	A/A/A/C	A/A/A/C	A/A/C/C	A/A/C/C	A/A/A/C	C/C	C/C/C/C	A/C/C/C	C/C/C/C	A/C/C/C	A/C/C/C	C/C/C/C	C/C/C/C	A/A/A/A	A/A/A/A
46871-380_83	C/C/C/C	C/C/C/T	C/C	C/T	C/C	C/T	C/T	T/T	T/T	T/T	T/T	T/T/T/T	T/T	T/T	C/C	C/C	C/C	C/C	C/C	T/T	T/T	T/T	T/T	T/T	C/C	C/C		T/T	T/T	T/T	T/T	T/T	T/T	T/T	C/T/T/T	T/T	T/T/T/T	C/C/T/T	C/C/T/T	T/T	T/T/T/T	C/T/T/T	C/C/T/T	C/T/T/T	C/C/T/T	C/C	C/C/C/T	C/T/T/T	T/T/T/T
46890-380_116	A/G/G/G	G/G/G/G	G/G	G/G	G/G	G/G	G/G	A/G	A/A	G/G	G/G	A/A/G/G	G/G	G/G	G/G	G/G	G/G	G/G	G/G	A/A	A/A	A/A	A/A	A/A	A/G	G/G	A/G	A/A	A/G	G/G	A/G	A/A	A/A	A/G	G/G	A/A/G/G	A/G/G/G	A/A/G/G	A/A/G/G	A/A	G/G/G/G	G/G/G/G	G/G/G/G	A/A	A/A/A/G	A/A/A/A	A/A	A/A/A/G	G/G/G/G
47193-378_83	C/C/C/A	A/A/A/A	A/A	A/A	A/A	A/A	A/A	C/A	C/A	C/C	C/C	C/C/C/C	C/C	C/A	A/A	A/A	A/A	A/A	A/A	A/A	A/A	C/A	C/A	C/A	A/A	A/A	A/A	A/A	A/A	A/A	A/A	C/C	C/A	A/A	C/C/A/A	A/A/A/A	C/C/A/A	C/A/A/A	C/A/A/A	C/A	C/A/A/A	C/C/A/A	A/A/A/A	A/A/A/A	A/A/A/A	A/A/A/A	A/A/A/A	A/A/A/A	A/A/A/A
48608-371_202	C/C/C/C	C/C/C/C	T/C	T/T	T/C	T/C	C/C	T/C	T/C	T/T	T/T	T/T/T/T	T/T	T/T	C/C	C/C	C/C	C/C	T/C	T/C	C/C	T/C	T/C	T/C	T/T	T/T	C/C	C/C	C/C	C/C	C/C	C/C		C/C	T/T/C/C	C/C/C/C	C/C/C/C	T/T/T/T	T/T/C/C	T/C	T/T/T/T	T/T/T/C	C/C/C/C	C/C/C/C	C/C/C/C	C/C/C/C		C/C/C/C	C/C/C/C
5318-1253_113	T/T	C/C/C/T	C/C	C/C	C/C	C/C	C/C	T/T	C/T	C/T	T/T	T/T/T/T	C/T	C/T	C/C	C/C	C/C	C/C	C/C	C/C	C/C	C/C	C/C	C/C	C/C	C/C	T/T	C/T	C/T	C/C	C/T	T/T	T/T		C/C/T/T	C/C/C/T	C/C/C/T	C/C/C/C	C/C/C/C	T/T	C/C/C/C	C/C/C/C	C/C/T/T	C/C/T/T	T/T/T/T	T/T	C/C/C/T	C/C/C/T	C/C/C/T
5347-1249_56	G/G/G/A	G/G/G/G	G/G	G/G	G/G	G/G	G/G	G/G	G/G	G/G	G/G	G/G/G/G	G/G	G/G	G/G	G/G	G/G	G/G	G/G	G/G	G/G	G/G	G/G	G/A	G/G	G/G	A/A	A/A	G/A	A/A	A/A	A/A	A/A	A/A	G/G/G/A	G/G/A/A	G/G	G/G/G/A	G/G/G/G	G/A	G/G	G/G/A/A	G/G/G/G	G/G/G/G	G/G/G/G	G/G/G/G	G/G	G/G	G/G
54607-341_138	A/A/A/A	A/A/A/A	G/A	A/A	A/A	A/A	A/A	G/G	G/G	G/G	G/G	G/G/G/G	G/G	G/G	A/A	A/A	A/A	A/A	A/A	G/G	G/G	G/G	G/G	G/G	G/A	G/A	A/A	A/A	A/A	A/A	A/A	A/A	A/A	A/A	A/A/A/A	G/G/A/A	A/A/A/A	A/A	A/A/A/A	G/A	G/G/A/A	A/A/A/A	G/G/G/A	G/A/A/A	A/A	G/G/G/A	G/G/A/A	G/G/G/A	A/A/A/A
56571-333_93	A/A	A/A/A/A	A/A	A/A	A/A	A/A	A/A	A/A	A/A	A/A	A/A	A/A/A/A	A/A	A/A	A/A	A/A	A/A	A/A	A/A	A/A	A/A	A/A	A/A	A/A	A/A	A/A	T/T	A/A	T/A	T/T	T/T	T/T	A/A	A/A	T/T/A/A	A/A/A/A	T/T/A/A	A/A/A/A	A/A/A/A	A/A	A/A/A/A	A/A/A/A	T/T/A/A	T/T/A/A	T/T/A/A	T/T/T/A		A/A/A/A	A/A/A/A
5683-1215_140	G/G	G/G/G/G	G/G	G/G	G/G	G/G	G/G	G/G	G/G	G/G		G/G/G/G	G/G	G/G	G/G	G/G	G/G	G/G	G/G	G/G	G/G	G/T	G/G	G/T	G/G	G/G	T/T	T/T	T/T	T/T	G/T	T/T	T/T	T/T	G/G	G/G/G/G	G/G	G/G/G/G	G/G	G/T	G/G/G/G	G/G/G/G	G/G/G/T	G/G/T/T	G/G/G/T	G/G	G/G	G/T/T/T	G/G
5745-1207_69	C/C/C/C	T/T/C/C	C/C	C/C	T/T	T/T	T/C	T/T	T/T	T/T	T/T	T/T/T/T	T/T	T/T	C/C	C/C	C/C	C/C		T/T	T/T	T/T	T/T	T/T	T/T	T/T	C/C	C/C	C/C		C/C	C/C	C/C	C/C	T/T/T/C	T/T/C/C	T/T/C/C	T/T/C/C	T/T/C/C	T/C	T/T/T/C	T/T/T/T	T/T/C/C	T/C/C/C	T/T/C/C	T/T/C/C	C/C/C/C	T/T/C/C	T/T/C/C
5969-1188_189	T/T/T/T	T/T	T/C	T/C	T/C	T/T	C/C	T/C	T/C	T/C		C/C/C/C	T/C	T/C	C/C	C/C	C/C	C/C	T/C	C/C	C/C	C/C	C/C	C/C	T/C	T/T	T/T	T/T	T/C	T/T	T/T	T/T	T/T	T/T	T/C/C/C	T/T/C/C	T/T/T/C	T/T/T/C	T/T/C/C	T/C	T/T	T/T/C/C	T/T/C/C	T/T/C/C	T/T/C/C	T/T/T/C	T/T/C/C	T/T/C/C	T/C/C/C
6016-1185_75	G/G/G/G	G/G/G/G	G/G	G/G	G/G	G/C	G/G	G/G	G/G	G/G	G/C	G/G/G/G	G/G	G/C	G/G	G/G	G/G	G/G	G/G	C/C	C/C	C/C	C/C	C/C	G/C	G/C	G/G	G/G	G/G	G/G	G/G	G/G	G/G	G/G	G/G/C/C	G/G/C/C	G/G/C/C	G/C/C/C	G/G/C/C	G/C	G/C/C/C	G/G/C/C	G/G/G/G	G/G/G/C	G/G/G/G	G/G/G/G	G/G/G/C	G/G/C/C	G/G/G/G
6061-1181_110	T/T/T/T		T/T	T/T	T/T	T/T	T/T	T/T	T/T	T/T	T/T	T/T/T/T	T/T	T/T	T/T	T/T	T/T	T/T	T/T	T/T	T/T	T/T	T/T	T/T	T/T	T/T	T/T	T/T	T/T	T/T	T/T	T/T	T/T	T/T	C/C/C/T	C/C/C/T	C/C/C/C	C/C/C/T	C/T/T/T	T/T	T/T/T/T	C/T/T/T	T/T/T/T	T/T/T/T	T/T/T/T	C/T/T/T	T/T/T/T	C/C/C/T	C/C/C/T
6162-1173_111	T/C/C/C		C/C	T/C	C/C	C/C	C/C	C/C	C/C	C/C	C/C	C/C/C/C	C/C	C/C	T/T	T/T	T/T	T/T	T/C	C/C	T/C	C/C	T/C	C/C	C/C	C/C	T/T	T/T	T/T	T/T	T/T	T/T	T/T	T/T	T/C/C/C	T/T	T/T/C/C	T/T/C/C	T/T	T/C	T/T	T/T/T/C	T/T/C/C	T/T/T/C	T/T/T/C	T/T/C/C	T/T/T/C	C/C/C/C	T/T/C/C
623-2888_140	A/A	A/A/A/A	A/A	A/A	A/A	A/A	A/A	A/A	A/A	A/A	A/A	A/A/A/A	A/A	A/A	A/A	A/A	A/A	A/A	A/A	A/A	A/A	A/T	A/A	A/A	A/A	A/A	A/T	A/T	A/T	A/T	T/T	A/T	T/T	T/T	A/A/A/T	A/A/A/A	A/A/A/A	A/A/A/T	A/A/T/T	A/A	A/A/A/T	A/A/A/A	A/A	A/A	A/A/A/T	A/A/A/A	A/A/A/A	A/A/T/T	A/A/T/T
6267-1163_112	G/G/G/C	G/G/C/C	G/G	G/G	G/G	G/G	G/G	C/C	C/C	C/C	G/C	C/C/C/C	G/C	G/C	G/G	G/G	G/G	G/G	G/G	G/G	G/G	G/C	G/G	G/C	G/C	G/C	G/C	G/C	G/G	G/G	G/G	G/G	G/G	G/G	G/G/G/G	G/C/C/C	G/G/G/G	G/G/G/C	G/G/G/C	G/G	G/G/G/G	G/G/G/G	G/G	G/G/G/G	G/G/G/C	G/G/C/C	G/G	G/G/G/C	G/G/C/C
6346-1157_65	T/T/T/T	T/T/T/T	A/A	A/A	A/A	A/A	A/A	T/T	A/A	A/A	A/A	A/A/A/A	A/A	A/A	A/A	A/A	A/A	A/A	A/A		A/A		A/A		A/A	T/T	A/T	T/T	T/T	T/T	T/T	T/T	T/T	T/T	A/A/A/T	A/A/A/A	A/A/A/T	A/A	T/T/T/T	A/T	A/A/A/T	A/A/T/T	A/A/T/T	A/A	A/A/A/T	A/A/T/T	A/A/T/T	A/A/T/T	A/A
6545-1141_99	A/A/A/A	A/A/A/A	G/G	G/G	G/G	G/G	G/G	G/G	G/G	G/G	G/A	G/G/G/G	G/A	A/A	G/G	G/G	G/G	G/G	G/G	G/A	G/A	G/G	G/A	G/A	G/G	G/G	A/A	A/A	A/A	A/A	A/A	A/A	A/A	A/A	G/G	G/G/G/A	G/A/A/A	G/A/A/A	G/G/G/A	G/A	G/G/G/G	G/G/G/G	G/G	G/G/A/A	G/G	G/G	G/G/A/A	A/A/A/A	A/A/A/A
6575-1139_47	T/T	C/C/T/T	C/C	C/C	C/C	C/C	C/C	C/C	C/T	C/C	C/C	C/C/C/C	C/T	C/C	C/C	C/C	C/C	C/C	C/C	C/T	T/T	T/T	T/T	C/C	C/C	C/C	T/T	C/T	C/T	T/T	C/C	C/T	C/C	T/T	C/C/C/T	C/C	C/C/T/T	C/C/T/T	C/C/C/T	C/T	C/C/C/T	C/C	C/C/T/T	C/C/T/T	C/C/C/T	C/C	C/C	C/C/C/T	C/C/C/C
666-2821_108	C/C/C/T	C/C/C/C	C/C	C/C	C/C	C/C	C/C	C/C	C/C	C/C	C/C	C/C/C/C	C/C	C/C	C/C	C/C	C/C	C/C	C/C	C/C	C/C	C/C	C/C	C/C	C/C	C/C	T/T	T/T	T/T	T/T	T/T	T/T	T/T	T/T	C/C/C/C	C/C/T/T	C/C/T/T	C/C/T/T	C/C/C/T	C/T	C/T/T/T	C/C/T/T	C/C/C/C	C/C/C/T	C/C/C/C	C/C/C/C	C/C/C/C	C/C/C/T	C/C/C/C
6853-1117_103	G/G/G/A	G/G/G/G	G/G	G/G	G/G	G/G	G/A	A/A	G/A	G/A	G/G	G/G/G/A	A/A	G/A	G/G	G/G	G/G	G/G	G/G	G/G	G/G	G/G	G/A	G/G	G/G	G/G	A/A	A/A	A/A	A/A	A/A	A/A	A/A	A/A	G/G/A/A	G/G/A/A	G/G/G/A	G/G/G/G	G/G/G/G	G/A	G/G/G/A	G/G/G/A	G/G/G/G	G/G/G/G	G/G/G/G	G/G/G/G	G/G/G/G	A/A	G/G/A/A
6972-1108_78	A/A/G/G		A/A	A/A	A/A	A/A	A/A	A/G	G/G	G/G	G/G	G/G/G/G	G/G	A/G	A/A	A/A	A/A	A/A	A/G	A/A	A/A	A/A	A/A	A/A	A/A	A/G	A/G		A/A	A/A	A/A	A/A	A/A	A/G	A/A/A/A	A/A	A/A/G/G	A/A	A/A/A/G	A/A	A/A	A/A	A/A/A/A	A/A/G/G	A/A/A/A	A/A/A/A	A/A	G/G/G/G	A/A/A/G
70186-283_125	C/C/C/C	T/T/T/T	C/C	C/C	C/C	C/C	C/C	T/T	C/C	C/C	C/C	C/C/C/C	C/C	C/C	T/T	T/T	T/T	T/T	T/T	T/T	C/C	C/C	T/T	C/C	C/C	C/C	C/C	C/C	C/C	C/C	C/C	C/C	C/C	C/C	C/C/C/C	C/C/C/C	C/C/C/C	C/C/C/C	C/C/C/C	T/T	C/C/C/C	C/C/C/C	C/C/C/C	C/C/C/C	T/T/T/T	T/T/T/T	C/C/C/C	C/C/C/C	T/T/T/T
7248-1090_115	C/C/C/T	C/C/C/C	C/C	C/C	C/C	C/C	T/T	C/C	C/C	C/C		C/C/C/C	C/C	C/C	C/C	C/C	C/C	C/C	C/C	C/T	C/T	C/T	T/T	C/T	C/C	C/C	C/C	C/C	C/T	C/C	C/C	T/T	C/C	T/T	C/C/T/T	C/C/C/T	C/C	C/C/T/T	C/C/C/T	C/C	C/C/T/T	C/C/C/T	C/C/C/T	C/C/C/C	C/C/C/T	C/C/C/T	C/C/T/T	C/C/C/C	C/C
7252-1090_86	G/G/A/A	A/A/A/A	G/G	G/A	G/G	G/G	G/G	G/G	G/G	G/G	G/G	G/G/G/G	G/G	G/G	G/A	G/A	G/A	G/A	G/A	G/G	G/G	G/G	G/A	G/A	G/G	G/G	A/A	G/A	A/A	A/A	A/A	A/A	A/A	G/A	G/A/A/A	A/A/A/A	G/G/G/A	G/G/G/G	A/A	G/A	A/A	G/A/A/A	G/G/A/A	G/G/G/A	A/A/A/A	G/G/G/A	G/G/A/A	G/G/A/A	A/A/A/A
7704-1059_27	A/A/A/A	A/A/A/A	G/G	G/G	G/G	G/G	G/G	G/G	G/G	G/G	G/G	G/G/G/G	G/G	G/G	G/G	G/G	G/G	G/G	G/G	G/G	G/G	G/G	G/G	G/G	G/G	G/G	A/A	A/A	A/A	A/A	A/A	A/A	A/A	A/A	G/G/G/G	G/G/G/A	G/G/A/A	G/G/G/A	G/G/G/G	G/A	G/G	G/G/A/A	G/G/G/A	G/G/A/A	G/G/A/A	G/G/G/A	G/G	G/G/G/A	G/G
7921-1046_69	C/C/C/A	A/A	C/C	C/C	C/C	C/C	C/C	C/C	C/C	C/C	C/C	C/C/C/C	C/C	C/C	C/C	C/C	C/C	C/C	C/C	A/A	A/A	A/A	A/A	A/A	C/C	C/C	A/A	A/A	C/A	C/A	A/A	C/A	C/C	A/A	C/C/C/C	C/C/C/A	C/C/C/C	C/C	C/C/C/C	A/A	C/C/A/A	C/C/C/C	C/C/C/C	C/C	C/C/C/C	C/C	C/A/A/A	A/A	C/C
83085-248_154	A/A/A/A		G/G	G/G	G/G	G/G	G/G	G/G	G/G	G/G		G/G/G/G	G/G	G/G	G/G	G/G	G/G	G/G	G/G	G/G	G/G	G/G	G/G	G/G	G/A	G/A	A/A	A/A	A/A	A/A	A/A			A/A	G/G/A/A	A/A/A/A	A/A	G/G/A/A	G/A/A/A	G/A	G/A/A/A	A/A/A/A	A/A	G/G/A/A	A/A/A/A	A/A/A/A	G/G/A/A	G/G/A/A	A/A
8402-1018_151	G/G/G/G	G/G	G/G	G/G	G/G	G/G	G/G	G/G	G/G	G/G	G/G	G/G/G/G	G/G	G/G	G/G	G/G	G/G	G/G	T/T	T/T	T/T	T/T	T/T	T/T	G/G	G/G	T/T	T/T	G/T	G/T	T/T	G/T	G/T	T/T	G/T/T/T	G/T/T/T	G/G	G/G/G/T	G/G/G/T	T/T	G/G/G/G	G/G/G/G	G/T/T/T	G/G/G/G	T/T/T/T	G/G/T/T	G/G	G/G/T/T	G/T/T/T
8866-990_176	A/A/A/A	A/A/A/T	A/A	A/A	A/T	A/T	A/A	A/A	A/A	A/A	A/A	A/A/A/A	A/A	A/A	A/A	A/A	A/A	A/A	A/A	A/A	A/A	A/A	A/A	A/A	A/A	A/A	A/T	A/T	T/T	T/T	A/A	A/A	A/A		A/A/A/T	A/A/T/T	T/T/T/T	A/A/A/A	A/A/A/A	A/A	A/A/T/T	A/T/T/T	A/A/A/A	A/A/A/A	A/A	A/T/T/T		A/A/T/T	T/T/T/T
9099-979_155	C/C	C/C	C/A	A/A	C/A	C/A	C/A	A/A	A/A	A/A	A/A	A/A/A/A	A/A	A/A	A/A	A/A	A/A	A/A	A/A	C/C	C/C	C/C	C/C	C/C	A/A	A/A	C/C	C/A	C/C	C/C	C/C	C/C	A/A	C/C	C/C/A/A	C/C/A/A	C/C/C/A	C/C/A/A	A/A/A/A	C/C	C/C/A/A	C/A/A/A	C/C/C/A	C/C/C/A	C/C/C/A	C/C/C/C	C/C/C/C	C/C/C/C	C/C/C/C
9402-964_176	C/C/C/C	C/C/C/C	G/C	G/G	C/C	G/G	C/C	G/C	G/G	G/C	G/G	G/G/C/C	G/C	C/C	G/C	G/C	G/C	G/C	G/C	G/G	G/G	G/G	G/G	G/G	G/G	G/C	C/C	C/C	C/C	C/C		C/C	C/C	C/C	G/G/G/C	G/C/C/C	G/C/C/C	G/G	C/C/C/C	G/G	G/G	G/G	G/G/C/C	G/G/C/C	G/G/C/C	G/C/C/C		C/C/C/C
952-2456_55	G/G/G/T	G/G/G/G	G/T	G/T	G/G	T/T	G/G	G/G	G/G	G/G	G/G	G/G/G/G	G/G	G/T	G/G	G/G	G/G	G/G	G/G	G/T	G/T	G/G	G/G	G/G	T/T	T/T	G/T	G/T	G/G	G/T	G/T	G/T	G/T	G/T	G/G/T/T	G/G/G/G	G/G/G/G	G/T/T/T	G/G/G/G	G/T	G/G/T/T	G/G	G/G	G/G/G/T	G/G/G/G	G/G/G/G	T/T/T/T	G/G/G/T	G/G/G/T
976-2431_194	G/G/G/G	G/G/G/G	G/G	G/G	G/G	G/G	G/G	G/G	G/G	G/G	G/G	G/G/G/G	G/G	G/G	G/G	G/G	G/G	G/G	G/G	G/G	G/G	G/G	G/G	G/G	G/G	G/G	G/G	G/G	G/G	G/G	G/G	G/G	G/G	G/G	C/C	G/C/C/C	G/C/C/C	G/G/G/G	G/G/G/C	G/G	G/G/C/C	G/G/C/C	G/G/G/G	G/G/G/G	G/G/G/G	G/G/G/G	G/G/G/G	G/G	G/G/C/C
10010-934_81	G/A/A/A	G/G	G/G	G/G	G/G	G/G	G/G	G/G	G/G	G/A	G/A	G/G/G/G	G/A	G/G	G/G	G/G	G/G	G/G	G/G	G/G	G/G	G/G	G/G	G/G	G/A	G/A	G/G	G/G	G/G	G/A	G/G	G/A	G/G	A/A	G/G/G/A	G/G/G/G	G/G/G/A	G/G/G/G	G/G	G/G	G/G/A/A	G/A/A/A	G/G/G/A	G/G/G/G	G/G	G/G/A/A	G/G/G/G	G/G/A/A	G/G/G/G
10134-929_95	G/G/G/G	G/G/G/G	G/A	G/A	A/A	G/G	G/A	G/G	G/G	G/G	G/G	G/G/G/G	G/G	G/G	G/A	G/A	G/A	G/A	G/G	G/G	G/G	G/G	G/G	G/G	G/A	G/A	G/A	G/A	G/A	G/A	A/A	G/G	G/G	G/A	G/A/A/A	G/G	G/G/G/A	G/G/G/G	G/G/G/A	G/A	G/A/A/A	G/G/A/A	G/G	G/A/A/A	G/G/G/A	G/G/G/G	A/A	G/A/A/A	G/A/A/A
1018-2399_221	A/A/G/G		A/A	A/A	A/A	A/A	A/A	A/A	A/A	A/A	A/A	A/A/A/A	A/A	A/A	A/A	A/A	A/A	A/A	A/A	A/A	A/A	A/A	A/A	A/A	A/A	A/A	A/G	G/G	G/G	G/G	G/G	G/G	G/G	G/G	A/A/A/A	A/A/A/A	A/A/A/A	A/A/A/G	A/A/A/A	A/A	A/A/A/A	A/A/A/G	A/A	A/G/G/G	A/A/A/G	A/A/A/A	A/A/A/G	A/A/G/G	A/G/G/G
10304-922_104	T/T/T/T	C/C/C/C	T/T	T/C	T/T	T/C	T/C	T/T	T/T	T/T	T/T	T/T/T/T	T/T	T/T	T/T	T/T	T/T	T/T	T/T	T/C	T/T	T/C	T/T	T/C	T/C	T/C	C/C		C/C	C/C			C/C	C/C	C/C/C/C	T/C/C/C	T/C/C/C	T/T/T/C	C/C	T/C	T/T/C/C	T/T/C/C	C/C	T/T/C/C	C/C	T/C/C/C	T/T/C/C	C/C/C/C	C/C/C/C
10373-919_149	A/A/A/A	G/A/A/A	G/G	G/G	G/G	G/G	G/G			G/G		G/G/G/G	G/G	G/G	G/G	G/G	G/G	G/G	G/G	G/G	G/G	G/G	G/G	G/G	G/A	G/A	A/A	A/A	A/A	A/A	A/A	A/A	A/A	A/A	G/G/A/A	G/A/A/A	G/G/G/G	G/A/A/A	G/G/A/A	A/A	G/G/A/A	G/G/G/A	A/A/A/A	G/A/A/A	A/A/A/A	A/A/A/A	G/A/A/A	A/A/A/A	A/A/A/A
10474-915_113	C/C		C/T	T/T	C/C	C/C	C/T	T/T	T/T	T/T		T/T/T/T	T/T	T/T	C/T	C/T	C/T	C/T	C/C	T/T	T/T	T/T	T/T	T/T	C/C	C/C	T/T	T/T	T/T	T/T	T/T	C/T	T/T	T/T	C/C/C/T	C/C/T/T	T/T/T/T	C/C/C/T	C/C/T/T		C/C/T/T	T/T/T/T	C/C/T/T	C/C/T/T	C/C/T/T	T/T/T/T	C/C/T/T	C/C/C/C	T/T/T/T
10631-908_107	C/C/C/C	C/C/C/C	C/C	C/C	C/C	C/C	C/C	C/C	C/T	C/T	C/C	C/C	C/C	C/C	C/C	C/C	C/C	C/C	C/C	C/C	C/C	C/C	C/C	C/C	C/C	C/C	C/T	C/T	C/C	C/T	C/C	C/T	T/T	T/T	C/C	C/C/C/C	C/C	C/C/C/C	C/C/C/T	C/C	C/C/C/C	C/C/C/C	C/C/C/C	C/C/C/C	C/C/C/C	C/C/C/C	C/C/C/C	C/C/T/T	C/C
1074-2351_191	A/A/T/T	A/A/A/A	T/T	T/T	T/T	T/T	T/T	A/T	A/A	T/T	A/A	A/A/A/A	A/T	A/T	T/T	T/T	T/T	T/T	T/T	A/A	A/A	A/A	A/A	A/A	A/A	A/T	A/A	A/A	A/A	A/A	A/A	A/A	A/A	A/A	A/A/A/T	A/A/T/T	A/A/T/T	A/T/T/T	T/T/T/T	A/A	A/A/A/A	A/A/A/T	A/A/A/T	A/A/A/T	A/T/T/T	A/A/T/T	A/A/T/T	A/A/A/T	A/A/A/T
11562-871_170	A/A/A/A	A/A/A/A	G/A	G/G	G/G	G/G	G/G	G/A	G/A	G/A	G/G	G/G/A/A	G/A	G/A	G/G	G/G	G/G	G/G	G/A	G/G	G/G	G/G	G/A	G/G	G/G	G/A	G/A	A/A	A/A	G/A		A/A	A/A	A/A	G/G/A/A	G/G/A/A	G/G/G/A	G/G/G/A	G/G/A/A	G/G	G/G	G/G	G/G/A/A	G/G/A/A	G/G	G/G/G/A		G/G/A/A	G/A/A/A
12049-854_51	C/C/C/A	C/C/C/C	C/A	C/C	C/C	C/C	C/C	C/C	C/C	C/C	C/C	C/C/C/C	C/C	C/C	C/C	C/C	C/C	C/C	C/C	C/C	C/C	C/C	C/C	C/C	C/C	C/C	A/A	C/A	A/A	C/A	A/A	A/A	A/A	A/A	C/C/C/A	C/C/C/A	C/C/C/C	C/C/C/C	C/C/C/C	C/A	C/C/C/C	C/C/C/C	C/C/C/A	C/C/C/A	C/C/C/A	C/C/A/A	C/C	C/C/A/A	A/A
12993-821_124	G/A/A/A	G/A/A/A	A/A	G/G	G/G	A/A	G/G	G/A	A/A	G/A	G/A	A/A	G/G	G/A	G/G	G/G	G/G	G/G	G/G	G/G	G/G	G/G	G/G	G/G	G/A	G/A	G/G	G/G	G/G	G/G	G/G	G/G	G/G	G/G	G/G/G/G	G/G/G/G	G/G	G/G/G/G	G/G/G/G	G/G	G/G/A/A	G/G/G/A	G/G/G/G	G/G/G/A	G/G/G/G	G/G/G/G	A/A	G/A/A/A	G/A/A/A
13060-819_167	G/G	T/T/T/T	G/G		G/G	G/G	G/G	G/G	G/G	G/G	G/G		G/G	G/G	G/G	G/G	G/G	G/G	G/G	G/G	G/G	G/G	G/G	G/G	G/G	G/G	T/T	T/T	T/T	T/T	T/T	T/T	T/T	T/T	G/G/T/T	G/G/T/T	G/T/T/T	G/G/G/T	G/G/G/T		G/G/G/G	G/G/G/G	G/G/G/G	G/G/G/T	G/G/G/G	G/G/G/T	G/G/T/T	G/G/T/T	G/T/T/T
1312-2190_132	C/T/T/T	T/T/T/T	T/T	T/T	T/T	T/T	T/T	C/C	C/C	C/C	C/C	C/C/C/C	C/C	C/C	T/T	T/T	T/T	T/T	T/T	T/T	C/T	C/T	T/T	T/T	C/T	C/T	C/C	C/C	C/C	C/C	C/C	C/C	C/C	C/C	C/C/C/T	C/C/C/C	C/C/C/C	C/C/C/T	C/T/T/T	C/T	C/C/C/C	C/C	C/C	C/C	C/C	C/C/C/T	C/C	C/C/C/T	C/C/T/T
1331520-9_116	A/A/A/A	T/T/T/T	A/A	A/A	A/A	A/A	A/A	A/A	A/A	A/A	A/A	A/A/A/A	A/A	A/A	A/A	A/A	A/A	A/A	A/A	A/A	A/A	A/A	A/A	A/A	A/A	A/A	T/T	T/T	T/T	T/T	A/A	T/T	T/T	T/T	A/A/A/A	A/A/A/A	A/A/A/A	A/A/A/A	A/A/A/A	A/A	A/A/A/A	A/A/A/A	A/A/A/A	A/A/A/A	A/A/A/A	A/A/A/A	A/A/A/A	A/A/A/A	A/A/A/A
14284-782_117	G/G/G/G	G/G/G/G	T/T	T/T	T/T	T/T	T/T	T/T	T/T	T/T	T/T	T/T/T/T	T/T	T/T	T/T	T/T	T/T	T/T	T/T	T/T	T/T	T/T	T/T	T/T	T/T	T/T	G/G	G/G	G/G	G/G	G/G	G/G	G/G	G/G	T/T/G/G	T/T	T/T	T/T/T/T	T/T/G/G	T/G	T/T/T/G	G/G/G/G	T/T/T/T	T/T	T/T/T/T	T/T/T/T	T/T/T/T	T/T	T/T/T/G
14599-772_189	T/T/T/T	T/T/T/T	T/T	C/C	C/C	C/T	C/C	C/C	C/C	C/C		C/C/C/C	C/C	C/C	C/T	C/T	C/T	C/T	C/T	C/C	C/C	C/C	C/C	C/C	C/C	C/T	T/T	T/T	T/T	T/T	T/T	T/T	T/T	T/T	C/C/C/C	C/C/C/C	C/C	C/C/C/C	C/C/T/T	C/T	T/T/T/T	C/C/T/T		C/C/C/C	C/C/C/C	C/C/C/C		T/T/T/T	C/C/C/C
14698-770_72	C/C/C/C	C/C/C/C	C/C	C/C	C/C	C/C	C/C	C/C	C/C	C/C	C/C	C/C/C/C	C/C	C/C	C/C	C/C	C/C	C/C	C/C	C/C	C/C	C/C	C/C	C/C	C/C	C/C	C/C	C/C	C/C	C/C	C/C	C/C	C/C	C/C	C/C/C/A	C/A/A/A	C/C	C/C/A/A	C/A/A/A	C/C	C/C/A/A	C/C/C/A	C/C/C/A	C/A/A/A	C/C/C/C	C/C/C/A	C/C/A/A	C/A/A/A	A/A/A/A
1481-2086_101	C/C/C/T	C/C	C/C	C/C	C/C	C/C	C/C	C/C	C/C	C/C	C/C	C/C/C/C	C/C	C/C	C/C	C/C	C/C	C/C	C/C	C/C	C/C	C/C	C/C	C/C	C/C	C/C	T/T	T/T	C/T	T/T	T/T	T/T	T/T	T/T	C/C/C/C	C/C/T/T	C/C/C/C	C/C/C/T	C/C/C/C	C/T	C/C/C/T	C/C/T/T	C/C/T/T	C/C/C/C	C/C/C/C	C/C/C/T	C/C/C/T	C/C/T/T	C/C/C/T
15168-758_115	A/A/A/A	A/A/A/A	A/A	A/A	A/A	A/A	A/A	A/A	A/A	A/A	A/A	A/A/A/A	A/A	A/A	A/A	A/A	A/A	A/A	A/A	A/A	A/A	A/A	A/A	A/A	A/G	A/G	G/G	A/G	A/G	G/G	A/A	A/G	A/A	G/G	A/A	A/A/A/A	A/A	A/A/A/A	A/A/A/A	A/G	A/A/A/G	A/A/G/G	A/A/A/G	A/A/A/A	A/A/A/G	A/A/G/G	A/A/A/A	A/A/G/G	A/A/A/G
15235-756_189	G/G/A/A	G/G/A/A		A/A			A/A	A/A	G/G	G/A	G/A	G/G/G/A	G/A	G/A					A/A	G/G	G/G	G/G	G/G	G/G	A/A	A/A	A/A	A/A	A/A	A/A	A/A	A/A	A/A	A/A	A/A/A/A	A/A/A/A	A/A/A/A	A/A/A/A	A/A/A/A	G/A	G/A/A/A	A/A/A/A	A/A/A/A	A/A/A/A	A/A/A/A	A/A/A/A	A/A/A/A	A/A/A/A	A/A/A/A
15475-749_47	G/G/G/G	G/G/G/T	G/T	G/T	G/G	G/T	T/T	G/T	G/T	G/T	T/T	G/T/T/T	G/T	G/T	G/T	G/T	G/T	G/T	G/G	G/T	G/T	T/T	G/T	G/T	G/T	G/G	G/G	G/G	G/G	G/G	G/G	G/G	G/G	G/G	G/G/T/T	G/G/T/T	G/G/G/G	G/T/T/T	G/G/G/T	G/T	T/T	G/T/T/T	G/G/T/T	T/T	T/T	G/G/T/T	G/G/T/T	T/T	T/T
15534-748_106	C/C/C/C	C/C/C/C	C/C	C/C	C/C	C/C	C/C	C/C	C/C	C/C	C/C	C/C/C/C	C/C	C/C	C/C	C/C	C/C	C/C	C/C	C/C	C/C	C/C	C/C	C/C	C/C	C/C	C/C	C/C	C/C	C/C	C/C	C/C	C/C	C/C	C/G/G/G	C/C/C/G	C/G/G/G	C/C/G/G	C/C/G/G	C/C	C/C/C/G	C/C/C/G	C/C/C/G	C/C/C/C	C/C/C/G	C/C/G/G	C/G/G/G	C/C	C/C/G/G
15542-748_159	A/A/A/G	A/A/A/A	A/G	A/A	A/G	A/A	A/A	G/G					G/G	G/G	A/A	A/A	A/A	A/A	A/G	G/G	G/G	G/G	G/G	G/G	G/G	A/A	G/G	G/G	G/G	G/G	G/G	G/G	G/G	G/G	G/G/G/G	G/G/G/G	G/G	G/G/G/G	G/G/G/G	A/G	A/G/G/G	A/A/G/G	G/G/G/G	G/G/G/G	G/G/G/G	G/G/G/G		A/A/A/A	G/G/G/G
15794-741_138	C/C/C/T	C/C/C/C	C/C	T/T	C/C	C/C	C/T	T/T	T/T	C/T	C/T	C/C/T/T	T/T	C/T	C/C	C/C	C/C	C/C	C/C	C/C	C/C	C/C	C/C	C/C	C/C	C/C	C/C	T/T	C/C		C/T	T/T	C/C	T/T	C/T/T/T	C/C/T/T	C/C/T/T	C/C/C/C	C/C	C/T	C/C/T/T	C/C	C/C/C/T	C/C/C/T	C/C/T/T	C/T/T/T		C/C/C/C	C/C/C/C
16643-720_202	C/C/C/C	A/A/A/A	A/A	A/A	A/A	A/A	A/A	A/A	A/A	A/A		A/A/A/A	A/A		A/A	A/A	A/A	A/A	A/A	A/A	A/A	A/C	A/A	A/A	A/A	A/A	A/C	C/C	C/C	C/C	C/C	C/C	C/C	C/C	A/C/C/C	A/A/A/A	A/A/A/C	A/A/A/A	A/C/C/C	A/A	A/A/A/C	A/C/C/C	A/A/C/C	A/A/C/C	A/A/A/C	A/A/A/C		A/A/C/C	A/A/C/C
16710-718_29	T/T/T/T		C/C	T/C	T/T	T/T	T/T	T/T	T/T	T/T	T/T	T/T/T/T	T/T	T/T	C/C	C/C	C/C	C/C	C/C	C/C	T/C	C/C	C/C	T/T	T/C	T/C	C/C	C/C	C/C	C/C	C/C	C/C	C/C	C/C	T/T/C/C	T/T/C/C	T/C/C/C	T/T/C/C	T/T/C/C	C/C	T/T/T/C	T/T/T/C	T/T/T/C	T/T/T/T	T/T/C/C	T/C/C/C	T/T/T/T	T/T/C/C	T/C/C/C
16871-715_132	T/T/T/T	T/T/T/T	T/T	T/T	T/T	T/T	T/T	T/T	T/T	T/T	T/T	T/T/T/T	T/T	T/T	T/T	T/T	T/T	T/T	T/T	T/T	T/T	T/T	T/T	T/T	T/T	T/T	T/C	T/T	T/T	T/T	T/T	T/C	T/C	T/T	T/T/T/C	T/T/T/T	T/T/T/C	T/T/T/C	T/T/T/C	T/T	T/T	T/T/T/C	T/T	T/T/T/T	T/T/T/T	T/T/T/T	T/C/C/C	C/C	T/T/C/C
170332-131_127	T/T/T/T	T/T	T/T	T/T	T/T	T/T	T/T	T/T	T/T	T/T	T/T	T/T/T/T	T/T	T/T	T/T	T/T	T/T	T/T	T/T	T/T	T/T	T/T	T/T	T/T	T/T	T/T	C/C	C/C	C/C	C/C	C/C	C/C	C/C	C/C	C/T/T/T	C/C/T/T	T/T/T/T	T/T/T/T	T/T/T/T	C/C	T/T/T/T	T/T/T/T	T/T/T/T	T/T/T/T	T/T/T/T	T/T/T/T		C/C/C/C	C/C/C/C
1707-1972_78	T/T/T/T	T/T/T/T	T/T	T/T	T/T	T/T	T/T	T/T	T/T	T/T	T/T	T/T/T/T	T/T	T/T	T/T	T/T	T/T	T/T	T/T	T/T	T/T	T/T	T/T	T/T	T/T	T/T	T/T	T/T	T/T	T/T	T/T	T/T	T/T	C/C	T/T/C/C	T/T/C/C	C/C	T/T/T/T	T/T/T/T	T/T	T/T/T/C	T/T/T/C	T/T/C/C	T/T/T/T	T/T/T/T	T/T/C/C	T/T/T/T	T/T/T/C	T/T/C/C
17345-704_142	C/C/C/C	C/C/C/C	C/C	C/C	C/C	C/C	C/A	C/C	C/C	C/C		C/C/C/C	C/C	C/C	C/C	C/C	C/C	C/C	C/C	C/C	C/C	C/C	C/C	C/C	C/C	C/C	A/A	A/A	A/A	A/A		C/A	C/C	C/C	C/C/A/A	C/A/A/A	C/C/A/A	C/C/A/A	C/A/A/A	C/C	C/C/A/A	C/C/A/A	C/A/A/A	A/A	C/C/A/A	C/A/A/A	C/C/A/A	A/A/A/A	A/A/A/A
17640-698_99	T/C/C/C	T/T/C/C	T/T	T/T	T/T	T/T	T/T	T/T	T/T	T/T	T/T	T/T/T/T	T/T	T/T	T/T	T/T	T/T	T/T	T/T	T/T	T/T	T/T	T/T	T/T	T/T	T/T	T/T	T/T	T/C	T/T	T/T	T/T	T/T	T/T	T/T/T/C	T/T/T/C	T/T/T/C	T/T/C/C	T/T/C/C	T/T	T/T	T/T/T/C	T/T/T/T	T/T/T/T	T/T/T/T	T/T/T/T	T/T/T/T	T/T/C/C	T/C/C/C
17783-695_62	G/G/G/A	G/G/G/G	G/G	G/G	G/G	G/G	G/G	G/G	G/G	G/G			G/G	G/G	G/G	G/G	G/G	G/G	G/G	G/G	G/G	G/G	G/G	G/G	G/G	G/G	G/A	G/A	G/A	A/A	A/A	G/A	G/A	G/A	G/G/G/A	G/G/A/A	G/G/G/G	G/G/G/G	G/G/G/G	A/A	G/A/A/A	G/G/G/G	G/G/A/A	G/G/G/G	G/G/G/A	G/G/A/A	G/G/G/G	G/A/A/A	G/G/A/A
18151-687_216	A/A/A/T	A/A/A/A	A/A	A/A	A/A	A/A	A/A	A/A	A/A	A/A		A/A/A/A	A/A	A/A	A/A	A/A	A/A	A/A	A/A	A/A	A/A	A/A	A/A	A/A	A/A	A/A	T/T	T/T	T/T	A/A		T/T	T/T	T/T	A/A/A/T	A/A/T/T	A/A/T/T	A/A/T/T	A/A/T/T	A/T	A/A/A/T	A/T/T/T	A/A/T/T	A/T/T/T	A/A/T/T	A/A/T/T		A/A/T/T	A/A/A/A
18564-678_120	A/A/G/G	G/G/G/G	A/A	A/A	A/A	A/A	A/A	A/A	A/A	A/A	A/A	A/A/A/A	A/A	A/A	A/A	A/A	A/A	A/A	A/A	A/A	A/A	A/A	A/A	A/A	A/A	A/A	G/G	G/G	G/G	G/G		G/G	G/G	G/G	A/A/A/G	A/A/G/G	A/G/G/G	A/A/A/A	A/A/A/G	A/A	A/A/A/A	A/A	A/A	A/A/A/A	G/G/G/G	G/G/G/G	A/A/A/A	A/A/A/A
18614-677_79	T/T	T/T/T/A	T/T	T/T	T/T	T/T	T/T	A/A	A/A	T/T	T/A	A/A/A/A	T/A	T/A	T/A	T/A	T/A	T/A	T/T						T/T	T/T	A/A	A/A	A/A	A/A	A/A	A/A	A/A	A/A	T/T/A/A	A/A/A/A	A/A/A/A	T/T/A/A	A/A/A/A	A/A	T/T/T/A	A/A/A/A	T/T/T/T	T/T/A/A	T/T/T/T	T/T/T/T	T/T/A/A	T/A/A/A	T/T/T/A
1882-1906_119	A/A/A/G	A/A/A/A	A/A	A/A	A/A	A/A	A/A	A/A	A/A	A/A	A/A	A/A/A/A	A/A	A/A	A/A	A/A	A/A	A/A	A/A	A/A	A/A	G/G	A/A	A/G	A/A	A/A	G/G	G/G	G/G	G/G	G/G	G/G	G/G	G/G	A/A/A/G	A/A/A/G	A/A/A/G	A/A/G/G	A/A/G/G	A/A	A/A/G/G	A/A	A/G/G/G	G/G/G/G	G/G/G/G	G/G/G/G	A/A/G/G	G/G/G/G	G/G/G/G
1955-1883_89	C/C/C/T	C/C	C/T	C/T	C/T	C/T	C/T	C/C	C/C	C/C	C/C	C/C/C/C	C/C	C/C	C/T	C/T	C/T	C/T	C/C	C/T	C/T	C/C	C/C	C/C	T/T	T/T			C/T	T/T	T/T	T/T	T/T	T/T	C/C/C/T	C/C/C/T	C/C/C/T	C/C/T/T	C/T/T/T	C/T	C/C/C/C	C/T/T/T	T/T/T/T	T/T/T/T	T/T/T/T	T/T/T/T	C/T/T/T	C/C/C/C	C/C/C/C
20014-650_142	C/C/C/C	T/T/T/T	T/T	T/T	T/T	T/T	T/T	T/T	T/T	T/T	T/T	T/T/T/T	T/T	T/T	T/T	T/T	T/T	T/T	T/T	C/C				C/C	C/C	C/C	C/C	C/C	C/C	C/C	C/C	C/C	C/C	C/C	T/C/C/C	C/C/C/C	T/T/T/T	C/C/C/C	T/T/T/T	C/C	C/C/C/C	T/T/T/C	T/T/T/T	T/T/T/T	T/T/T/T	T/T/T/T	T/T/T/T	T/T/T/T	T/T/T/T
20169-647_174	A/A/G/G	A/A/A/G	A/G	A/A	A/A	A/A	A/A	G/G	G/G	A/A		A/A/A/A	A/G	G/G					A/A	A/G	A/A	A/G	G/G	A/G	A/A	A/A	A/G	A/A	G/G	A/A	G/G	A/A	A/A	A/A	G/G/G/G	A/A/A/G	A/G/G/G	A/G/G/G	A/G/G/G	A/A	A/G/G/G	A/G/G/G	A/G/G/G	G/G	A/A/G/G	A/G/G/G	A/A/A/G	A/A/A/G	A/A/G/G
20297-644_234	T/T/T/T	T/T/T/T	T/T	T/T	T/T	T/T	T/T	T/T	T/T	T/T	T/T	T/T/T/T	T/T	T/T	T/T	T/T	T/T	T/T	T/T	T/T	T/T	T/T	T/T	T/T	T/T	T/T	T/T	T/T	T/C	T/T	T/T	T/T	T/T	T/T	T/T/C/C	T/T/T/C	T/T/T/T	T/T/T/T	T/T/T/C	T/T	T/T/T/T	T/T/T/T	T/T/T/C	T/T/T/T	T/T/C/C	T/T/T/C	T/T/T/C	T/T/T/C	T/T/T/C
20420-642_202	T/T/T/T	T/T	T/T	T/T	T/T	T/T	T/T	T/T	T/T	T/T	T/T	T/T/T/T	T/T	T/T	T/T	T/T	T/T	T/T	T/T	T/T	T/T	T/T	T/T	T/T	T/T	T/T	T/T	T/T	T/T	T/T		T/T	T/T	T/T	T/T/T/C	T/T/T/T	T/T/C/C	C/C	T/T/C/C	T/T	T/T/T/T	T/T/C/C	C/C/C/C	T/T/T/T	C/C	C/C	T/T/C/C	T/T/T/T	T/T/T/T
20470-641_84	C/C/C/C	T/T/T/T	T/T	C/T	T/T	C/C	T/T	T/T	T/T	T/T		T/T/T/T	T/T	T/T	T/T	T/T	T/T	T/T	T/T	C/C	C/C	C/C	C/C	C/C	C/C	C/C	C/T	C/T	C/T	C/T	C/C	C/T	T/T	T/T	C/T/T/T	C/C/T/T	C/C/C/T	T/T	C/C/C/T	C/T	C/C	C/C/T/T	C/C/T/T	C/C/C/C	C/C/T/T	C/C/C/T	C/C/T/T	C/C	C/C
20841-635_165	C/C/C/C	C/C/C/C	T/C	T/T	C/C	T/C	C/C	T/C	T/T	T/C	C/C	T/T/T/T	T/T	T/C	T/C	T/C	T/C	T/C	C/C	T/T	T/T	T/T	T/T	T/T	T/C	T/C	C/C		C/C	C/C					C/C/C/C	C/C/C/C	C/C/C/C	T/C/C/C	C/C/C/C	T/T	C/C/C/C	C/C/C/C	C/C/C/C	C/C/C/C	C/C/C/C	C/C/C/C	C/C/C/C	C/C/C/C	C/C/C/C
21034-631_129	G/G/A/A	G/G	G/G	G/G	G/G	G/G	G/G	G/G	G/G	G/G	G/G	G/G/G/G	G/G	G/G	G/G	G/G	G/G	G/G	G/G	G/G	G/G	G/G	G/G	G/G	G/G	G/G	A/A	A/A	A/A	G/A		G/A	A/A	G/A	G/G/A/A	G/G/G/A	G/G	G/G/A/A	G/G/G/G	G/A	G/G/A/A	G/G	G/A/A/A	G/G/G/A	G/G/G/A	G/G/G/G		G/G	G/G/A/A
21375-626_223	A/A/A/G	A/A/A/A	A/A	A/A	A/A	A/A	A/A	A/A	A/A	A/A	A/A	A/A/A/A	A/A	A/A	A/A	A/A	A/A	A/A	A/A	A/A	A/A	A/A	A/G	A/A	A/A	A/A	G/G	G/G	G/G	G/G	G/G	G/G	G/G	G/G	A/A/G/G	A/A/G/G	A/A/G/G	A/A/G/G	A/G/G/G	A/G	A/A/G/G	A/G/G/G	A/A/A/A	A/A/A/A	A/A/A/A	A/A/A/A	A/A/A/G	A/A/A/A	A/A/G/G
21570-622_127	G/G/G/A	G/G/G/G	G/G	G/G	G/G	G/G	G/G	G/G	G/G	G/G	G/G	G/G/G/G	G/G	G/G	G/G	G/G	G/G	G/G	G/G	G/G	G/G	G/G	G/G	G/G	G/G	G/G	A/A	G/A	G/A	A/A	A/A	A/A	A/A	A/A	G/G/A/A	G/G/A/A	G/G/A/A	G/G/G/A	G/G/G/A	G/A	G/G/G/A	G/G/A/A	A/A	A/A/A/A	G/A/A/A	G/G/G/A	G/G	A/A/A/A	A/A/A/A
22114-614_50	C/C/C/C	C/C/C/C	C/C	C/C	C/C	C/C	C/C	C/C	C/C	C/C	C/C	C/C/C/C	C/C	C/C	C/C	C/C	C/C	C/C	C/C	C/C	C/C	C/C	C/C	C/C	C/G	C/C	C/G	C/C	C/G	C/C	G/G	C/G	G/G	C/C	C/G/G/G	C/C/G/G	C/C	C/C/G/G	C/C/C/G	C/C	C/G/G/G	C/C/C/G	C/G/G/G	C/C/G/G	C/C/C/G	C/G/G/G	C/C/C/G	C/C/G/G	C/C/G/G
22371-610_11	G/G/G/G		G/G	G/G	G/G		G/G	G/G	G/G	G/G	G/G	G/G/G/G	G/G	G/G	G/G	G/G	G/G	G/G	G/G	G/G	G/G	G/G	G/G	G/G	G/G	G/G	G/G	G/G	G/G	G/G	G/G	G/G	G/G	G/G	T/T/T/G	T/T/T/T	T/T/T/T	T/T/T/G	T/T/T/G	G/G	G/G/G/G	G/G/G/G	T/T/T/G	G/G/G/G	T/T/T/G	G/G/G/G	T/T/T/T		G/G/G/G
2242-1786_149	C/C/C/C	C/C/C/C	C/C	C/C	C/C	C/C	C/C	C/C	C/C	C/T	C/C	C/C/C/C	C/C	C/T	C/C	C/C	C/C	C/C	C/C	T/T	T/T	C/T	T/T	T/T	C/T	C/T	C/C	C/C	C/C	C/C	C/C	C/C	C/C	C/C	C/C/C/T	C/C	T/T/T/T	C/C/T/T	C/C/T/T	C/T	C/C/C/T	C/C/C/C	C/C/C/C	C/C/C/T	C/C/C/T	C/C/C/C	C/C/C/T	C/C/C/T	C/C/C/T
22872-601_196	C/C/C/C	C/C/C/T	C/C	C/C	C/C	C/C	C/C	C/C	C/C	C/C		C/C/C/C	C/C	C/C	C/C	C/C	C/C	C/C	C/C	C/C	C/C	C/C	C/C	C/C	C/C	C/C	T/T		C/T	T/T	T/T	T/T	T/T	T/T	C/C/T/T	C/C/C/C	C/C/C/C	C/C/C/T	C/C/C/T	T/T	C/C/C/T	C/C/C/C	C/C/C/C	C/C/C/T	C/C/C/C	C/C/C/T	C/C/C/T	C/C/T/T	C/T/T/T
23387-593_117	G/G/G/G	G/G/G/G	C/G	C/C	C/G	C/C	C/G	C/G	C/G	C/G	C/G	C/C/C/G	G/G	C/C	C/G	C/C	C/C	C/G	C/G	C/G	C/G	C/G	C/G	C/G	C/C	C/C		G/G	G/G	G/G		G/G	G/G	G/G	G/G/G/G	G/G/G/G	G/G/G/G	G/G/G/G	C/G/G/G	C/G	G/G/G/G	C/C/C/C	C/C/G/G	G/G/G/G	G/G/G/G	C/C/G/G	C/C/C/G	C/C/C/G	C/C/C/C
2369-1743_78	T/T/T/C	T/T/C/C	T/T	T/T	T/T	T/T	T/T	T/T	T/T	T/T	T/T	T/T/T/T	T/T	T/T	T/T	T/T	T/T	T/T	T/T	T/T	T/T	T/T	T/T	T/T	T/T	T/T	C/C	C/C	C/C	C/C	C/C	C/C	C/C	C/C	T/T/T/T	T/T/T/T	T/T/T/T	T/T/T/T	T/T/T/T	T/C	T/T/T/T	T/T/T/T	T/T/T/T	T/T/T/C	T/T/T/T	T/T/T/T	T/T/T/T	T/T/T/T	T/T/T/T
2398-1733_128	G/G/G/C	G/G/G/G	G/G	G/G	G/G	G/G	G/G	G/G	G/G	G/G	G/G	G/G/G/G	G/G	G/G	G/G	G/G	G/G	G/G	G/G	G/G	G/G	G/G	G/G	G/G	G/G	G/G	C/C	C/C	C/C	C/C	G/C	C/C	C/C	C/C	G/G/G/G	G/G/G/G	G/G/C/C	G/G/C/C	G/G/C/C	G/C	G/G/G/C	G/G/G/C	G/G/G/C	G/G/C/C	G/G/C/C	G/G/G/C	G/G/C/C	G/G/G/G	G/G/G/G
2432-1724_82	A/A/A/A	A/A/T/T	A/A	A/A	A/A	A/A	A/A	A/A	A/A	A/A	A/A	A/A/A/A	A/A	A/A	A/A	A/A	A/A	A/A	A/A	A/A	A/A	A/A	A/A	A/A	A/A	A/A	A/A	A/T	A/T	T/T	A/T	A/T	A/T	T/T	A/A/T/T	A/A/T/T	A/A/T/T	A/A/T/T	A/A/A/T	A/T	A/A/T/T	A/A	A/A	A/A/A/T	T/T	A/A	A/A/A/A	T/T	A/A/T/T
2469-1717_91	A/A/A/G		A/A		A/A	A/A	A/A	A/A	A/A	A/A	A/A	A/A/A/A	A/A	A/A	A/G	A/G	A/G	A/G	A/A	A/A	A/A	A/G	A/A	A/A	G/G	A/G	A/G	A/A	G/G	G/G	G/G	G/G	A/G	G/G	A/A/A/A	A/G/G/G	A/A/G/G	G/G/G/G	A/A/G/G	A/G	A/A/A/A	A/A/A/G	A/A/A/A	A/G/G/G	A/A/A/G	A/A/A/A	A/A	A/A/G/G	A/A/G/G
25403-563_77	A/A	G/G/A/A	G/G	G/G	G/G	G/G	G/G	G/G	G/G	G/G		G/G/G/G	G/G	G/G	G/G	G/G	G/G	G/G	G/G	G/G	G/G	G/G	G/G	G/G	G/G	G/G	G/G	G/G	G/G	G/G	G/G	A/A	G/G	G/G	G/G/A/A	G/A/A/A	G/A/A/A	G/G/A/A	G/G/G/A	G/G	G/G/A/A	G/G/G/A	G/A/A/A	G/A/A/A	A/A/A/A	G/G/A/A	A/A/A/A	A/A/A/A	A/A/A/A
25541-561_178	G/G		G/T	G/T	G/G	G/G	G/G	G/G	G/G	G/G	G/G	G/G/G/G	G/G	G/G	G/T	G/T	G/T	G/T	G/G	G/G	G/G	G/G	G/T	G/G	G/T	G/T	G/T	G/G	G/T	T/T	G/T	G/G	T/T	T/T	T/T/T/T	T/T/T/T	G/G/G/G	G/G/T/T	G/G/G/G	G/T	G/G/T/T	G/G/G/T	G/G/G/G	G/G/G/G	G/G/G/G	G/G/G/G	G/G/G/T	T/T/T/T	G/G/T/T
26983-544_108	G/G/G/G	G/G/G/G	G/G	G/G	G/G	G/G	G/G	G/G	G/G	G/G	G/G	G/G/G/G	G/G	G/G	G/G	G/G	G/G	G/G	G/G	G/G	G/G	G/G	G/G	G/G	G/G	G/G	G/G	G/G	G/G	G/G		G/G	G/G	G/G	G/G/A/A	G/G/G/A	G/G/G/G	G/G/G/G	G/A/A/A	G/G	G/G/G/G	G/G/A/A	G/G/G/A	A/A/A/A	G/G	G/G/G/A	G/G/G/G	G/G/G/G	G/G/G/G
27-14380_116	A/A/A/A	T/T/T/T	A/A	A/A	A/A	A/A	A/A	A/A	A/A	A/A	A/A	A/A/A/A	A/A	A/A	A/A	A/A	A/A	A/A	A/A	A/A	A/A	A/A	A/A	A/A	A/A	A/A	T/T	T/T	T/T	T/T	A/A	T/T	T/T	T/T	A/A/A/A	A/A/A/A	A/A/A/A	A/A/A/A	A/A/A/A	A/A	A/A/A/A	A/A/A/A	A/A/A/A	A/A/A/A	A/A/A/A	A/A/A/A	A/A/A/A	A/A/A/A	A/A/A/A
2752-1641_97	C/C/C/G	C/C/C/C	C/C	C/C	C/C	C/C	C/C	C/C	C/C	C/C	C/C	C/C/C/C	C/C	C/C	C/C	C/C	C/C	C/C	C/C	C/C	C/C	C/C	C/C	C/C	C/C	C/C	G/G	G/G	G/G	G/G	G/G	G/G	G/G	G/G	C/C/C/G	C/C/C/G	C/C/G/G	C/C/C/C	C/C/C/C	C/G	C/C/C/C	C/C/C/C	C/C/C/C	C/C/C/G	C/C/C/C	C/C/C/C	C/C/C/C	C/C/C/G	C/C/C/C
2813-1629_102	G/G/A/A	G/G/G/G	G/G	G/G	G/G	G/G	G/G	G/G	G/G	G/G	G/G	G/G/G/G	G/G	G/G	G/G	G/G	G/G	G/G	G/G	G/G	G/G	G/G	G/G	G/G	G/G	G/G	A/A	A/A	A/A	A/A	A/A	A/A	A/A	A/A	G/G/A/A	G/G/G/G	G/G/G/G	G/G/G/G	G/G/G/G	G/A	G/A/A/A	G/G/G/G	A/A/A/A	A/A	G/G/A/A	G/A/A/A	G/G/G/A	G/G/A/A	G/G/G/A
28426-526_126	T/T/T/T	T/T/T/T	A/T	A/A	A/A	A/A	A/A	A/T	T/T	T/T		T/T/T/T	A/T	A/A	A/A	A/A	A/A	A/A	A/A	A/A	A/A	A/A	A/A	A/A	T/T	T/T	T/T	T/T	T/T	T/T		T/T	T/T	T/T	A/A	A/T/T/T	T/T/T/T	T/T/T/T	T/T/T/T	A/T	A/A/T/T	A/T/T/T	T/T/T/T	T/T/T/T	T/T/T/T	T/T/T/T	T/T/T/T	T/T/T/T	T/T/T/T
2867-1618_53	C/T/T/T	T/T/T/T	T/T	T/T	C/T	T/T		C/T	C/C	C/T	T/T	T/T/T/T	T/T	C/T						C/C	C/C	C/C	C/C	C/C	T/T	T/T	C/C	C/C	C/T	C/C	C/C	C/C	C/C	C/T	C/C/C/T	C/C/C/C	C/C/C/T	C/C/C/T	C/C/C/C	C/T	C/C/C/C	C/C/C/T	C/C/C/C	C/C/C/C	C/C/C/C	C/C/C/T	C/C/T/T	C/C/C/T	C/C/C/C
29117-518_112	G/T/T/T	G/G/G/G	T/T	T/T	T/T	T/T	T/T	T/T	T/T	T/T	T/T	T/T/T/T	T/T	T/T	T/T	T/T	T/T	T/T	T/T	T/T	T/T	T/T	T/T	T/T	T/T	T/T	G/G	G/G	G/G	G/G	G/G	G/G	G/G	G/G	G/G	G/T/T/T	G/G/G/T	T/T/T/T	T/T	G/T	T/T/T/T	G/T/T/T	G/G/G/G	G/G/G/T	G/G/G/T	G/G/T/T	G/G/T/T	G/G/G/G	G/G/G/G
29894-510_110	A/A/A/A	A/A/A/A	T/T	T/T	T/T	T/T	T/T	T/T	T/T	T/T	T/T	T/T/T/T	T/T	T/T	T/T	T/T	T/T	T/T	T/T	T/T	T/T	T/T	T/T	T/T	T/T	T/T	A/A	A/A	A/A	A/A	A/A	A/A	A/A	A/A	T/T/T/A	A/A/A/A	T/A/A/A	T/T/A/A	T/T/T/T	T/A	T/T/T/A	T/T/T/A	T/T/A/A	T/T/T/T	T/T/T/A	T/T/A/A	T/T/A/A	T/A/A/A	T/T/T/A
2995-1588_98	C/C/C/C	C/C/C/C	T/T	T/C	C/C	T/T	C/C	T/T	T/T	T/T	T/T	T/T/T/T	T/T	T/T	T/T	T/T	T/T	T/T	T/T	T/T	T/T	T/T	T/T	T/T	T/T	T/T	C/C	C/C	C/C	C/C	C/C	C/C	C/C	C/C	T/T/T/C	C/C/C/C	T/T/T/C	T/C/C/C	T/T/T/C	T/T	T/T/T/C	T/T/T/T	C/C/C/C	C/C	C/C/C/C	T/T/C/C	C/C/C/C	T/T/T/C	T/T/T/C
30505-503_86	C/C/T/T	T/T/T/T	T/T	T/T	T/T	T/T	T/T	C/T	T/T	T/T		T/T/T/T	T/T	T/T	C/C	C/C	C/C	C/C	C/T	C/C	C/C	C/C	C/C	C/C	C/C	C/T	T/T				T/T	T/T		T/T	T/T/T/T	C/C/T/T	T/T/T/T	C/C/T/T	C/C/T/T	C/T	C/C/C/T	C/C/C/T	T/T/T/T	T/T/T/T	T/T/T/T	T/T/T/T	T/T/T/T	T/T/T/T	T/T/T/T
32145-486_47	C/C/C/C	C/C/C/C	T/T	T/T	T/T	T/T	T/T	T/T	T/T	T/T	T/T	T/T/T/T	T/T	T/T	T/C	T/C	T/C	T/C	T/T	C/C	C/C	C/C	C/C	C/C	T/C	T/C	C/C	T/C	C/C	C/C	C/C	C/C	C/C	C/C	T/C/C/C	T/T/C/C	T/T/T/C	T/T/T/C	T/C/C/C	C/C	T/T/C/C	C/C/C/C	T/T/T/T	T/T/T/T	T/T/T/T	T/T/T/T		C/C	C/C/C/C
3316-1525_178	A/A/A/G	A/A/A/G	A/G	A/G	A/A	A/G	A/A	A/A	A/A	A/A	A/A	A/A/A/A	A/A	A/A	G/G	G/G	G/G	G/G	G/G	A/A	A/A	A/A	A/A	A/A	A/A	A/A	A/G			G/G	G/G	G/G	A/A		A/G/G/G	A/G/G/G	G/G/G/G	G/G/G/G	A/G/G/G	A/A	G/G	A/A/G/G	A/A	A/A/A/G	A/A/A/A	A/A/G/G	A/A/A/A	A/A/A/G	A/A/A/G
33555-474_194	A/A/A/A	T/T/T/T	A/A	T/T	A/T	T/T	A/T	A/T	A/A	A/A	A/A	A/A/A/A	A/A	A/A	T/T	T/T	T/T	T/T	T/T	A/A	A/A	A/A	A/A	A/A	A/T	A/T	T/T	A/A	A/A	A/T	A/A	A/A	T/T	A/T	A/A/A/T	A/A/T/T	A/A/T/T	A/A/A/A	A/A/A/A	A/A	A/A/A/A	A/A/A/A	A/A/A/A	A/A/T/T	A/A/T/T	A/A/A/T	A/A/A/T	T/T	A/T/T/T
34798-463_178	G/G	A/A/A/A	G/G	G/G	G/G	G/G	G/G	G/G	G/G	G/G	G/G	G/G/G/G	G/G	G/G	G/G	G/G	G/G	G/G	G/G	A/A	A/G	A/A	A/A	A/A		A/A	A/A	A/A	A/A	A/A	A/A	A/A	A/A	A/A	A/G/G/G	A/A/A/A	A/A/G/G	A/A/G/G	A/A/A/A	A/A	A/A/A/A	A/A/A/G	G/G/G/G	G/G/G/G	G/G/G/G	G/G/G/G		A/A/G/G	A/A/G/G
35793-455_145	T/T/T/T	T/T	C/C	C/C	C/C	C/C	C/C	T/T	C/T	T/T		C/T/T/T	C/T	T/T	T/T	T/T	T/T	T/T	C/T	C/C	C/C	C/C	C/C	C/C	C/C	C/C	C/C	T/T	C/T	T/T		C/C	C/T	C/T	C/C/T/T	C/T/T/T	C/C/T/T	C/C/C/T	C/C/T/T		C/T/T/T	C/T/T/T	C/C/T/T	T/T/T/T	C/C/T/T	C/C/T/T	C/T/T/T	C/C/T/T	T/T/T/T
37823-439_122	G/G/G/G	A/A/A/A	A/A	A/A	A/A	A/A	A/A	A/A	A/A	A/A	A/A	A/A/A/A	A/A	A/A	A/A	A/A	A/A	A/A	A/G	A/A	A/A	A/A	A/A	A/A	A/A	A/A	G/G	G/G		G/G		G/G	G/G	G/G	A/A/G/G	A/A/G/G	A/A/G/G	A/A	A/A/A/A		A/A/A/G	A/A/A/G	A/A/G/G	G/G/G/G	A/A/A/G	A/A/G/G	A/G/G/G	G/G/G/G	G/G/G/G
3814-1442_130	C/C	C/C/C/C	C/C	C/C	C/C	C/C	C/C	C/C	C/C	C/C	C/C	C/C/C/C	C/C	C/C	C/C	C/C	C/C	C/C	C/C	C/C	C/C	C/C	C/C	C/C	C/C	C/C	C/C	C/T	C/C	C/T	T/T	C/T	C/T	C/C	C/C/T/T	C/C/C/C	C/C/C/C	C/C/C/T	C/C/C/T	C/T	C/C/C/C	C/C/C/C	C/C/C/C	C/C/C/T	C/C/C/C	C/C/C/T	C/C/C/T	C/C/C/T	C/C
4028-1413_110	G/G	G/G/G/G	G/G	G/G	G/G	G/G	G/G	G/G	G/G	G/G	G/G	G/G/G/G	G/G	G/G	G/G	G/G	G/G	G/G	G/G	G/G	G/G	G/G	G/G	G/G	G/G	G/G	A/A	G/G	G/A	G/A	A/A	A/A	A/A	A/A	G/G/G/G	G/G/G/G	G/G/G/G	A/A/A/A	G/G/A/A	G/A	G/G/G/G	G/G/G/G	G/G/G/G	G/G/G/G	G/G/G/G	G/G	G/G/G/G	G/G/G/G	A/A/A/A
40535-419_102	C/C/C/C		T/T	T/T	T/T	T/T	T/T	T/T	T/T	T/T	T/T	T/T/T/T	T/T	T/T	T/T	T/T	T/T	T/T	T/T	T/T	T/T	T/T	T/C	T/T	T/T	T/T	C/C	C/C	C/C	C/C	C/C	C/C	C/C	C/C	T/T/C/C	T/T/C/C	T/C/C/C	T/C/C/C	C/C	T/C	T/T/C/C	T/T/C/C	T/C/C/C	T/C/C/C	T/T/C/C	C/C/C/C	C/C	C/C/C/C	C/C/C/C
4113-1400_132	T/T/T/C	T/T/T/T	T/T	T/T	T/T	T/T	T/T	T/T	T/T	T/T	T/T	T/T/T/T	T/T	T/T	T/T	T/T	T/T	T/T	T/T	T/T	T/T	T/T	T/T	T/T	T/T	T/T	C/C	C/C	T/C	T/C	T/T	T/T	C/C	C/C	T/T/T/T	T/T/C/C	T/C/C/C	T/T/T/T	T/T/C/C	T/C	T/T/T/T	T/T/T/C	T/T/T/T	T/T/T/T	T/T/T/C	T/T/T/T	T/T/T/T	T/T/T/T	T/T/T/T
41476-413_142	G/G	G/G/G/G	G/G	G/G	G/G	G/G	G/G	A/A	A/A	A/A	A/A	A/A/A/G	A/G	A/G	G/G	G/G	G/G	G/G	G/G	G/G	G/G		G/G	G/G	G/G	G/G	A/G	G/G	A/A	A/G		A/A	A/G	G/G	A/A/A/G	G/G/G/G	A/G/G/G	A/A/G/G	A/A/G/G	A/A	G/G/G/G	G/G/G/G	G/G/G/G	G/G/G/G	G/G/G/G	G/G/G/G	G/G/G/G	G/G/G/G	G/G/G/G
4262-1381_48	G/G	A/G/G/G	G/G	G/G	A/G	A/G	A/G	A/G	G/G	A/G	A/G	G/G/G/G	A/G	A/G	A/G	A/G	A/G	A/G	A/G	G/G	A/G	G/G	A/G	A/G	G/G	G/G	G/G	A/G	A/G	A/G	A/A	A/A	A/G	A/G	G/G	A/G/G/G	G/G	G/G	G/G	G/G	G/G	A/G/G/G	A/G/G/G	A/G/G/G	G/G	G/G	A/A/G/G	G/G	A/A/G/G
435-3343_114	T/T/T/T	T/T/T/T	T/C	T/T	T/T	T/C	T/T	T/C	T/T		T/T		T/T	T/T	T/T	T/T	T/T	T/T	T/T	T/T	T/T	T/T	T/T	T/T	T/C	T/C	T/T	T/T	T/T	T/T	T/T	T/T	T/T	T/C	T/T/T/C	T/T/T/T	T/C/C/C	T/T/C/C	T/T/T/C	T/T	T/T/C/C	T/T/T/T	T/T/C/C	T/T/T/T	T/T/C/C	T/T/C/C	T/T/T/C	T/C/C/C	T/T/C/C
44057-397_143	T/C/C/C	T/C/C/C	T/C	T/T		T/T	T/T	T/T	T/T	T/T	T/T	T/T/T/T	T/T	T/C	T/T	T/C	T/T	T/C	T/C	T/C	T/C	T/T	T/C	T/T	T/C	T/C	T/T	C/C	C/C	C/C		C/C	T/T		T/C/C/C	T/T/T/C	T/C/C/C	T/T/C/C	T/T/C/C	T/C	C/C/C/C	C/C/C/C	C/C/C/C	T/T/C/C	T/C/C/C	C/C/C/C		T/C/C/C	T/T/C/C
44237-395_98	C/C/C/C	T/T/C/C	T/T	T/C	T/T	T/T	T/T	T/C	T/C	C/C		T/T/T/C	T/T	C/C	C/C	C/C	C/C	C/C	T/T	T/C	T/C	T/T	T/T	T/T	C/C	C/C	C/C	C/C	C/C	C/C		C/C	C/C	C/C	T/T/C/C	C/C/C/C	C/C/C/C	T/T/C/C	T/C/C/C	C/C	C/C/C/C	C/C/C/C	C/C/C/C	C/C/C/C	C/C/C/C	C/C/C/C	C/C/C/C	C/C/C/C	C/C/C/C
4505-1348_74	C/C	C/C/C/C	C/C	C/C	C/C	C/C	C/C	C/C	C/C	C/C	C/C	C/C/C/C	C/C	C/C	C/C	C/C	C/C	C/C	C/C	C/C	C/C	C/C	C/C	C/C	C/C	C/C	T/T	T/T	T/T	T/T	T/T	C/T	T/T	T/T	C/C/C/C	C/C	C/C/C/T	C/C/C/C	C/C/C/T	C/T	C/C/C/C	C/C/C/T	C/C/C/C	C/C/C/C	C/C/C/C	C/C/C/C	C/C/C/T	C/T/T/T	C/C/T/T
45359-389_87	A/A/A/A	A/A/A/A	C/A	A/A	C/A	C/A	C/C	A/A	A/A	A/A			A/A	A/A	A/A	A/A	A/A	A/A	C/A	C/C	C/C	C/C	C/C	C/C	A/A	C/C	A/A	A/A	A/A	A/A	A/A	A/A	A/A	A/A	A/A/A/A	A/A/A/A	C/C/C/A	C/C/C/A	C/C/A/A	C/A	C/C	C/C/A/A	C/C	C/C/A/A	C/C/C/A	C/C/C/C	C/C/C/A	C/C/C/C	C/C/C/C
46475-382_142	A/A/A/A	A/A/A/A	T/T	T/T	T/T	T/T	T/T	T/T	T/T	T/T	T/T	T/T/T/T	T/T	T/T					A/A	T/T		A/A	A/A	T/T	T/T	T/T	A/A	A/A	A/A	A/A	A/A	A/A	A/A	A/A	A/A/A/A	T/T/A/A	T/T/A/A	T/T/T/A	T/T/A/A	A/A	A/A/A/A	A/A/A/A	A/A/A/A	A/A/A/A	A/A/A/A	A/A/A/A	A/A/A/A	A/A/A/A	A/A/A/A
47322-377_215	A/A/T/T	A/A/T/T	A/T	A/T	A/A	A/T	A/A	A/A	A/A	A/T	A/T	A/A/A/T	A/T	A/A	A/T	A/T	A/T	A/T	A/T	A/A	A/A	A/A	A/A	A/A	A/A	A/T	T/T					A/T	T/T		A/A/A/T	A/A	A/A/A/T	A/A/T/T	A/A/A/T	A/A	A/A	A/A/T/T	A/A/A/T	A/A/A/T	A/A/T/T	A/A/T/T	A/T/T/T	A/A/A/T	A/A/A/T
4759-1317_136	T/T/T/C	T/T/T/T	T/T	T/T	T/T	T/C	T/T	T/T	T/T	T/T	T/T	T/T/T/T	T/T	T/T	T/T	T/T	T/T	T/T	T/T	T/T	T/T	T/T	T/T	T/T	T/T	T/T	C/C	T/C	C/C	C/C	C/C	C/C	C/C	C/C	T/T/C/C	C/C/C/C	T/T/T/T	T/T/T/T	T/T/T/C	T/C	C/C/C/C	C/C/C/C	T/T/C/C	T/T/C/C	C/C/C/C	C/C/C/C		T/C/C/C	T/T/C/C
4776-1315_167	C/C/C/C	C/C/T/T	C/C	C/C	C/C	C/C	C/C	C/C	C/C	C/C	C/C	C/C/C/C	C/C	C/C	C/C	C/C	C/C	C/C	C/C	C/C	C/C	C/C	C/C	C/C	C/C	C/C	C/C	C/C		C/C	C/C	C/C	C/T	C/C	C/T/T/T	C/C/C/T	C/C/T/T	C/C/T/T	C/C/T/T	C/T	C/C/C/T	C/C/T/T	C/C/T/T	C/T/T/T	C/T/T/T	T/T/T/T		T/T	C/T/T/T
47793-375_54	A/A/A/A	A/A/A/A	T/T	T/T	T/T	T/A	T/T	T/A	T/A	T/T	T/A	T/T/T/A	T/A	T/T	T/A	T/A	T/A	T/A	T/T	A/A	T/T	T/T	T/A	A/A	T/A	T/A	A/A	A/A	A/A	A/A	T/A	T/A	A/A	A/A	A/A/A/A	T/A/A/A	T/T/A/A	T/A/A/A	T/T		A/A	A/A/A/A	T/T/T/A	T/T/T/T	T/T/A/A	T/A/A/A		A/A	A/A/A/A
50079-363_141	G/G/G/G	G/G	G/G	G/G	G/G	G/G	G/G	G/G	G/G	G/G	G/G	G/G/G/G	G/G	G/G	G/G	G/G	G/G	G/G	G/G	C/C	G/G	G/G	G/C	C/C	G/G	G/G	C/C	G/G	G/C	G/G	C/C	G/C	C/C	G/C	G/G	G/G	G/G/C/C	G/G/G/C	G/G/C/C	G/C	G/G/C/C	G/G/G/C	G/G/G/C	C/C/C/C	G/G/G/C	G/C/C/C	C/C/C/C	G/G	G/G/G/C
50311-361_175	G/G/G/G	G/G/G/G	A/G	G/G	G/G	G/G	A/G		G/G	G/G	A/A	G/G/G/G	A/A	A/A	A/G	A/G	A/G	A/G	A/G	A/A	A/A	A/A		G/G	A/G	A/A	G/G	G/G	G/G	A/G	G/G	A/A	A/G	G/G	A/A/A/G	G/G/G/G	G/G/G/G	A/A/A/G	A/A/A/A	A/G	A/A/A/A	A/G/G/G	A/A/G/G	G/G/G/G	A/A/G/G	A/A/A/A		G/G	G/G/G/G
50513-360_121	G/G/G/G	A/A/A/A	A/A	A/A	A/A	A/A	A/A	A/A	A/A	G/A	G/G	A/A/A/A	G/A	A/A	A/A	A/A	A/A	A/A	A/A	G/A	A/A	G/A	G/A	G/A	A/A	A/A	G/G	G/G	G/G	G/G	G/G	G/G	G/G	G/G	G/A/A/A	G/G/A/A	G/G	G/G/A/A	G/G	G/G	G/A/A/A	A/A/A/A	G/G/G/A	G/A/A/A	G/G/G/G	G/G/A/A		G/A/A/A	G/G/A/A
5216-1264_172	T/T/T/T	C/T/T/T	C/T	C/T	C/T	C/T	C/T		T/T	C/T		C/T/T/T		C/T	C/T	C/T	C/T	C/T	C/T	C/T	C/T	C/T	C/T	C/T	C/T	C/T	T/T	T/T	T/T	T/T	T/T	T/T	T/T	T/T	C/T/T/T	C/C/T/T	C/T/T/T	C/C/T/T	C/T/T/T	C/T	C/C/T/T	C/C/T/T	C/T/T/T	C/C/T/T	C/C/T/T	C/C/T/T	C/C/T/T	T/T/T/T	T/T/T/T
531-3050_144	A/A/A/A	A/A/A/A	A/A	A/A	A/A	A/A	A/A	A/A	A/A	A/A	A/A	A/A/A/A	A/A	A/A	A/A	A/A	A/A	A/A	A/A	A/A	A/A	A/A	A/A	A/A	A/A	A/A						C/C	A/A		A/A/A/A	A/A/A/A	A/A/A/A	A/A/A/A	A/A/A/A	A/A	A/A/A/A	A/A/A/A	A/A/A/A	A/A/A/A	A/A/A/A	A/A/A/A	A/A/A/A	A/A/A/A	A/A/A/A
54015-344_60	A/A/A/A	A/A/A/A	G/G	G/G	G/A	G/G	G/A	G/G	G/G	G/G		G/G/G/G	G/G	G/G	A/A	A/A	A/A	A/A	G/A	A/A	G/A	G/A	G/G	A/A	G/G	G/G	A/A	A/A	A/A	A/A	A/A	A/A	A/A	A/A	G/G/A/A	G/A/A/A	G/G/G/G	G/A/A/A	G/G/G/G		G/G/A/A	G/G/G/A	G/A/A/A	A/A/A/A	G/G/A/A	A/A/A/A	A/A/A/A	A/A/A/A	A/A/A/A
54444-342_128	C/C/C/C	C/C/A/A	C/C	C/C	C/C	C/C	C/C	C/C	C/C	C/C	C/C	C/C/C/C	C/C	C/C	C/C	C/C	C/C	C/C	C/C	C/C	C/C	C/C	C/C	C/C	C/C	C/C	A/A	A/A	A/A	A/A	A/A	A/A	C/A	C/A	C/A/A/A	C/C/A/A	A/A	C/C/C/A	C/C/C/A	C/A	C/C	C/C/C/C	C/C/A/A	C/C/C/A	C/C/C/A	C/C/A/A		C/A/A/A	C/A/A/A
557-3008_132	C/C/C/T	C/C/C/C	C/C	C/C	C/C	C/C	C/C	C/C	C/C	C/C	C/C	C/C/C/C	C/C	C/C	C/C	C/C	C/C	C/C	C/C	C/C	C/C	C/T	C/C	C/C	C/C	C/C	T/T	T/T	C/T	T/T	T/T	T/T	T/T	C/T	C/C/T/T	C/C/C/T	C/T/T/T	C/T/T/T	C/C/C/C	C/T	C/C/C/T	C/C/C/C	C/C/C/C	C/C/C/T	C/C/C/C	C/C/C/C	C/C/T/T	C/C/C/T	C/C/C/C
5781-1204_156	C/T/T/T	T/T	T/T	T/T	T/T	T/T	T/T	C/C	C/C	C/T	C/T	C/C/C/T	T/T	C/T	T/T	T/T	T/T	T/T	T/T	T/T	T/T	T/T	T/T	C/T	T/T	T/T	C/C	C/C	C/T	C/T	C/C		C/C	C/C	C/C/T/T	T/T/T/T	C/T/T/T	C/C/T/T	C/C/C/T	C/T	C/C/C/T	C/C/T/T	C/C/T/T	C/C/C/C	T/T/T/T	T/T/T/T	C/C/C/C	C/C/C/T	C/C/C/C
5980-1187_128	C/C/C/C		T/T	T/T	T/T	T/T	T/T	T/T	T/T	T/T	T/T	T/T/T/T	T/T	T/T	T/T	T/T	T/T	T/T	T/T	C/C	C/C	C/C	C/C	C/C	T/T	T/T	C/C	C/C	C/C	C/C	C/C	C/C	C/C		T/T/T/T	T/T/T/T	T/T/C/C	T/T/T/C	T/T/C/C	C/C	T/T/C/C	T/T/C/C	T/T/T/T	T/T/T/T	T/T/T/T	T/T/T/T	T/T	T/T/T/C	T/C/C/C
59927-319_121	A/A/A/G		A/A	A/A	A/A	A/A	A/A	G/G	G/G	G/G		G/G/G/G	G/G	G/G	A/A	A/A	A/A	A/A	A/A	G/G	A/A	A/G	G/G	A/G	A/A	A/A	G/G	G/G	G/G	G/G		G/G	G/G	G/G	G/G/G/G	G/G/G/G	G/G	A/A/A/G	A/A/G/G	G/G	A/G/G/G	A/G/G/G	A/A/A/A	A/A/A/A	A/A/A/G	A/A/A/A	A/A/A/A	G/G/G/G	G/G/G/G
59-9375_10	A/A/A/A	A/A/A/A	A/G	A/G	A/A	A/G	A/G	A/G	A/G	A/G	A/G	A/A/G/G	A/G	A/G	A/G	A/G	A/G	A/G	A/G	A/A	A/G	A/G	A/G	A/G	A/G	A/G	A/A	A/A	A/A	A/A	A/A	A/A	A/A	A/A	A/A/A/A	A/A/A/A	A/A/A/A	A/A/A/A	A/A/A/G	A/A	A/A/A/G	A/A/A/A	A/A/A/A	A/A/A/A	A/A/A/A	A/A/A/A	A/A/G/G	A/A/A/A	A/A/A/A
6047-1183_148	T/T/T/T	T/T/T/T	A/T	A/T	A/A	A/T	A/A	A/A	A/A	A/A		A/A/A/A	A/A	A/A	A/A	A/A	A/A	A/A	A/A	A/A	A/A	A/A	A/A	A/A	A/A	A/A	T/T	T/T	T/T	T/T	T/T	T/T	T/T	T/T	A/A/A/A	A/A	A/A/A/A	A/A/A/A	A/A/A/A	A/T	A/A/A/A	A/A/A/A	A/A/A/A	A/A	A/A/A/A	A/A/A/A	A/A/A/A	A/A/A/A	A/A/A/A
6093-1178_92	G/G/G/G	T/T/T/T	T/T	T/T	T/T	T/T	T/T	T/T	T/T	T/T	T/T	T/T/T/T	T/T	T/T	T/T	T/T	T/T	T/T	T/T	T/T	T/T	T/T	T/T	T/T	T/T	T/T	G/G	G/G	G/G	G/G	G/G	G/G	G/G	G/G	T/T	T/T/T/T	T/T/T/T	T/T/T/T	T/T	T/G	T/T/T/T	T/T/T/T	T/T/T/T	T/T/G/G	T/T/T/T	T/T/G/G	T/T/T/T	T/T	T/T/T/G
6126-1176_79	C/T/T/T	T/T/T/T	C/C	C/C	C/C	C/C	C/C	T/T	T/T	T/T	T/T	T/T/T/T	T/T	T/T	C/C	C/C	C/C	C/C	C/C	C/C	C/C	C/C	C/C	C/C	C/T	C/C		C/C		C/C		C/C	C/C	C/C	C/C/T/T	C/T/T/T	C/C/C/T	C/C/C/T	C/C/C/T	C/C	C/C/T/T	C/C	C/T/T/T	C/C/C/C	C/C/T/T	C/C/T/T	C/C/C/C	T/T	C/C/C/T
6286-1162_30	A/A/A/A	A/A/A/A	C/C	C/C	C/C	C/C	C/C	C/C	C/C	C/A	C/C	C/C/C/C	C/C	C/C	C/C	C/C	C/C	C/C	C/C	C/C	C/C	C/C	C/C	C/C	C/A	C/A	A/A	A/A	C/A	C/C	A/A	A/A	A/A	A/A	C/A/A/A	C/A/A/A	C/C/A/A	C/C/C/A	C/C/A/A	C/A	C/C/C/A	C/C/C/A	C/C/C/A	C/C/A/A	C/C/A/A	C/C/A/A	C/C/C/A	C/A/A/A	C/C/A/A
63-9201_82	C/C/C/C	C/C/C/C	C/C	C/T	C/T	C/T	C/C	C/C	C/C	C/C	C/C	C/C/C/C	C/C	C/C	C/T	C/C	C/T	C/T	C/C	C/C	C/C	C/C	C/C	C/C	C/C	C/C	C/C	C/C	C/C	C/C	C/C	C/C	C/C	C/C	C/C/C/C	C/C/C/C	C/C/C/C	C/C/C/C	C/C/C/C	C/C	C/C/C/C	C/C/C/C	C/C/C/C	C/C/C/C	C/C/C/C	C/C/C/C	C/C/C/C	C/C/C/C	C/C/C/C
6405-1153_158	C/C/C/T	C/C/C/C	C/T	C/C	C/C	C/T	C/T	C/C	C/C	C/C	C/C	C/C/C/C	C/C	C/C	C/C	C/C	C/C	C/C	C/C	C/C	C/C	C/C	C/C	C/C	C/C	C/C	T/T	T/T	T/T	T/T	T/T	T/T	T/T	T/T	C/C/C/C	C/C/C/C	C/C/C/C	C/C/C/C	C/C/C/C	C/T	C/C/C/C	C/C/C/C	C/C	C/C	C/C/C/C	C/C/C/C	C/C	C/C	C/C/C/T
6508-1144_108	G/G/A/A	G/G/G/G	G/A	A/A	A/A	A/A	A/A	G/A	G/A	G/A	G/G	G/G/A/A	G/A	G/A	A/A	A/A	A/A	A/A	A/A	G/A	A/A	G/A	A/A	A/A	G/A	G/A	G/G	G/G	G/G	G/G	G/G	G/G	G/G	G/G	G/G/A/A	G/G/G/A	G/G	G/G/A/A	G/G/G/A	G/G	G/G	G/G	G/G/A/A	A/A	G/G/A/A	G/G/A/A	G/A/A/A	G/G/A/A	G/G/A/A
6527-1143_97	A/A/A/A	A/A/A/A	A/A	A/A	A/A	A/A	A/A	A/A	A/A	A/A		A/A/A/A	A/A	A/A	A/A	A/A	A/A	A/A	A/A	A/A	A/A	A/A	A/A	A/A	A/A	A/A	A/G	A/G	A/G	A/G	A/G	A/G	A/G	G/G	A/A/A/G	A/G/G/G	A/A/A/A	A/A/A/A	A/A/A/G	G/G	A/A/A/A	A/A/A/A	A/A/A/A	A/A/A/A	A/A/A/A	A/A/A/A	A/A/G/G	A/G/G/G	A/G/G/G
684-2794_53	C/T/T/T	T/T/T/T	C/C	C/C	C/C	C/C	C/C	C/C	C/C	C/C	C/C	C/C/C/C	C/C	C/C	C/C	C/C	C/C	C/C	C/C	C/C	C/C	C/C	C/C	C/C	C/C	C/C	C/C	C/T	C/T	C/T	C/C	C/C	C/T	C/C	C/C	C/C/T/T	C/C/C/T	C/C/C/C	C/C/C/C	C/C	C/C/C/C	C/C/C/C	C/C/T/T	C/C	C/C/C/T	C/C	C/C/C/C	C/C/C/C	C/C/C/T
6861-1116_148	A/A/A/A		G/G	G/G	G/G	G/G	G/G	G/G	G/G	G/G	G/G	G/G/G/G	G/G	G/G	G/G	G/G	G/G	G/G	G/G	G/G	G/G	G/G	G/G	G/G	G/G	G/G	A/A	A/A	A/A	A/A	A/A	A/A	A/A	A/A	G/A/A/A	G/G/A/A	G/G/A/A	G/G	G/G/G/A	A/A	G/G/G/A	G/G/G/G	G/G/G/G	G/G/G/G	G/G/G/G	G/G/G/A	G/G/G/A	G/G/A/A	G/A/A/A
6876-1115_169	G/G/G/G	G/G/G/G	G/G	G/G	G/G	G/G	G/G	A/A	A/A	A/A		A/A/A/A	A/A	A/A	G/G	G/G	G/G	G/G	G/G	G/G	G/G	G/G	G/G	G/G	G/G	G/G	G/G	G/G	G/G	G/G	G/G	G/G	G/G	G/G	G/G/G/A	G/G/G/A	G/G/A/A	A/A	G/G/G/G	G/G	G/G/A/A	G/G/A/A	G/G/G/G	G/A/A/A	G/G	G/G	G/G/G/G	G/G/A/A	G/G/G/G
70485-282_191	C/C/G/G	G/G/G/G	C/C	C/G	G/G	C/G	C/C		G/G			G/G/G/G	G/G	G/G	C/G	C/G	C/G	C/G	C/C	C/C	G/G	C/G	C/G	C/G	G/G	G/G	G/G	G/G	G/G	G/G	G/G		G/G	G/G	G/G/G/G	G/G/G/G	G/G/G/G	G/G/G/G	G/G/G/G	G/G	C/G/G/G	G/G/G/G	C/G/G/G	G/G/G/G	C/C/C/G	C/C/G/G	G/G/G/G	G/G/G/G	G/G/G/G
727-2734_121	A/A/A/T	A/A/A/A	A/T	A/A	A/A	A/T	A/A	A/A	A/A	A/A	A/A	A/A/A/A	A/A	A/A	A/A	A/A	A/A	A/A	A/A	A/A	A/A	A/A	A/A	A/A	A/A	A/A	T/T	T/T	T/T	T/T	T/T	T/T	T/T	T/T	A/A/A/A	A/A/A/A	A/A/A/A	A/A/A/A	A/A/A/A	A/T	A/A/A/A	A/A/A/A	A/A/A/T	A/A/A/T	A/A/A/A	A/A/A/A	A/A/A/T	A/A/A/T	A/A/A/T
72900-275_70	A/G/G/G		G/G	G/G	G/G	G/G	G/G	G/G	G/G	G/G	G/G	G/G/G/G	G/G	G/G	G/G	G/G	G/G	G/G	G/G	G/G	G/G	G/G	G/G	G/G	G/G	G/G	A/A	A/G	A/G	A/A	A/A	A/A	G/G	A/A	A/A/G/G	A/G/G/G	A/G/G/G	A/A/G/G	G/G/G/G	A/G	G/G	G/G/G/G	G/G/G/G	A/A/A/G	G/G/G/G	G/G	G/G/G/G	A/A/G/G	G/G
7460-1075_116	C/C/C/T	C/C/C/C	C/T	C/T	C/C	C/C	T/T	C/C	C/C	C/C	C/C	C/C/C/C	C/C	C/C	C/C	C/C	C/C	C/C	C/C	T/T	T/T	T/T	T/T	T/T		C/C	T/T	T/T	T/T	T/T	T/T	T/T	T/T	T/T	C/C/C/C	T/T/T/T	C/C/C/C	C/C/C/C	C/C/T/T	T/T	T/T/T/T	T/T/T/T	C/T/T/T	T/T/T/T	C/C/T/T	C/C/T/T	C/C/T/T	C/C/T/T	C/C/C/T
7473-1074_58	G/G/G/G	G/G/G/G	T/T	T/T	T/T	T/T	T/T	T/T	T/T	T/T	T/T	T/T/T/T	T/T	T/T	T/T	T/T	T/T	T/T	T/T	T/T	T/T	T/T	T/T	T/T	T/T	T/T	G/G	G/G	G/G	G/G	G/G		G/G		T/T	T/T/T/G	T/T/T/G	T/T/T/T	T/T/T/T	T/G	T/T/T/G	T/T/T/T	T/T/T/T	T/T/T/T	T/T/T/T	T/T/T/T	T/T	T/T/T/G	T/T/T/T
7496-1073_224	A/A/A/A	A/A/A/A	G/G	G/G	G/G	G/G	G/G	G/G	G/G	G/G		G/G/G/G	G/G	G/G	G/G	G/G	G/G	G/G	G/G	G/G	G/G	G/G	G/G	G/G	G/G	G/G	A/A	G/A	A/A			A/A	A/A	A/A	G/G/A/A	G/G/A/A	G/G/G/A	G/G/G/A	G/G/G/G	G/A	G/G/A/A	G/A/A/A	G/A/A/A	G/G/G/A	G/G/G/A	G/G/G/G	G/G/G/G	G/G	G/G/A/A
7646-1063_61	T/T/T/A	A/A/A/A	T/A	T/T	T/A	A/A	T/A	T/T	A/A	T/A	A/A	A/A/A/A	T/T	A/A	T/T	T/T	T/T	T/T	T/T	A/A	A/A	A/A	T/A	A/A	A/A	A/A	T/T	T/T	T/T	T/T	T/T	T/T	T/T	T/T	T/T/A/A	T/T/A/A	T/T/T/A	T/A/A/A	T/T/T/A	T/A	T/A/A/A	T/T/T/T	T/T/T/A	T/T/T/T	T/T/T/T	T/T/T/A	T/T/T/T	A/A/A/A	T/A/A/A
7688-1061_197	T/T/T/G		T/T	T/T	T/T	T/T	T/T	T/T	T/T	T/T	T/T		T/T	T/T	T/T	T/T	T/T	T/T	T/T	T/T	T/T	T/T	T/T	T/T	T/T	T/T	G/G	G/G	G/G	G/G	G/G	G/G	G/G	G/G	T/G/G/G	T/T/G/G	T/T/G/G	T/T/T/G	T/T	G/G	T/T/T/G	T/T/T/T	T/T/T/T	T/T/G/G	T/T/T/T	T/T/T/G		T/T/G/G	T/G/G/G
769-2681_119	C/C	C/C/C/C	C/T	C/T	C/T	C/T	C/T	C/T	C/T	C/T	C/T	T/T	C/T	C/T	C/T	C/T	C/T	C/T	C/T	C/T	C/T	C/T	C/T	C/T	C/T	C/T	C/C	C/C	C/C	C/C	C/C	C/C	C/C	C/C	C/C/C/C	C/C	C/C	C/C/T/T	C/C/T/T	C/C	C/C/C/T	C/C/C/T	C/T/T/T	C/C/C/T	C/C/T/T	C/C/C/T	C/T/T/T	C/C/C/C	C/C/C/C
7720-1058_86	T/T/G/G	T/T/T/G	T/T	T/T	T/T	T/T	T/T	T/T	T/T	T/T	T/T	T/T/T/T	T/T	T/T	T/T	T/T	T/T	T/T	T/T	T/T	T/T	T/G	T/T	T/T	T/T	T/T	T/T	T/G	G/G	T/T	G/G	T/T	G/G	T/T	T/T/T/T	T/T/G/G	T/T/T/T	T/T/G/G	T/T/T/G	T/G	T/T/T/T	T/T/T/G	T/T/T/G	T/T/T/T	T/T	T/T/T/T	T/T	T/T/T/T	T/T/T/G
7755-1056_116	C/T/T/T	T/T/T/T	C/C	C/C	C/C	C/C	C/C	C/C	C/C	C/C	C/C	C/C/C/C	C/C	C/C	C/C	C/C	C/C	C/C	C/C	C/C	C/C	C/C	C/T	C/C	C/C	C/C	T/T	C/T	C/C	T/T	C/T	C/T	C/C	C/T	C/C/C/C	C/C/C/T	C/C/C/C	C/C/C/T	C/C/C/C	C/C	C/C/C/C	C/C/C/C	C/C/C/C	C/C/C/C	C/C/C/C	C/C/C/C	C/C/C/T	T/T/T/T	C/C/T/T
776-2671_126	A/A/A/G	A/A/A/G	A/A	A/A	A/A	A/A	A/A	A/A	A/A	A/A	A/A	A/A/A/A	A/A	A/A	A/A	A/A	A/A	A/A	A/A	A/A	A/A	A/A	A/A	A/A	A/A	A/A		G/G	G/G	G/G		G/G	G/G	G/G	A/A/A/A	A/A/A/A	A/A/A/A	A/A/A/A	A/A/A/A	A/G	A/A/A/A	A/A/A/A	A/A/A/G	A/A/A/G	A/A/A/A	A/A/A/A	A/A	A/A/G/G	A/A/G/G
7811-1052_158	G/G/G/T	G/G/G/G	G/G	G/G	G/G	G/G	G/G	G/G	G/G	G/G		G/G/G/G		G/G	G/G	G/G	G/G	G/G	G/G	G/G	G/G	G/G	G/G	G/G	G/G	G/G		T/T	G/G	T/T	G/T	T/T	T/T	T/T	G/G/T/T	G/G/G/T	G/G/G/T	G/G/G/T	G/G/G/G	T/T	G/G/G/G	G/G/G/G	T/T/T/T	G/G/T/T	T/T/T/T	G/G/G/T	G/G/T/T	G/G/T/T	G/G/G/T
7868-1049_148	C/C/C/C	C/C/C/C	C/C	C/C	C/C	C/C	C/T	C/C	C/C	C/C	C/C	C/C/C/C	C/T	C/C	C/C	C/C	C/C	C/C	C/C	C/C	C/C	C/C	C/C	C/C	C/C	C/C	C/C				C/T	C/C	C/T	C/C	C/C/T/T	C/C/T/T	C/C/T/T	C/C	C/C	C/T	C/C/C/T	C/C/C/T	C/C/T/T	C/C/C/C	C/C/C/T	C/C/C/T	C/C/C/T	C/C	C/C/C/T
7942-1045_237	A/A/A/A	A/A/A/A	G/G	G/G	G/G	G/G	G/G	G/G	G/G	G/G	G/G	G/G/G/G	G/G	G/G	G/G	G/G	G/G	G/G	G/G	G/G	G/A	G/G	G/A	G/G	G/G	G/G	A/A	A/A	A/A	A/A	A/A	A/A	A/A	A/A	G/G/G/G	G/G	G/G/G/G	A/A/A/A	G/G	G/A	G/G/G/A	A/A/A/A	G/G/G/G	G/G/G/A	G/G	G/G	G/G/A/A	G/G/A/A	G/G/G/A
80091-255_186	G/G/G/G	G/G/G/G	G/G	A/A	A/A	G/G	A/A	A/G	A/G	A/A				A/A	A/A	A/A	A/A	A/A	G/G	A/G	A/A	A/A	A/A	A/A	A/G	A/G	A/A	A/G	G/G	A/G	A/G	A/A	A/G	A/G	A/G/G/G	G/G/G/G	A/A/G/G	G/G/G/G	A/G/G/G		G/G	A/A/G/G	A/G/G/G	G/G/G/G	G/G	A/A/A/G		G/G/G/G	G/G/G/G
8256-1027_126	G/G/G/G	G/G/G/G	A/A	A/A	G/A	A/A	A/A	G/G	G/G	G/A	G/G	G/G/G/G	G/G	G/G	A/A	A/A	A/A	A/A	A/A	G/G	G/G	G/G	G/G	G/G	G/A	G/G	G/G	G/G	G/G	G/G	G/G	G/G	G/G	G/G	G/G/G/G	G/G/G/G	G/G/G/A	G/G/G/A	G/G/A/A	G/G	G/G/G/A	G/G	G/G/A/A	G/G/G/G	G/G/G/A	G/G	G/G	G/G/G/G	G/G/G/G
8364-1020_63	T/T/C/C	T/T/T/C	T/C	C/C	T/T	T/T	T/T	T/T	T/T	T/T	T/T	T/T/T/T	T/T	T/T	T/T	T/T	T/T	T/T	T/T	T/T	T/T	T/T	T/T	T/T	T/T	T/T	T/T	T/C	T/T	T/T	T/C	T/T	T/T	T/C	T/T/T/T	T/T/C/C	C/C/C/C	T/T	T/T/C/C	T/T	T/C/C/C	T/T/C/C	T/T/T/T	T/T/T/T	T/T/T/T	T/T	T/T/T/T	T/T/T/T	T/T
8492-1012_24	G/G/G/G	A/A/A/A	A/A	A/A	A/A	A/A	A/A	A/A	A/A	A/A	A/A	A/A/A/A	A/A	A/A	A/A	A/A	A/A	A/A	A/A	A/A	A/A	A/A	A/A	A/A	A/A	A/A	G/G	G/G	A/G	G/G	A/A	G/G	G/G	A/A	A/G/G/G	G/G/G/G	A/A/G/G	A/A/A/G	A/A/A/G	A/G	A/A/A/G	A/A/A/A	A/A/G/G	A/A/G/G	A/A/G/G	A/A	A/A/A/G	A/A/G/G	A/A/G/G
8652-1004_121	G/G/G/G	G/G/G/G	A/A	A/A	A/A	A/A	A/A	A/A	A/A	A/A	A/A	A/A/A/A	A/A	A/A	A/A	A/A	A/A	A/A	A/A	A/A	A/A	A/A	A/A	A/A	A/A	A/A		G/G	G/G	G/G	G/G	G/G	G/G	G/G	A/G/G/G	A/A/A/G	A/A/A/G	A/A	A/A/A/A	G/G	A/A/A/A	A/A/A/A	A/A/A/A	A/A/G/G	A/A/A/G	A/A/G/G	A/A	A/A/A/A	A/A/A/A
8681-1002_136		C/C/C/T	C/C/C/C	C/C/C/C	C/C/C/C	T/T/T/T	C/C/T/T	T/T/T/T	T/T/T/T	C/T/T/T	C/C/C/C	C/C/T/T	T/T/T/T	T/T/T/T	T/T/T/T	C/C/T/T	T/T/T/T	C/C/C/T	C/T/T/T	C/C/T/T	T/T/T/T	T/T/T/T	T/T/T/T	C/C/C/T	C/C	T/T/T/T	T/T/T/T	C/C	C/C/C/C	C/C/T/T	C/C/T/T	C/C	C/C	C/C	C/C	C/C	C/C	C/C	C/C	T/T	C/C	C/C	T/T/T/T	C/C	C/C	C/C	C/C/T/T	C/C	C/C
8712-1000_75	C/C/C/C	C/C/C/C	C/C/C/C	T/C/C/C	T/C/C/C	T/T/T/T	T/T/C/C	T/T	T/T/T/T	T/C/C/C	T/T/T/C	T/T/T/C	T/T/T/C	C/C/C/C	T/T/C/C	T/T/C/C		T/T/C/C	T/C/C/C	T/C/C/C	T/T/T/C	T/T/T/T	T/T/C/C	T/T/C/C	C/C	T/C/C/C	T/C/C/C	C/C	T/T/T/C	T/T	T/T/C/C	C/C	C/C	C/C	C/C	C/C	C/C	C/C	C/C	C/C	C/C	C/C	T/T/C/C	T/C	C/C	C/C	T/T/C/C	C/C	C/C
9050-982_114	G/G/G/A	G/G/G/A	G/G/G/G	G/G/G/A	G/G/G/G	G/G/G/G	G/G/G/A	G/G/A/A	G/G/A/A	G/G/G/A	G/G/A/A	G/G/G/A	G/G/G/G	G/G/G/G	G/G/G/G	G/G/G/G	G/G/G/A	G/G	G/A/A/A	G/G/G/G	G/G/G/A	G/G	G/G/A/A	G/G/A/A	G/G/G/G	G/G/G/A	G/G	G/G	G/G/G/A	G/A/A/A	G/G/G/A	G/G	G/G	G/G	G/G	G/G	G/G	G/G	G/G	G/G	G/G	G/G	G/G/G/A	G/G	G/G	G/G	G/G/G/G	G/G	G/G
905-2501_102	C/C/C/T	C/C/T/T	C/C/C/C	C/C	C/C/C/C	C/C/T/T	C/C/C/C	C/C/C/C	C/C/C/C	T/T/T/T	C/C/C/C	C/C/C/C	C/C/C/T	C/C/C/C	C/C/C/T	C/C/C/C	C/C/C/T	C/C/C/T	C/C/C/C	C/C/C/C	C/C/C/T	C/C/T/T	C/C/C/C	C/C/C/T	C/C/C/C	C/C/C/C	C/C/C/T	T/T	C/C/T/T	C/C/C/C	T/T/T/T	C/T	T/T	C/T	T/T	T/T	T/T	T/T	T/T	T/T	C/T	C/C	C/C	C/T	C/C	T/T	C/T/T/T	T/T	T/T
9067-981_52	G/G/A/A	G/G/A/A	G/G/G/A	G/G/A/A	G/G/G/A	G/G/G/A	G/G/A/A	G/G/A/A	G/G/A/A	G/G/A/A	G/G/A/A	G/G/A/A	G/G/A/A	G/G/A/A	G/G/A/A	G/G/G/A	G/G/A/A	G/G/A/A	G/G/A/A	G/G/A/A	G/G/A/A	G/G/A/A	G/G/A/A	G/G/A/A	G/G/A/A	G/G/G/A	G/G/A/A	G/A	G/G/A/A	G/G/A/A	G/G/A/A	G/G	G/G	G/A	G/A	G/G	G/A	G/G	G/A	G/A	G/A	G/A	G/G/G/A	G/A	G/A	G/G	G/G/A/A	G/G	G/A
9086-980_90	T/T/T/T	T/T/T/A	T/T/A/A	T/T/T/A	A/A/A/A	T/T/T/T	T/T/T/A	T/T/T/A	T/T/T/A	T/T/A/A	T/T/T/T	T/T/T/A	T/T/T/T	T/T/T/T	T/T	T/A/A/A	T/T/T/T	T/T/T/A	T/T/A/A	T/A/A/A	T/T/T/T	T/T/T/T	T/T/T/A	T/T/T/A	T/T/A/A	T/A/A/A	T/T/A/A	A/A	T/T/A/A	T/T/A/A	T/T/T/A	A/A	T/T	A/A	T/A	A/A	A/A	T/A	A/A	T/T	A/A	A/A	T/T/T/A	A/A	A/A	T/A	T/T/T/A	T/A	T/A
916-2490_90	A/G/G/G	A/A/A/G	A/A/G/G	A/G/G/G	A/G/G/G	A/A/A/A	A/A/G/G	A/A	A/A/A/A	A/A/G/G	A/A/A/A	A/A/A/G	A/A/A/G	A/A/G/G	A/A/A/A	A/A/A/G	A/A/A/A	A/A/A/A	A/A/G/G	A/A/A/A	A/A/A/A	A/A/A/A	A/A/A/G	A/A/A/G	A/A/A/A	A/A/A/A	A/A/G/G	A/G	A/A/G/G	A/A/A/G	A/A/A/A	A/G	A/A	G/G	A/G	G/G	G/G	A/A	G/G	A/A	G/G	G/G	A/A/A/A	G/G	G/G	A/G	A/A/A/G	A/A	G/G
9194-975_71	T/T	A/T/T/T	A/T/T/T	T/T/T/T	T/T/T/T	T/T/T/T	A/T/T/T	T/T/T/T	T/T/T/T	T/T/T/T	T/T/T/T	T/T/T/T	T/T/T/T	T/T/T/T	T/T/T/T	T/T/T/T	T/T/T/T	T/T/T/T	T/T/T/T	A/A/A/A	T/T/T/T	T/T/T/T	T/T/T/T	T/T/T/T	A/A/A/T	T/T/T/T	T/T/T/T	A/A	T/T/T/T	T/T/T/T	T/T/T/T	A/A	A/T	A/T	A/A	A/A	A/A	A/T	A/A	A/A	A/T	A/T	T/T/T/T	A/T	A/T	A/T	T/T/T/T	A/A	A/T
9409-964_96	A/A/A/G	A/A/G/G	G/G	A/A/A/A	A/G/G/G	G/G/G/G	A/A/G/G	A/A/A/G	A/A/G/G	A/A/G/G	A/A/G/G	G/G/G/G	A/A/G/G	A/A/G/G	A/G/G/G	A/A/G/G	G/G/G/G	A/G/G/G	A/A/G/G	A/G/G/G	A/G/G/G	G/G/G/G	A/A/G/G	A/A/A/G	A/A/A/G	A/A/A/A	A/A/G/G	A/G	A/A/G/G	A/G/G/G	A/G/G/G	A/G	A/A	G/G	A/A	A/A	A/A	A/G	A/A	G/G	G/G	G/G	G/G/G/G	G/G	G/G	A/G	A/G/G/G	A/A	A/G
9572-955_99	A/A/T/T	A/A/A/T	A/A/T/T	A/A/A/A	A/A/A/T	A/A/A/T	A/A/A/A	T/T/T/T	A/A/A/A	A/A/A/A	A/A/T/T	A/T/T/T	A/A/A/A	A/A/A/A	A/A/T/T	A/T/T/T	A/A/A/A	A/A/T/T	A/T/T/T	T/T/T/T	A/A/T/T	A/A/T/T	A/A/A/A	A/T/T/T	T/T	A/A/A/A	A/T/T/T	A/A	A/A/T/T	A/A/T/T	A/A/T/T	A/A	A/A	A/A	A/A	A/A	A/A	A/A	A/A	T/T	A/A	A/A	A/A/A/A	A/A	A/A	A/A	T/T/T/T		A/A
969-2437_123	A/A/A/G	A/A/A/G	A/A/A/A	A/A/A/A	A/A/A/A	A/A/G/G	A/A/A/A	A/A	A/A/A/A	A/A/G/G	A/A/G/G	A/A/G/G	A/A/G/G	A/A	A/A	A/A/A/A	A/A/A/G	A/A/A/A	A/A/A/G	A/A/A/G	A/A/A/G	A/A/G/G	A/A/G/G	A/A/A/A	A/A/A/A	A/A/A/A	A/A/A/A	A/A	A/A/A/G	A/A/A/G	A/A/G/G	A/A	A/A	A/A	A/A	A/A	A/A	A/A	A/A	A/A	A/A	A/A	A/A	A/A	A/A	A/A	A/A/A/A	A/A	A/A
97-7516_86	A/A	A/A	A/A	A/A/A/T	A/A	A/A	A/A	A/A/A/T	A/A/A/T	A/A	A/A/A/A	A/A/A/T	A/A	A/A	A/A	A/A	A/A/A/T	A/A/A/A	A/A/A/A	A/A	A/A/A/A	A/A/A/T	A/A	A/A/A/A	A/A	A/A/A/T	A/A/A/A	A/T	A/A	A/A/A/A	A/A/A/A	A/T	A/T	A/A	A/A	A/T	A/T	A/A	A/T	A/T	A/T	A/A	A/A	A/T	A/A	A/A	A/A	A/T	A/A
1038-2381_139	T/T/T/T	T/T/T/T	T/T/T/T	T/T/T/T	T/T/T/T	T/T/T/T	T/T	T/T/T/T	T/T/T/T	T/T/T/T	T/T/T/T	T/T/T/T	T/T/T/T	T/T/T/T	T/T/T/T	T/T/T/T	T/T/T/T	T/T/T/A	T/T/T/T	T/T/T/T	T/T/T/A	T/T/T/T	T/T/T/T	T/T	T/T/T/T	T/T/T/A	T/T/T/A	T/T	T/T/T/T	T/T/T/A	T/T/T/T	T/T	T/T	T/A	T/T	T/T	T/T	T/T	T/T	T/T	T/T	T/T	T/T/T/T	T/T	T/T	T/T	T/T/A/A	T/T	T/T
103902-206_102	C/C/C/C	C/C/C/T	C/C/C/C	C/C/C/C	C/C/C/C	C/C	C/C/C/C	C/C/C/T	C/T/T/T	C/C/T/T	C/T/T/T	T/T	C/T/T/T	C/C/T/T	C/C/C/T	C/T/T/T	C/C	C/C/T/T	C/C/T/T	C/C/C/C	T/T/T/T	C/C/T/T	T/T/T/T	C/C/T/T	C/C/C/T	T/T	C/T/T/T	C/C	C/C/C/C	C/C/T/T	T/T	C/C	C/C	C/C	C/C	C/C	C/C	C/C	C/C	C/C	C/C	C/C	C/C	C/C	C/T	C/C	C/T/T/T	C/C	C/C
10403-918_117	A/A/A/A	A/A/A/A	G/G	A/A/G/G	A/A/G/G	A/A/A/A	A/G/G/G	A/A/G/G	A/A/A/A	A/A/A/A	A/A/A/A	A/G/G/G	G/G/G/G	A/A/A/A	A/A/A/A	G/G	A/A/A/G	A/A/G/G	A/A/G/G	A/G/G/G	A/G/G/G	A/A/A/A	A/A/A/A	G/G/G/G	A/G/G/G	A/A/A/A	A/A/G/G	A/A	A/G/G/G	G/G/G/G	A/A/A/A	A/A	A/A	A/A	A/A	A/A	A/A	A/A	A/A	A/A	A/A	A/A	A/A/A/A	A/A	A/A	A/A	A/A/G/G	A/A	A/A
10639-908_185	C/A/A/A	C/A/A/A	C/C/C/A	C/C/C/A	C/C/A/A	A/A/A/A	C/C/A/A	A/A/A/A	A/A/A/A	C/C/C/A	A/A/A/A	C/C/A/A	C/C/A/A	C/C/A/A	A/A/A/A	A/A/A/A	A/A/A/A	A/A/A/A	C/C/C/A	A/A/A/A	A/A/A/A	A/A/A/A	C/A/A/A	A/A/A/A	C/A/A/A	A/A/A/A	A/A/A/A	C/C	A/A/A/A	A/A	C/C/A/A	C/C	C/A	C/C	C/C	A/A	A/A	C/A	A/A	C/C	C/C	C/C	A/A/A/A	C/C	C/C	C/A	C/A/A/A	A/A	C/C
10703-906_136	A/A/A/A	A/A/A/A	A/A/T/T	A/A/A/T	A/A/A/T	A/A/A/T	A/A/A/T	A/A/T/T	A/A	A/A	A/A/A/A	A/A/A/T	A/A/T/T	A/A/A/T	A/A/A/A	T/T/T/T	A/A/T/T	A/A/A/T	A/A/A/A	A/A/T/T	A/A/T/T	A/A/A/T	T/T/T/T	A/A/A/T	A/A/A/T	A/A/A/A	A/A/A/A	A/A	A/A/A/T	A/A/A/T	T/T/T/T	A/A	A/A	A/A	A/A	A/A	A/A	A/A	A/A	A/A	A/A	A/A	A/A/A/T	A/A	A/A	A/A	A/A/A/T	A/A	A/A
11010-893_180	A/A/G/G	A/A/A/G	A/A/A/G	A/A/G/G	A/A/G/G	A/G/G/G	A/G/G/G	A/A/A/G	A/A/G/G	G/G/G/G	A/A/A/A	A/A/A/A	A/G/G/G	A/A/A/A	A/A/A/G	G/G/G/G	A/G/G/G	G/G/G/G	G/G/G/G	G/G/G/G	G/G/G/G	G/G/G/G	A/A/G/G	A/A/G/G	G/G/G/G	G/G/G/G	A/A/A/G	A/G	G/G/G/G	A/G/G/G	G/G/G/G	A/G	A/A	A/A	A/A	A/G	A/G	A/A	A/G	A/A	A/A	A/A	A/A/G/G	A/G	A/A	A/A	G/G/G/G	A/A	A/A
114864-189_178	A/A/A/A	A/A/A/A	A/A/A/A	A/A/A/A	A/A/A/A	A/A/A/A	A/A/A/A	A/A/A/A	A/A/A/A	A/A/A/A	A/A/A/A	A/A/A/A		A/A/A/A	G/A/A/A	G/G/A/A	A/A	G/A/A/A	A/A/A/A	G/A/A/A	A/A/A/A	A/A/A/A	A/A/A/A	A/A/A/A	A/A/A/A	A/A/A/A	A/A/A/A	A/A	A/A/A/A	A/A/A/A	G/A/A/A	A/A	A/A	A/A	G/G	A/A	A/A	G/G	A/A	A/A	A/A	A/A	A/A/A/A	A/A	A/A	G/A	A/A/A/A	A/A	G/A
11524-873_143	G/G/G/G	G/G/G/G	G/G/G/G	G/G	G/G/G/G	G/G/G/G	G/G/G/G	G/G	G/G/G/A	G/G/G/G	G/G/A/A	G/G/G/A	G/G/A/A	G/G/G/G	G/G	A/A	G/G/A/A	G/G/A/A	G/G/G/G	G/A/A/A	G/A/A/A	G/G	G/G/G/G	G/G/G/A	G/A/A/A	G/G/G/A	G/G/G/G	G/G	G/G/G/G	G/G/A/A	G/A/A/A	G/G	G/G	G/G	G/G	G/G	G/G	G/G	G/G	G/G	G/G	G/G	G/G/G/A	G/G	G/G	G/G	G/A/A/A	G/G	G/G
11592-870_87	C/C/C/C	T/T	C/C/C/C	C/C/C/C	C/C/C/C	C/C/T/T	C/C/C/T	C/C/C/T	T/T/T/T	C/C/C/C	C/C/T/T	C/C/T/T	C/C/C/C	C/C/C/C	C/C/T/T	C/C/C/C	C/C/C/T	C/C/C/T	T/T/T/T	C/C/C/C	T/T/T/T	C/C/C/C	C/C/C/T	C/C/C/C	C/C/C/C	C/C/C/C	C/C/T/T	C/C	C/C/C/C	C/C/C/C	C/T/T/T	C/C	C/C	C/C	C/C	C/C	C/C	C/C	C/C	C/C	C/C	C/C	T/T	C/C	C/C	C/C	T/T	C/C	C/C
12430-840_157	C/T/T/T	C/T/T/T	C/C/T/T	C/C/C/C	C/C/C/T	C/C/C/T	C/T/T/T	C/T/T/T	C/C	C/C	C/C/T/T	C/C/T/T	C/T/T/T	C/C/T/T	C/C/C/T	C/C/C/C	C/C/T/T	C/C/C/C	C/C/T/T	C/C/C/T	C/C/C/T	C/C/C/C	C/T/T/T	C/C/T/T	C/C/C/T	C/C/C/T	C/C	C/T	C/C/C/C	C/T/T/T	C/C/C/C	C/T	C/C	C/C	C/C	C/C	C/C	C/C	C/C	C/C	C/C	C/C	T/T		C/C	C/C	T/T/T/T	C/C	C/C
12546-837_216	A/A/A/A	A/A/A/T	A/A/A/A	A/A/A/T	A/A/A/A	A/T/T/T	A/A/T/T	A/A/A/A	T/T/T/T	A/A/A/A	A/A/A/T	A/A/A/A	A/A/T/T	A/A/A/T	A/A/A/T	A/A/T/T	A/A/T/T	A/A/A/A	A/A/A/A	A/A/T/T	A/A/A/A	A/A/T/T	A/A/A/A	A/A/A/T	T/T/T/T	T/T	A/A	A/A	T/T	A/A/A/T	A/A/A/A	A/A	A/A	A/A	A/A	A/A	A/A	A/A	A/A	A/A	A/A	A/A	A/A/A/T	A/A	A/A	A/A	A/A/A/T	A/A	A/A
1269-2218_149	A/A/A/A	A/A/A/G	A/A/A/A	A/A	A/A/A/A	A/A/A/A	A/A/A/A	A/A/G/G	A/A/A/A	A/A/A/A	A/A/A/A	A/A	A/A/A/A	A/A/A/A	A/A/A/A	A/A/A/G	A/A/A/A	A/A/G/G	A/A/A/A	A/A	A/G/G/G	A/A/A/A	A/A/A/G	A/A/A/G	A/A/A/A	A/A/A/G	A/A/G/G	A/A	A/A/A/A	A/G/G/G	A/A/G/G	A/A	A/A	A/A	A/A	A/A	A/A	A/A	A/A	A/A	A/A	A/A	A/A/A/A	A/A	A/A	A/A	A/A/G/G	A/A	A/A
12732-830_56	C/C/G/G	C/C/C/G	C/C/C/C	C/C/C/C	C/C/C/C	G/G/G/G	C/C/C/C	C/C/G/G	C/C/C/G	C/C/C/C	C/C/G/G	C/C/C/G	C/C/C/C	C/C/C/C	C/G/G/G	C/C/C/C	G/G/G/G	C/G/G/G	C/C/C/C	C/C/C/C	C/C/G/G	C/C/G/G	G/G/G/G	C/C/G/G	C/C/C/C	C/C/C/C	C/C/C/C	C/C	C/C/C/C	C/G/G/G	C/G/G/G	C/C	C/C	C/C	C/C	C/C	C/C	C/C	C/C	C/C	C/C	C/C	C/C/G/G	C/C	C/C	C/C	G/G/G/G	C/C	C/C
13546-804_90	A/A/G/G	A/A	A/A/A/G	A/A/G/G	A/A	A/A/A/A	A/A/A/G	A/A	A/A/A/A	A/A/A/G	A/A/A/A	G/G/G/G	A/A/A/G	A/A	A/A	A/A	A/A/A/A	A/A/A/G	A/A/A/G	A/A/G/G	A/A/A/G	A/A/A/A	A/A/G/G	G/G/G/G	A/G/G/G	A/A	A/A/G/G	A/A	A/A/G/G	A/A/G/G	A/A/G/G	A/A	A/A	A/A	A/A	A/A	A/A	A/A	A/A	A/A	A/A	A/A	A/A	A/A	A/G	A/A	A/A/A/G	A/A	A/A
1403-2137_85	T/T/T/T	T/T/T/T	T/T/T/T	T/T/T/T	T/T/T/T	T/C/C/C	T/T/T/T	T/T/T/C	T/C/C/C	T/T/T/T	T/T/C/C	T/T/T/T	C/C/C/C	T/T/C/C	T/C/C/C	T/T/T/T	T/T/T/C	T/T/T/C	T/T/T/T	T/T/T/T	T/T/C/C	T/C/C/C	T/T/T/C	T/T/C/C	T/T/T/T	T/T/C/C	T/T/C/C	T/T	T/T/T/T	T/C/C/C		T/C	T/T	T/C	T/T	T/C	T/T	T/T	T/T	T/T	T/C	T/T	T/T/T/T	T/T	T/T	T/T	T/T/C/C	T/T	T/C
14535-774_119	T/T/T/A	T/T/T/T	T/A/A/A	T/T/T/A	T/T/T/T	T/T/A/A	T/T/A/A	A/A/A/A	T/T/A/A	T/T/T/T	A/A/A/A	T/A/A/A	T/A/A/A	T/T/A/A	T/T/A/A	T/A/A/A	T/T/A/A	T/T/A/A	A/A/A/A	T/T/A/A	T/T/A/A	T/T/A/A	T/A/A/A	T/T/T/A	T/T/T/A	T/T/T/A	A/A/A/A	T/A	T/A/A/A	A/A/A/A	A/A/A/A	T/T	T/T	T/T	T/A	T/A	T/A	T/T	T/A	T/A	T/T	T/T	A/A	T/T	T/T	T/A	A/A/A/A	A/A	T/A
14560-774_204	A/A/A/C	A/A/C/C	A/A/C/C	A/A/C/C	A/A/A/C	A/C/C/C	A/A/C/C	A/A/C/C	A/C/C/C	A/C/C/C	A/A/C/C	C/C/C/C	A/A/C/C	A/C/C/C	A/A	A/A/C/C	A/C/C/C	A/A/A/C	A/C/C/C	A/A/C/C	A/A/C/C	A/A/C/C	A/C/C/C	A/C/C/C	A/C/C/C	C/C/C/C	A/A/C/C	A/C	C/C	C/C	A/A/C/C	C/C	A/A	A/A	A/A	A/A	A/A	A/A	A/A	A/A	A/C	A/C	A/A/C/C	A/C	A/C	A/C	A/C/C/C	A/C	A/C
1480-2086_54	A/A	T/T	A/A	A/A/A/T	A/A	A/A	A/A	A/A/A/A	A/A/A/A	A/A/A/T	A/A	A/A	T/T/T/T	A/A/T/T	A/A/A/T	A/A/A/T	A/A	A/A	A/A	T/T/T/T	T/T/T/T	A/A	A/A/A/A	A/A/A/A	T/T/T/T	A/T/T/T	A/A/A/T	A/A	T/T/T/T	A/A	A/A/A/A	A/T	A/T	A/A	T/T	T/T	T/T	A/A	T/T	T/T	A/A	A/A	A/A	A/A	A/A	A/A	A/A/A/A	T/T	A/A
14853-766_189	C/C/T/T	C/T/T/T	C/C/C/C	C/T/T/T	C/C/C/C	C/C/T/T	C/C/C/C	C/C/C/C	C/C/C/C	C/C/C/T	C/C/T/T	C/C/C/T	C/C/C/T	C/C/T/T	C/C/C/C	C/C/C/T	C/C/C/C	C/C/C/C	C/C/C/C	C/C/C/T	C/C	C/C/T/T	C/C/C/T	C/C/C/T	C/C/C/T	C/C/C/C	C/C/C/T	C/T	C/C/C/T	C/C/T/T	C/C/C/C	C/T	C/C	C/T	C/C	C/C	C/C	C/T	C/C	C/C	C/C	T/T	C/C/C/T	C/T	C/T	C/T	C/C/C/C	C/C	C/C
15080-760_220	A/A/A/G	A/A/A/A	A/A/A/G	A/A/A/A	A/A	A/A/A/G	A/A/A/A	A/G/G/G	A/A/A/G	A/A/A/A	A/A/A/G	A/A/G/G	A/A/A/A	A/A/G/G	A/A/A/A	A/A/A/A	A/A/A/A	A/A/A/G	A/A/A/A	A/A/A/A	A/A/G/G	A/A/A/A	A/A/G/G	A/A	A/A/A/A	A/A/A/G	A/A/A/G	A/A	A/A/A/A	A/A/G/G	G/G/G/G		A/A	A/A	A/A	A/A	A/A	A/A	A/A	A/A	A/G	A/A	A/A/A/A	A/A	A/A	A/A	G/G/G/G	A/A	A/A
1516-2070_41	G/G/C/C	C/C/C/C	G/C/C/C	C/C	C/C/C/C	C/C/C/C	G/G/C/C	C/C/C/C	C/C/C/C	C/C/C/C	C/C/C/C	C/C/C/C	C/C/C/C	C/C/C/C	C/C/C/C	C/C/C/C	C/C/C/C	C/C/C/C	C/C/C/C	C/C/C/C	C/C/C/C	C/C/C/C	C/C/C/C	C/C/C/C	C/C/C/C	G/G	C/C/C/C	G/C	C/C/C/C	C/C/C/C	C/C/C/C	G/C	G/C	G/G	G/G	G/C	G/C	G/G	G/C	G/C	G/C	G/C	C/C/C/C	G/G	G/C	G/G	C/C/C/C	G/C	G/G
15320-753_203	G/G/G/A	G/G/A/A	G/G/A/A	G/G/G/A	G/G/A/A	G/G/G/A	G/G/A/A	A/A/A/A	G/G/G/A	G/G/G/A	G/A/A/A	G/A/A/A	G/G/G/A	A/A/A/A	G/G/G/A	G/G/A/A	G/G	A/A/A/A	G/G/G/G	A/A	A/A/A/A	G/G/G/G	G/G/G/A	G/A/A/A	A/A/A/A	A/A/A/A	G/G/G/A	G/G	A/A	G/G/A/A	A/A/A/A	G/G	A/A	G/G	G/G	G/G	G/G	G/G	G/G	G/G	G/G	G/G	G/G/G/A	G/A	G/G	G/G	G/G/A/A	G/G	G/G
15418-751_110	A/A/A/T	A/A/A/A	A/A/A/T	A/A/A/A	A/A/A/A	A/A/T/T	A/A/A/A	A/A	T/T/T/T	A/A/A/A	A/A/A/A	A/T/T/T	T/T/T/T	A/A/A/A	A/A/A/T	A/A/A/A	A/A/A/T	T/T/T/T	T/T/T/T	A/A/A/A	A/T/T/T	A/A/T/T	A/A/T/T	A/A/T/T	A/A/A/A	T/T/T/T	T/T/T/T	A/A	A/A/A/A	A/T/T/T	T/T/T/T	A/A	A/A	A/A	A/A	A/A	A/A	A/A	A/A	A/A	A/A	A/A	T/T/T/T	A/A	A/A	A/A	T/T/T/T	A/A	A/A
15559-747_67	A/G/G/G	A/A/G/G	A/A/A/G	A/A/G/G	A/A/G/G	A/A/G/G	A/G/G/G	A/A/G/G	G/G/G/G	A/A/G/G	A/A/G/G	G/G/G/G	G/G/G/G	G/G/G/G	A/G/G/G	A/G/G/G	A/G/G/G	A/G/G/G	A/G/G/G	A/G/G/G	A/A/G/G	A/A/G/G	A/G/G/G	A/G/G/G	G/G/G/G	A/A	A/G/G/G	A/A	A/A/G/G	G/G/G/G	G/G/G/G	A/A	A/A	A/A	A/G	A/A	A/A	A/G	A/A	A/A	A/A	A/A	A/A/G/G	A/A	A/A	G/G	A/G/G/G	A/A	A/G
1576-2039_78	A/A/A/A	A/A/A/G	A/A/A/A	A/A/A/A	A/A/A/G	A/A/A/A	A/A/A/A	A/A	A/A/A/A	A/G/G/G	A/G/G/G	G/G/G/G	A/A	A/A/A/G	A/A/A/A	A/A	A/A/A/A	A/A/A/G	A/A/G/G	A/A/A/A	A/G/G/G	A/A/A/A	A/G/G/G	A/A/G/G	A/A	G/G/G/G	A/G/G/G	A/A	A/A/A/G	A/G/G/G	A/A/G/G	A/A	A/A	A/A	A/A	A/A	A/A	A/A	A/A	A/A	A/A	A/A	A/A/A/A	A/A	A/A	A/A	A/G/G/G	A/A	A/A
1592-2030_136	C/C/C/C	C/C/C/C	C/C/C/C	C/C	C/C/C/C	C/C/C/C	C/C/C/C	C/T/T/T	C/C/C/T	C/C/C/T	C/C/C/T	C/C/C/T	C/C	C/C/T/T	C/C/T/T	C/C/C/C	C/C/C/T	C/C/C/T	C/C/C/C	C/C/C/C	C/T/T/T	C/C	C/C/T/T	C/C/C/C	C/C/C/C	C/C/C/C	C/C/C/C	C/T	C/C	C/C/T/T	C/C	C/C	C/T	T/T	C/C	C/T	C/T	C/C	C/T	C/C	C/T	C/T	C/C/C/T	T/T	C/T	C/C	C/C/C/C	C/C	C/C
15928-738_180	A/A/G/G	G/G/G/G	A/G/G/G	A/A/G/G	A/G/G/G	A/A/G/G	A/A/G/G	A/G/G/G	A/A/A/G	G/G/G/G	A/A/G/G	G/G/G/G	G/G/G/G	A/A/G/G	A/A	A/A/A/A	A/A/A/G	G/G/G/G	A/G/G/G	A/A	G/G/G/G	A/A/A/G	A/A/A/G	G/G/G/G	A/A/A/A	G/G/G/G	G/G/G/G	A/G	A/A/A/A	A/G/G/G	A/A/G/G	A/A	A/A	G/G	G/G	A/A	A/A	G/G	A/A	A/A		G/G	A/A/G/G	G/G	A/G	G/G	A/G/G/G		G/G
16262-729_151	T/T/T/G	T/T/G/G	T/G/G/G	G/G	T/T/G/G	G/G/G/G	T/T/T/G	T/T/G/G	G/G/G/G	T/T/G/G	G/G/G/G	T/G/G/G	G/G/G/G	T/T/G/G	G/G/G/G	T/T/T/T	T/G/G/G	G/G/G/G	G/G/G/G	T/T/T/T	T/T/G/G	G/G/G/G	G/G	G/G/G/G	T/T/T/T	T/T/T/G	G/G	T/T	T/T/T/G	T/T/G/G	G/G/G/G	T/T	T/T		T/T	T/T	T/T	T/T	T/T	T/T	T/T		G/G/G/G	T/T	T/T	T/T	G/G/G/G	T/T	T/T
16363-726_116	C/C/T/T	C/C/T/T	C/C	T/T/T/T	C/C/T/T	C/C/C/T	C/T/T/T	C/C/T/T	C/C	T/T/T/T	C/C/T/T	T/T/T/T	T/T/T/T	C/C/T/T	C/C/C/T	T/T/T/T	C/C/C/C	C/C/T/T	T/T/T/T	T/T/T/T	T/T/T/T	C/C/C/T	T/T/T/T	T/T/T/T	T/T/T/T	C/C	T/T/T/T	C/C	C/C/C/T	T/T/T/T	T/T/T/T	C/C	C/C	C/C	C/T	C/C	C/C	C/C	C/C	C/C	C/C	C/C	C/C/C/T	C/C	C/C	C/C	C/C/T/T	C/C	T/T
16674-719_77	C/C/C/C	C/C/C/T	C/C	C/C/C/T	C/C/C/T	T/T/T/T	C/C/T/T	C/C/T/T	T/T/T/T	C/T/T/T	C/C	C/T/T/T	C/C/C/T	C/C/C/T	T/T/T/T	C/C/C/C	T/T/T/T	C/C/C/C	C/C/T/T	C/C/T/T	C/C/C/T	T/T/T/T	C/T/T/T	T/T/T/T	C/C/C/T	C/T/T/T	T/T/T/T	C/C	C/C/C/T	C/C/T/T	C/T/T/T	C/C		C/C	C/C	C/T	C/T	C/C	C/T		C/C	C/C	T/T/T/T	C/C	C/C	C/C	T/T/T/T	C/C	C/C
17024-711_96	A/A/A/G	A/A/A/A	A/A/G/G	A/A/G/G	A/A/A/G	A/A	A/A/A/A	A/A/A/A	A/A	A/A/A/A	A/A/A/G	A/A/A/A	A/A/A/G	A/A/A/A	A/A	A/A/A/A	A/A/A/A	A/A/A/A	A/A/A/A	A/A/A/A	A/A/A/G	A/A	A/A/A/G	A/A/A/G	A/A/A/A	A/G/G/G	A/A/A/A	A/A	A/A	A/A/A/G	A/A/A/G	A/G	G/G	A/A	G/G	G/G	G/G	G/G	G/G	G/G	A/A	A/A	A/A	A/A	A/A	A/G	A/A/A/A	G/G	G/G
17313-705_97	T/T/T/C	T/T/C/C	T/T/C/C	T/T/T/C	T/T/T/T	C/C/C/C	T/T/T/T	T/T	T/C/C/C	T/T/T/C	C/C/C/C	T/T/T/T	T/T/T/C	C/C/C/C	C/C/C/C	T/T/T/T	T/T/C/C		T/T/T/C	T/T/C/C	T/T/C/C	C/C/C/C	C/C/C/C	T/T/T/C	T/T/T/T	C/C/C/C	C/C/C/C	T/T	T/T	T/T/T/T	C/C/C/C	T/T	T/T	T/T	T/T	T/T	T/T	T/T	T/T	T/T	T/T	T/T	C/C/C/C	T/T	T/T	T/T	T/T/T/T	T/T	T/T
17449-702_164	A/A/A/A	A/A/A/A	A/A/A/G	A/A/A/A	A/A/A/A	G/G	A/A/G/G	G/G/G/G	A/A/G/G	A/A/A/G	G/G/G/G	A/G/G/G	G/G/G/G	A/A/G/G	A/G/G/G	A/A/A/A	A/A/G/G	G/G/G/G	A/A/G/G	A/A/A/G	A/A/G/G	A/A/G/G	G/G/G/G	A/G/G/G	A/A/A/A	G/G/G/G	G/G/G/G	A/G	A/G/G/G	G/G/G/G	A/G/G/G	A/A	A/G	A/A	A/A	A/A	A/A	A/A	A/A	A/A	A/A	A/A	A/A/A/G	A/A	A/A	A/A	G/G/G/G	A/A	A/A
17851-693_144	G/G/G/G	G/G	G/G	G/G/A/A	G/G	G/G/A/A	G/G	G/G/G/A	G/A/A/A	G/G/G/A	G/G/G/G	A/A	A/A/A/A	G/G/G/A	G/G/A/A	G/G/G/G	G/G/A/A	A/A/A/A	G/G	G/G/G/G	G/A/A/A	G/G	A/A/A/A	G/A/A/A	G/G/G/G	G/G/G/G	G/G/G/G	G/G	G/G/G/G	G/G/A/A	G/G/G/A	G/G	G/G	G/G	G/G	G/G	G/G	G/G	G/G		G/G	G/G	G/G/A/A	G/G	G/G		G/G/A/A	G/G	G/G
1803-1930_175	A/A/A/A	A/A/A/T	A/A/T/T	A/A/A/A	A/A/A/T	A/A/T/T	A/A/A/T	A/A/A/A	A/T/T/T	A/A/A/T	A/A/A/A	A/A/A/T	A/A/T/T	A/A/A/T	A/A/T/T	A/A/A/A	A/A/A/T	A/A/T/T	A/T/T/T	A/A/A/A	A/A/A/T	A/A/A/T	A/A/A/T	A/A/A/T	A/A/A/A	A/A/A/T	A/A/T/T	T/T	A/A/A/T	A/A/T/T	A/A/T/T	T/T	A/A	A/A	A/A	A/A	A/A	A/A	A/A	A/A	A/A	A/A	A/A/A/T	A/A	A/A	A/A	A/A	A/A	A/A
18033-689_140	C/C/C/C	C/C/C/C	C/C/C/C	T/C/C/C	T/C/C/C	C/C/C/C	T/T/C/C	C/C/C/C	C/C/C/C	T/T/C/C	T/C/C/C	C/C/C/C	C/C/C/C	C/C/C/C	C/C/C/C	C/C/C/C		C/C/C/C			C/C/C/C	C/C/C/C	C/C/C/C	C/C/C/C	C/C/C/C	C/C/C/C	C/C/C/C	C/C	C/C/C/C	C/C/C/C	C/C/C/C	T/C	T/C	T/T	T/C	T/T	T/T	T/T	T/T	T/C	T/C	T/T		T/T	T/C	T/C	C/C/C/C	C/C	T/T
18414-681_144	G/G/G/A	G/G/G/A	G/G/G/G	G/G/G/G	G/G/G/G	G/G/A/A	G/G	A/A	G/G/G/G	G/G	G/G/G/A	G/G/G/A	G/G/A/A	G/A/A/A	G/G/G/A	G/G/G/A	G/G/G/G	G/G/A/A	G/G/G/A	G/G/G/A	G/G/G/A	G/G/A/A	G/G	G/G/G/G	G/G/G/G	G/G	G/G/G/A	G/G	G/G/G/A	G/G/A/A	G/G	G/G	G/G	A/A	G/G	G/G	G/G	G/G	G/G	G/G	G/G	G/A	G/G/G/A	A/A	G/A	G/G	G/G/G/A	G/G	G/G
18488-679_203	T/T/C/C	T/T/C/C	T/T/C/C	T/T/T/C	T/T/C/C	T/T/C/C	T/T/C/C	T/C/C/C	T/T/T/T	T/T/T/C	T/T	T/T	T/T	T/T/T/C	T/T/T/T	T/C/C/C	T/T/T/T	T/T/C/C	T/T/T/T	T/T/C/C	T/T/C/C	T/T	T/T/C/C	T/T/T/C	C/C/C/C	C/C/C/C	T/T/C/C	T/T	C/C/C/C	T/T/C/C	T/C/C/C	T/T	T/T	T/T	T/T	T/T	T/T	T/T	T/T	T/T	T/T	T/T	T/T/T/T	T/C	T/T	T/T	T/C/C/C	T/T	T/T
18918-670_8	T/G/G/G	T/T/T/G	T/T/G/G	T/T	T/T/T/T	T/T/T/G	T/T/T/G	T/T	T/T/T/T	T/T/G/G	G/G/G/G	T/T	T/T/T/T	G/G/G/G	T/T/T/G	T/T/G/G	T/T/T/T	T/T	T/T/T/G	T/T/T/G	T/T/T/G	T/T/T/G	T/T/T/T	T/T/T/G	T/T/G/G	T/T/T/T	T/T/T/G	T/T	T/T/T/T	T/T/T/G	T/T/T/T	T/T	T/T	T/T	T/T	T/T	T/T	T/T	T/T	T/T	T/T	T/T	T/T/T/T	T/T	T/T	T/T	T/T/T/G	T/T	T/T
18960-669_64	A/G/G/G	A/G/G/G	A/G/G/G	G/G	G/G	A/G/G/G	A/A/G/G	A/G/G/G	G/G	A/G/G/G	A/G/G/G	A/G/G/G	A/G/G/G	A/G/G/G	G/G	A/G/G/G	G/G	A/A/G/G	A/G/G/G	A/G/G/G	A/G/G/G	G/G	A/G/G/G	A/G/G/G	A/G/G/G	A/A/G/G	G/G	G/G	A/G/G/G	A/G/G/G	A/G/G/G	G/G	A/G	A/G	A/G	A/G	A/G	A/G	A/G	G/G	A/G	A/G	G/G	G/G	A/G	A/G	G/G	G/G	A/G
19839-653_98	G/G/A/A	G/G	G/G/G/A	G/G/G/A	G/G/A/A	G/A/A/A	G/G/A/A	G/G	G/G/A/A	G/G/A/A	G/G/G/A	G/G/G/G	G/G/G/A	G/G/G/A	G/G/A/A	G/G	G/G/A/A	G/G/G/A	G/G/A/A	G/G/G/A	G/G/G/A	G/A/A/A	G/G/G/A	G/G/G/A	A/A/A/A	G/G/G/G	G/G/G/G	G/G	G/G/G/A	G/G/G/A	G/G/A/A	G/A	G/A	A/A	G/A	A/A	A/A	G/A	A/A	A/A	G/A	A/A	G/G	G/A	A/A	G/A	G/G/G/G	A/A	G/G
20095-648_179	A/A/A/G	A/G/G/G	A/A/A/A	A/A/G/G	A/A/A/G	G/G/G/G	A/A/G/G	G/G/G/G	G/G/G/G	A/A/A/A	A/A/G/G	A/G/G/G	A/A/A/A	A/G/G/G	G/G/G/G	G/G	G/G/G/G	G/G/G/G	A/A/A/G	G/G/G/G	G/G/G/G	G/G/G/G	G/G	A/G/G/G	G/G/G/G	G/G/G/G	A/G/G/G	A/G	A/A/A/G	A/A/G/G	G/G	A/G	A/A	A/A	A/A	A/A	A/A	A/G	A/A	A/A	A/A	A/A	G/G/G/G	A/G	A/A	A/G	G/G/G/G	A/A	A/A
2061-1847_90	T/T/T/T	T/T/T/C	T/T/T/C	T/T	T/T/T/C	T/T/T/C	T/T/C/C	T/T/T/T	T/T	T/T/T/C	T/T/T/T	T/T	T/T/T/T	T/T/T/T	T/T	T/T/C/C	T/T	T/T	T/T/T/T	T/T	T/T/T/C	T/T	T/T	T/T/T/T	T/T/T/C	T/T	T/T	T/T	T/T	T/T/T/T	T/T/T/T	T/T	T/T	T/T	T/T	T/T	T/T	T/T	T/T	T/T	T/T	T/T	T/T/T/C	T/T	T/T	T/T	T/T	T/T	T/T
207458-107_138	C/C/C/C	C/C/A/A	C/C/A/A	A/A/A/A	C/C/A/A	A/A/A/A	C/C/A/A	C/A/A/A	C/A/A/A	C/C/C/A	C/C/A/A	C/C/A/A	A/A/A/A	A/A/A/A	A/A/A/A	C/C/A/A	C/C/C/A	A/A/A/A	C/A/A/A	C/C/A/A	A/A/A/A	C/C/A/A	C/C/A/A	A/A/A/A	C/C/C/C	C/A/A/A	C/C/C/A	C/C	C/A/A/A	A/A/A/A	C/A/A/A	C/C	A/A	C/A	C/C	C/C	C/C	C/C	C/C	C/A	A/A	A/A	C/A/A/A	C/A	A/A	C/C	A/A/A/A	C/A	C/C
20977-632_186	T/T	C/C/C/T	T/T/T/T	C/C/T/T	T/T/T/T	C/T/T/T	C/C/T/T	C/T/T/T	C/T/T/T	C/C/T/T	C/C	C/T/T/T	C/C/T/T	C/T/T/T	T/T/T/T	C/C/C/T	T/T/T/T	C/C/T/T	T/T/T/T	C/C/T/T	C/C/T/T	T/T/T/T	C/T/T/T	T/T	C/T/T/T	C/C/T/T	C/C/T/T	C/C	C/C/T/T	C/T/T/T	T/T/T/T	C/C	C/C	C/C	C/C	C/T	C/T	C/C	C/T	C/C	C/C	C/C		C/C	C/C	C/C	T/T/T/T	C/C	C/C
2122-1829_55	G/G/G/G	G/G/A/A	G/A/A/A	G/G/G/G	G/G/A/A	G/G/G/G	G/G/G/A	G/G/G/G	G/G/A/A	G/G/G/G	G/G/G/A	G/G/G/A	G/G/A/A	G/G/G/G	G/G	G/G/G/A	G/A/A/A	G/G/G/G	G/G/G/A	G/G/G/A	G/G/A/A	G/G/A/A	G/G/G/A	G/G/G/A	G/G/G/A	G/G/G/G	G/G/G/G	G/G	G/G/G/A	G/G/G/G	G/G	G/G	G/G	G/G	G/G	G/G	G/G	G/G	G/G	G/G	G/G	G/G	G/G/A/A	G/G	G/G	G/G	G/G/A/A	G/G	G/G
21441-625_106	G/G/G/G	G/G/G/G	G/G/G/A	G/G/G/G	G/G/G/G	G/G/G/A	A/A/A/A	G/A/A/A	G/G/A/A	G/G/A/A	A/A	A/A/A/A	G/G/G/G	G/G	G/G/G/A		G/G/G/G	G/G/A/A		A/A/A/A	G/G/A/A	A/A/A/A	G/G/G/A	G/A/A/A	G/A/A/A	G/G/G/G	G/G/G/A	G/G	A/A/A/A	G/G/G/G	G/G/G/A	G/G	G/A	G/G	G/G	G/G	G/G	G/G	G/G	G/G	G/G	G/G	G/G/G/G	G/G	G/G	G/G	G/G/G/A	G/G	G/G
21681-621_119	T/C/C/C	C/C/C/C	C/C/C/C	T/T/C/C	C/C/C/C	T/T/C/C	T/T/T/C	T/T/T/C	T/T/C/C	T/T/C/C	T/T/C/C	T/C/C/C	C/C/C/C	T/T/C/C	C/C/C/C	T/T/T/C	C/C/C/C	T/T	T/T/T/C	T/T/T/C		T/T/T/C	T/T	T/T	T/T/C/C	C/C/C/C	T/T/C/C	T/C	T/C/C/C	C/C/C/C	C/C/C/C	C/C	C/C	T/T	C/C	C/C	C/C	C/C	C/C	T/C	T/T	T/T	T/T/T/T	T/C	T/T	T/T	T/T/C/C	C/C	C/C
22049-615_219	G/G/A/A	G/G/A/A	G/A/A/A	G/G/A/A	G/G/A/A	G/A/A/A	G/G/G/A	A/A/A/A	G/G/A/A	A/A	A/A	G/G/A/A	G/A/A/A	G/A/A/A	G/G/A/A	G/G/A/A	G/A/A/A	G/G/A/A	G/G/A/A	G/A/A/A	A/A	G/A/A/A	A/A/A/A	A/A/A/A	G/A/A/A	A/A/A/A	A/A/A/A	G/G	G/A/A/A	A/A/A/A	A/A/A/A	G/G	G/A	G/A	G/G	G/A	G/G	G/G	G/A	G/G	G/G	G/A	G/G/A/A	G/A	G/A	G/G	A/A/A/A	G/A	G/G
22469-608_202	T/T/A/A	T/A/A/A	T/A/A/A	T/T/T/T	T/T/A/A	A/A/A/A	T/A/A/A	T/T/A/A	A/A/A/A	A/A/A/A	T/A/A/A	A/A/A/A	A/A/A/A	A/A/A/A	T/T/A/A	T/T/T/T	T/A/A/A	A/A/A/A	A/A/A/A	T/T/T/A	T/T/T/A	T/A/A/A	T/T/A/A	A/A/A/A	T/A/A/A	T/T/T/A	A/A/A/A	T/T	T/T/A/A	T/A/A/A	A/A/A/A	T/T	T/T	T/T	T/T	T/T	T/T	T/T	T/T	T/T	T/T	T/T	T/A/A/A	T/T	T/T	T/T	T/T/A/A		T/T
2343-1752_157	G/G/G/G	G/A/A/A	G/G/G/G	G/G/G/A	G/G/G/G	G/G/G/A	G/G/G/A	G/G/A/A	G/G/G/G	A/A/A/A	A/A/A/A	G/G/A/A	A/A/A/A	G/A/A/A	G/G/G/G	G/G/G/G	G/G/G/G	G/G/A/A	G/A/A/A	G/G/G/G	G/A/A/A	G/G/A/A	A/A/A/A	G/A/A/A	G/G/G/G	G/G/G/G	G/G/A/A	G/G	G/G/G/G	G/G/A/A	A/A/A/A	G/G	G/G	G/G	G/G	G/G	G/G	G/G	G/G	G/G	G/G	G/G	G/G/G/G	G/G	G/G	G/G	G/A/A/A	G/G	G/G
24157-581_111	G/G/G/T	G/G/G/T	G/G/G/T	G/G/G/G	G/G/G/T	G/G/G/G	G/G/G/G	G/G/G/T	G/G/G/G	G/G/G/G	G/G	G/G	G/G	T/T/T/T	G/G/G/G	G/G/G/G	G/G/G/G	T/T/T/T	G/G/G/G	G/G/G/G	G/G	G/G/G/T	G/G	G/G/T/T	G/G/G/G	G/G/G/G	G/G	G/G	G/G/G/G	G/G/T/T	G/G/G/T	G/G	G/G	G/G	G/G	G/G	G/G	G/G	G/G	G/G	G/G	G/G	G/G/G/G	G/G	G/G	G/G	G/G/G/T	G/G	G/G
2428-1726_60	C/T/T/T	C/C/T/T	C/C/C/T	C/C/C/C	C/C/C/T	C/C/C/C	C/C/C/C	C/C/C/T	C/C/C/T	C/C/T/T	C/C	C/C/C/T	C/C	C/T/T/T	C/C/C/C	C/C/C/C	C/C/C/T	C/C/C/T	C/C/C/T	C/C/C/C	C/C/T/T	C/C/C/T	C/C/T/T	C/C/C/T	C/C/C/C	C/C/C/C	C/C	C/C	C/C/C/C	C/C/C/C	C/T/T/T	C/C	C/C	C/C	C/C	C/C	C/C	C/C	C/C	C/C	C/C	C/C	C/C/T/T	C/C	C/C	C/C	C/C	C/C	C/C
2471-1715_69	T/G/G/G	T/T	T/T/T/G	T/T/T/G	T/T/G/G	T/T/G/G	T/T/T/G	T/T/T/G	T/T/G/G	T/T	T/T/T/T	T/T/G/G	T/T/T/G	T/T/T/T	T/T/T/G	T/T/G/G	T/T/G/G	T/T/T/G	T/T	T/T/G/G	T/T	T/T/G/G	T/T/G/G	T/T/T/T	T/T/G/G	T/G/G/G	T/T/T/T	T/G	T/T	T/T	T/T/T/G	T/G	G/G	T/G	T/G	G/G	G/G	T/G	G/G	G/G	T/G	T/G	G/G	T/G	T/G	T/G	T/T/T/T	G/G	T/G
2537-1698_186	G/A/A/A	G/G/G/G	G/G/G/A	G/G/G/A	G/G/G/G	G/G/G/G	G/G/A/A	G/G/G/G	G/G/G/G	G/G/A/A	G/G/A/A	G/G/G/A	G/A/A/A	G/G/G/G	G/G/G/G	G/G/G/G	G/G/G/G	G/G/A/A	G/G/G/G	G/G/G/G	G/G/A/A	G/G/G/G	G/G/A/A	G/G/G/G	G/G/G/G	G/A/A/A	G/G/G/G	G/G	G/G/G/G	A/A/A/A	G/G/A/A	G/G	G/G	G/G	G/G	G/G	G/G	G/G	G/G	G/G	G/G	G/G	G/G/G/G	G/G	G/G	G/G	A/A	G/G	G/G
25474-562_101	A/A/G/G	G/G/G/G	A/A/G/G	A/A/A/A	A/A/G/G	A/A/G/G	G/G/G/G	G/G/G/G	A/G/G/G	G/G/G/G		G/G/G/G	A/G/G/G	A/A/G/G	A/A	A/A/G/G	A/G/G/G	G/G/G/G	A/G/G/G	A/A/G/G	G/G/G/G	A/G/G/G	A/A/A/A	A/A/A/A	A/G/G/G	G/G/G/G	A/A/G/G	A/G	G/G/G/G	A/A/A/G	A/A/G/G	A/G	A/A	A/A	A/A	A/G	A/G	A/A	A/G	A/A	A/A	A/A	A/A/G/G	A/A	A/G	A/A	G/G/G/G	A/A	A/A
25925-557_211	C/C/C/C	C/C/T/T	C/C/C/T	C/C/T/T	C/C/C/T	C/T/T/T	C/C/C/T	T/T/T/T	C/T/T/T	C/C/T/T	T/T/T/T	T/T/T/T	T/T/T/T	C/C/C/C	T/T	C/C/C/C	C/T/T/T	T/T/T/T	C/C/T/T	C/C/C/C	C/C/C/T	C/T/T/T	C/T/T/T	C/T/T/T	C/C/C/C	C/C/C/T	T/T/T/T	C/C	C/C/C/C	T/T	T/T/T/T	C/C	C/C	C/C	C/C	C/C	C/C	C/C	C/C	C/C	C/C	C/C	T/T	C/C	C/C	C/C	T/T/T/T	C/C	C/C
26026-555_141	G/G/G/G	G/G/G/G	A/A/G/G	A/A/G/G	A/G/G/G	A/A/G/G	A/A/A/G	G/G/G/G	A/G/G/G	G/G/G/G	A/A/G/G	G/G/G/G	A/A/A/A	G/G/G/G	A/A/G/G	A/A/G/G	A/A/G/G	A/G/G/G	A/G/G/G	A/G/G/G	A/G/G/G	G/G/G/G	G/G/G/G	A/G/G/G	G/G/G/G	G/G/G/G	G/G/G/G	A/G	A/A/A/G	A/G/G/G	A/A/G/G	A/G	A/A	A/A	A/G	A/A	A/A	A/G	A/A	A/A	A/A	A/A	G/G/G/G	A/A	A/A	A/A	A/G/G/G	G/G	G/G
27177-541_167	G/G/G/G	C/G/G/G	G/G/G/G	G/G/G/G	C/G/G/G	C/C/G/G	C/C/G/G	C/C/G/G	C/G/G/G	C/C/G/G	G/G/G/G	G/G	G/G/G/G	G/G/G/G	C/C/G/G	G/G/G/G	C/C/G/G	G/G/G/G	C/G/G/G	G/G/G/G	G/G/G/G	C/C/G/G	C/G/G/G	C/C/G/G	G/G/G/G	C/C	G/G/G/G	C/G	G/G/G/G	G/G/G/G	C/C/C/G	C/G	C/C	C/G	C/C	C/C	C/C	C/C	C/C	G/G	C/G	C/C	C/C/C/G	C/G	C/C	C/C	C/C/G/G	C/G	C/C
27262-540_147	A/A/A/A	A/A/A/A	A/A/C/C	A/A/A/C	A/A/C/C	A/A/A/A	A/A/A/C	C/C/C/C	A/A/A/A	A/A/A/C	C/C/C/C	A/C/C/C	C/C/C/C	A/A/C/C	A/A/A/C	A/A/A/A	A/A/A/C	A/C/C/C	C/C/C/C	A/A/A/A	C/C/C/C	A/A/A/A	C/C/C/C	C/C/C/C	A/A/A/A	A/A/A/A	C/C/C/C	A/A	A/A/A/A	C/C/C/C	A/C/C/C	A/A	A/A	A/A	A/A	A/A	A/A	A/A	A/A	A/A	A/A	A/A	A/A/A/C	A/A	A/A	A/A	A/C/C/C	A/A	A/A
28059-531_178	C/C/C/C	C/C/C/C	C/C/C/C	C/C/C/C	C/C/C/C	C/C/C/C	C/C/C/C	C/C/C/C	C/C/C/C	C/C/C/A	C/C/C/A	C/C/C/A	C/C/C/C	C/C/C/A	C/C/C/C	C/C/C/C	C/C/C/A	C/C/A/A	C/C/C/A	A/A/A/A	C/C/C/A	C/C/C/C	C/A/A/A	C/C/C/A	C/C/A/A	C/C/C/A	C/C/A/A	C/C	C/C/A/A	C/C/A/A	C/C/C/C	C/C	C/C	A/A	C/C	C/C	C/C	C/C	C/C	C/C	A/A	A/A	C/C/A/A	A/A	A/A	C/C	C/C/C/C	C/C	C/C
2829-1627_75	T/T/T/T	T/T/C/C	T/T/T/C	C/C/C/C	T/T/T/C	T/T/T/T	T/T/T/T	T/T/T/C	T/T/T/T	T/T/T/C	T/T/T/C	T/T/T/T	T/T	T/T/C/C	T/T/T/T	T/T/T/C	T/T/T/T	T/T/T/T	T/T/T/T	T/T	T/T/T/C	T/T/T/T	T/T/T/C	T/T/T/T	T/T/T/T	T/T	T/T/T/T	T/T	T/T	T/T/T/T	T/T/T/T	T/T	T/T	T/T	T/T	T/T	T/T	T/T	T/T	T/T	T/T	T/T	T/T/T/T	T/T	T/T	T/T	T/T/T/C	T/T	T/T
29037-519_169	A/G/G/G	A/A/A/G	A/G/G/G	A/A/G/G	G/G/G/G	G/G/G/G	A/G/G/G	G/G/G/G	G/G/G/G	G/G/G/G	A/A/G/G	G/G/G/G	G/G/G/G	G/G	G/G/G/G	G/G/G/G	G/G/G/G	G/G/G/G	G/G/G/G	G/G/G/G	G/G/G/G	G/G/G/G	G/G/G/G	G/G/G/G	G/G/G/G	A/A/G/G	G/G/G/G	A/A	G/G/G/G	G/G/G/G	A/A/G/G	A/A	A/A	A/A	A/A	A/A	A/A	A/A	A/A	A/A	A/A	A/A	G/G/G/G	A/A	A/A	A/A	G/G/G/G	A/A	A/A
2974-1592_24	G/G/G/G	G/G/G/A	G/G/G/G	G/G/G/A	G/G/G/G	G/G/G/G	G/G/G/G	G/G/A/A	G/G/G/G	G/G/G/G	G/G/G/G	G/G/G/A	G/G/G/G	G/G/G/G	G/G/G/G	G/G/G/A	G/G/G/G	A/A	G/G/G/G	G/G/G/A	G/A/A/A	G/G/G/G	G/G/G/A	G/G/G/A	G/G/G/G	G/G/G/A	G/G/A/A	G/G	G/G/G/G	A/A	G/A/A/A	G/G	G/G	G/G	G/G	G/G	G/G	G/G	G/G	G/G	G/G	G/G	G/G/G/G	G/G	G/G	G/G	G/G/A/A	G/G	G/G
31167-496_93	A/G/G/G	A/A/G/G	A/A/A/G	A/A/G/G	A/A	A/G/G/G	A/A/G/G	A/A/G/G	G/G/G/G	G/G/G/G	G/G/G/G	A/G/G/G	A/G/G/G	A/A/G/G	A/G/G/G	G/G/G/G	G/G/G/G	A/A/G/G	G/G/G/G	G/G/G/G	G/G/G/G	G/G/G/G	A/A/G/G	G/G/G/G	A/A/G/G	G/G/G/G	G/G/G/G	G/G		A/A/G/G	G/G/G/G	G/G	G/G	A/A	G/G	A/A	A/A	G/G	A/A	A/A	A/A	A/A	G/G/G/G	A/A	A/A	G/G	A/A/G/G	A/G	G/G
3132-1561_156	G/A/A/A	G/A/A/A	G/G/A/A	G/G/G/A	G/A/A/A	G/G/G/G	G/G/G/G	G/G/G/A	G/G/A/A	G/G/G/G	G/G/G/G	G/G/G/A	G/G/G/G	G/G/A/A	G/G/G/G	G/G/A/A	G/G/A/A	G/G/G/G	G/G	G/A/A/A	G/G/G/G	G/G/A/A	G/G/G/G	G/G/G/G	G/A/A/A	G/G/G/A	G/G/G/A	G/G	A/A/A/A	G/G	G/G	G/G	G/G	A/A	G/G	G/G	G/G	G/G	G/G	G/G	A/A	A/A	G/G	A/A	A/A	G/G	G/G/G/A	G/G	G/G
3196-1548_60	T/T	T/T/T/A	T/T/T/T	T/T/T/T	T/T/T/T	T/T/T/T	T/T/T/T	T/T/T/T	T/T	T/T/T/T	A/A/A/A	T/T/A/A	T/T/T/T	T/T/T/A	T/T/A/A	T/T/T/T	T/T	T/T/A/A	T/T/A/A	T/T/A/A	T/T/T/T	T/T/T/T	T/T/A/A	T/T/T/A	T/T	T/T	T/T/T/A	T/T	T/T/A/A	T/T/T/T	A/A	T/T	T/T	T/A	T/T	T/T	T/T	T/T	T/T	T/T	T/T	T/T	T/T/T/T	T/T	T/A	T/T	T/T/T/A	T/T	T/T
31992-488_221	A/A/G/G	A/A/A/A	A/A/A/A	A/A/A/G	A/A/A/A	G/G/G/G	A/A/A/A	A/G/G/G	A/A/A/G	A/A/G/G	A/A/A/G	A/A/A/A	G/G/G/G	A/A/A/A	G/G/G/G	A/A/A/A	A/A/G/G	A/A/G/G	A/A/A/A	A/A/A/A	A/A/A/A	A/A/G/G	A/A/A/G	A/A/A/A	A/A/A/A	A/A/A/A	A/A/A/A	A/G	A/A/A/A	A/A/G/G	A/A/A/A	G/G	A/G	A/A	A/A	G/G	G/G	A/A	G/G	G/G	A/A	A/A	A/A/A/A	A/A	A/A	A/A	A/A/G/G	G/G	A/A
3222-1543_87	T/A/A/A	A/A	T/T/T/A	T/T/A/A	T/T/T/A	T/T/A/A	T/T/A/A	T/A/A/A	A/A/A/A	T/T/A/A	T/A/A/A	T/A/A/A	T/T/A/A	T/T/T/T	T/T/A/A	A/A/A/A	T/T/A/A	T/A/A/A	T/T/A/A	A/A/A/A	A/A/A/A	T/T/A/A	T/A/A/A	T/T/A/A	T/A/A/A	T/T/T/T	T/T/T/T	T/T	T/A/A/A	T/T/A/A	T/T/T/A	T/T	T/T	T/T	T/T	T/T	T/T	T/T	T/T	T/T	T/T	T/T	T/T/A/A	T/T	T/T	T/T	T/T/T/T	T/T	T/A
32639-482_10	T/T/T/T	T/T/T/G	T/T/T/T	T/T/G/G	T/T/T/T	T/T/G/G	T/T/T/G	T/T/T/G	T/T/T/G	T/T/G/G	T/T/G/G	T/T/T/G	G/G/G/G	T/T/T/T	G/G/G/G	T/T/T/T	T/T/G/G	T/G/G/G	T/G/G/G	T/T/T/T	T/T/G/G	G/G/G/G	T/T/G/G	T/T/G/G	T/T/T/T	T/T/T/T	T/T/T/T	T/T	T/T/T/T	T/T/G/G	T/T/T/T	T/T	T/T	T/T	T/T	T/T	T/T	T/T	T/T	T/T	T/T	T/T	T/T/G/G	T/T	T/T	T/T	T/T/G/G	T/T	T/T
32800-480_88	T/T/T/G	T/T/T/T	G/G/G/G	T/T/T/G	T/T/T/T	T/T/T/T	T/T/G/G	T/G/G/G	T/T/T/T	T/T/T/G	T/T/G/G	T/T	T/T/T/T	T/T/G/G	T/T/G/G	T/G/G/G	T/T/T/T	T/T/G/G	T/T/T/G	T/T/T/T	T/T/T/T	T/T/T/T	T/T/T/T	T/T/T/G	T/T	G/G/G/G	T/T/T/T	T/T	T/T/G/G	T/T/G/G	T/T/T/T	T/T	T/T	T/G	T/T	T/T	T/T	T/T	T/T	T/T	T/T	T/T	T/T/G/G	T/T	T/G	T/T	T/T/G/G	T/T	T/T
3321-1524_97	G/G/G/G	G/G/G/G	G/G/G/G	G/G/G/A	G/G/G/G	G/G/A/A	G/G/G/A	G/G	G/G/A/A	G/G/G/A	G/G/A/A	A/A/A/A	G/G/A/A	G/A/A/A	G/G/G/A	G/G	G/G/A/A	G/A/A/A	G/G/G/A	G/G/G/G	G/G/A/A	G/G/A/A	A/A	G/G/G/A	G/G/G/A	G/G	G/A/A/A	G/G	G/G/G/A	A/A/A/A	A/A/A/A	G/G	G/G	G/G	G/G	G/G	G/G	G/G	G/G	G/G	G/G	G/G	A/A/A/A	G/G	G/G	G/G	G/G/G/G	G/G	G/G
33466-475_114	C/C	C/C/T/T	C/C	C/C/C/C	C/C/T/T	C/C/C/C	C/C/T/T	C/T/T/T	C/C/C/T	C/C/C/C	C/C/T/T	C/C/C/C	C/C/T/T	C/C	C/C/C/T	C/C	C/C/C/C	C/C/T/T	C/C/C/T	C/C/T/T	C/C/C/C	C/C/C/T	C/C/C/C	C/C/T/T	C/C	C/C/C/C	C/C/T/T	C/C	C/C/C/T	C/C/C/T	C/C/C/T	C/C	C/C	C/C	C/C	C/C	C/C	C/C	C/C	C/C	C/C	C/C	T/T	C/C	C/C	C/C	C/C/T/T	C/C	C/C
3408-1509_54	C/C/C/C	C/C/C/C	C/C/C/C	C/C/C/C	C/C/C/G	C/C/C/G	C/C/C/C	C/C/C/C	C/C/C/G	C/C/C/C	C/C/C/C	C/C/C/G	C/C/G/G	C/C/C/C	C/C/C/C	C/C/C/G	C/C/C/G	C/C/G/G	C/C/C/G	C/C/C/C	C/C/C/G	C/C/C/G	C/C/C/C	C/C/C/G	C/C	C/C/C/G	C/C	C/C	C/C/C/C	C/C/C/C	C/C/C/C	C/C	C/C	C/C	C/C	C/C	C/C	C/C	C/C	C/C	C/C	C/C	C/C/C/G	C/C	C/C	C/C	C/C/G/G	C/C	C/C
3421-1507_109	G/G/G/G	G/G/G/G	G/G	G/G/G/G	G/G/G/G	G/G/C/C	G/G/G/G	G/G/C/C	G/G/C/C	G/G	G/G/G/C	G/G/G/C	G/G/G/C	G/G/G/G	G/G	G/G/C/C	G/G/G/C	G/G/G/C	G/G/G/G	G/G/G/C	G/G/G/G	G/G/G/C	G/G/G/C	G/G/G/G	G/G/G/G	G/G	G/G/C/C	G/G	G/G/G/C	G/G/G/G	G/G/G/G	G/G	G/G	G/G	G/G	G/G	G/G	G/G	G/G	G/G	G/G	G/G	G/C/C/C	G/G	G/G	G/G	G/G/C/C	G/G	G/G
35473-458_91	C/C/C/C	C/C/C/C	A/A/C/C	A/C/C/C	A/A/C/C	A/A/C/C	C/C		A/A/A/C	A/C/C/C	C/C/C/C	C/C/C/C	C/C/C/C	A/A/C/C	A/C/C/C	A/A/C/C	A/C/C/C	A/A/C/C	C/C/C/C	A/A/C/C	C/C/C/C	A/A/C/C	A/A/C/C	A/A/C/C	A/A/C/C	C/C/C/C	C/C/C/C	A/C	A/A/C/C	C/C/C/C		A/C	A/A	A/A	A/A	A/C	A/A	C/C	A/C	C/C	A/A	A/A	A/A/A/A	A/A	A/A	A/A	C/C/C/C	A/C	A/A
3566-1479_134	T/T/T/C	T/T/C/C	T/T/T/C	T/T/T/C	T/T/T/T	T/T/C/C	T/T/T/C	T/T/T/T	T/T/T/C	T/T/T/C	T/T	T/T	T/T/T/T	T/T/T/T	T/T/T/C	T/T/T/T	T/T/T/C	T/T/T/T	T/T/T/T	T/T/T/T	T/T/C/C	T/T/T/C	T/T/T/T	T/T/T/C	T/T/T/T	T/T/T/T	T/T/T/T	T/T	T/T/T/T	T/T/T/T	T/T/T/T	T/T	T/T	C/C	T/C	T/T	T/T	T/C	T/T	T/T	C/C	C/C	T/T/C/C	C/C	C/C	T/C	T/T/T/T	T/C	T/C
36009-454_80	T/T/T/T	G/G/G/G	T/G/G/G	G/G/G/G		T/G/G/G	T/T/T/T	T/G/G/G	T/T/G/G	G/G/G/G	T/T/T/T	G/G/G/G	T/T/T/G	T/G/G/G	G/G/G/G	T/T/G/G	G/G/G/G	G/G/G/G	T/T/G/G	T/G/G/G	T/G/G/G	T/T/G/G	T/T/T/G	G/G/G/G	T/T/G/G	G/G	G/G/G/G	G/G	T/T/T/G	G/G/G/G	T/T/T/T	G/G	G/G	T/G	G/G	G/G	G/G	G/G	G/G	G/G	T/G	G/G	T/T/G/G	G/G	G/G	G/G	T/T/G/G	G/G	G/G
36298-451_94	A/C/C/C	A/A	A/A/C/C	A/C/C/C	A/A	A/A/A/A	A/A/A/A	A/C/C/C	A/A	A/A/A/A	C/C/C/C	C/C/C/C	C/C/C/C	C/C	A/A/C/C	A/A/A/C	A/A/A/C	A/A/C/C	C/C/C/C	A/C/C/C	C/C/C/C	A/A	A/C/C/C	C/C/C/C	C/C/C/C	A/A	C/C/C/C	A/C	A/C/C/C	A/A/A/C	C/C	A/C	A/C	C/C	A/C	A/C	A/C	A/C	A/C	A/A	C/C	C/C	A/A/A/C	C/C	C/C	A/C	C/C/C/C	C/C	A/C
36832-447_110	G/T/T/T	T/T/T/T	G/G/T/T	T/T/T/T	G/G/T/T	T/T/T/T	T/T/T/T	G/G/T/T	G/T/T/T	T/T/T/T	G/G	G/G/G/T	T/T/T/T	G/G/G/T	T/T/T/T	T/T/T/T	T/T/T/T	T/T	T/T/T/T	T/T/T/T	G/G/T/T	T/T/T/T	G/G/T/T	T/T/T/T	T/T/T/T	T/T	G/T/T/T	T/T	T/T/T/T	T/T	G/G/G/T	T/T	T/T		T/T	T/T	T/T	T/T	T/T	T/T	T/T		T/T/T/T			T/T	G/G/T/T	T/T
36898-446_127	A/A/C/C	A/A/A/C	A/A/A/C	A/A/C/C	A/A/A/C	C/C	A/A/A/C	A/C/C/C	A/C/C/C	A/A/C/C	C/C/C/C	A/A/A/C	A/C/C/C	A/A/C/C	A/C/C/C	A/C/C/C	A/A/C/C	A/A/A/C	A/A/C/C	A/C/C/C	A/A/C/C	C/C	A/C/C/C	C/C	A/A/C/C	A/C/C/C	C/C	A/C	A/A/C/C	A/A	A/C/C/C	A/C	A/C	A/C	C/C	A/C	A/C	A/C	A/C	A/C	A/C	A/C	A/A/C/C	A/C	A/C	C/C	A/C/C/C	A/A	C/C
37241-444_132	T/T/C/C	T/C/C/C	T/T	T/T/T/C	T/T/C/C	C/C/C/C	T/C/C/C	T/T/C/C	T/C/C/C	T/T/C/C	T/T/C/C	T/C/C/C	T/T	T/T	C/C/C/C	T/C/C/C	T/T/T/C	T/T/C/C	T/T	C/C/C/C	T/C/C/C	T/C/C/C	T/T/C/C	T/C/C/C	C/C/C/C	T/T/T/T	T/T/C/C	T/C	T/T/C/C	C/C/C/C	C/C/C/C	T/C	T/C	T/T	T/T	C/C	C/C	T/T	C/C	C/C	T/C	T/T	T/C/C/C	T/C	T/T	T/T	T/T/C/C	T/C	T/T
3943-1425_43	C/C/C/T	C/C/C/T	C/C/C/T	C/C/C/C	C/C/T/T	C/C/T/T	C/C/C/C	C/C/C/T	C/C/T/T	C/C/C/C	C/C/C/C	C/C/C/T	C/C/T/T	C/C/T/T	C/C/T/T	C/C/C/C	C/C/C/T	C/C/C/T	C/C/T/T	C/C/C/C	C/C/C/T	C/C/T/T	C/C/C/C	C/C/C/C	C/C/C/C	C/C/C/C	C/C/C/T	T/T	C/C/T/T	C/C/T/T	C/C/C/T	C/T	T/T	C/C	T/T	C/T	C/T	T/T	C/T	C/T	C/T	C/T	C/C/T/T	C/C	C/T	T/T	C/C/C/C	C/C	T/T
40011-423_59	T/T	T/T/C/C	T/T/C/C	T/T/C/C	T/T/C/C	T/T/T/C	T/T/T/T	T/C/C/C	T/T/T/T	T/T/T/C	T/T/T/C	C/C/C/C	C/C/C/C	T/T/C/C	T/T/C/C	T/C/C/C	T/T	T/T/C/C	C/C/C/C	C/C/C/C	C/C/C/C	T/T/T/C	C/C/C/C	C/C/C/C	T/C/C/C	C/C/C/C	T/T/C/C	T/C	T/T/T/C	C/C/C/C	T/C/C/C	T/C	T/T	C/C	C/C	T/T	T/T	C/C	T/T	T/T	C/C	C/C	T/T/T/C	C/C	C/C	C/C	T/T/T/C	T/T	C/C
4023-1413_237	G/G	G/G/G/A	G/G	G/G	G/G/G/A	G/G	G/G	G/G/G/G	G/G/G/G	G/G/G/G	G/G	G/G	G/G/G/G	G/G	G/G/G/G	G/G/A/A	G/G/G/G	G/G/G/G	G/G/G/G	G/G/A/A	G/G/G/G	G/G/G/G	G/G/G/G	G/G/G/G	G/G/G/A	G/G	G/G/G/G	G/A	G/G/G/A	G/G/G/G	G/G/G/G	G/A	G/A	G/A	G/A	G/A	G/A	G/A	G/A	G/A	G/G	G/A	G/G/G/G	G/A	G/A	G/A	G/G/G/G	A/A	G/A
4046-1410_109	T/A/A/A	T/A/A/A	T/T/T/A	T/A/A/A	T/T/T/A	A/A/A/A	T/T/T/T	A/A/A/A	A/A/A/A	T/T/T/A	T/A/A/A	A/A/A/A	A/A/A/A	A/A/A/A	A/A/A/A	T/T/T/T	A/A/A/A	A/A/A/A	A/A/A/A	T/T/T/A	A/A/A/A	A/A/A/A	A/A/A/A	A/A/A/A	T/T/T/T	T/T/T/T	T/T/T/T	T/T	T/T/T/T	A/A/A/A	A/A/A/A	T/T	T/T	T/T	T/T	T/T	T/T	T/T	T/T	T/T	T/T	T/T	T/A/A/A	T/T	T/T		A/A/A/A	T/T	T/T
414-3426_145	G/G/G/G	G/G	G/G/G/G	G/G/G/G	G/G/G/G	G/G/A/A	G/G/G/G	G/G/G/G	G/A/A/A	G/G/G/A	G/G/G/G	G/G/G/G	G/G/G/G	G/G/G/G	G/G/A/A	G/G/G/G	G/G/A/A	G/G/G/A	G/G/G/A	G/G/G/G	G/G/A/A	G/G/A/A	G/G/G/G	G/G/A/A	G/G/G/G	G/G/G/G	G/G/G/G	G/G	G/G/G/A	G/G/G/G	G/G/A/A	G/G	G/G	G/G	G/G	G/G	G/G	G/G	G/G	G/G	G/G	G/G	G/G/G/A	G/G	G/G	G/G	G/G/G/A	G/G	G/G
42052-409_63	A/A/A/A	A/A/A/A	A/A/A/A	A/A/A/A	A/A/A/A	A/A/A/A	A/A/A/A	A/A/A/A	A/T/T/T	A/A/A/A	A/A/A/A	A/A/T/T	A/A/A/T	A/A/T/T	A/A/A/T	A/A/A/A	A/A/A/T	T/T/T/T	A/A/A/A	A/A/A/A	A/A/T/T	A/A/A/T	A/T/T/T	A/A	A/A/A/A	A/A/T/T	A/A/T/T	A/A	A/A/A/T	T/T	T/T	A/T	A/T	A/A	T/T	A/A	A/A	A/T	A/A	A/A	A/A	A/A	A/A	A/A	A/A	A/T	T/T	A/T	A/T
4250-1383_150	T/T/A/A	T/T/T/A	T/T/T/T	T/T/T/A	T/T/T/T	T/T/A/A	T/T/T/T	T/A/A/A	T/T/A/A	T/T/T/T	T/T/T/T	T/T/A/A	T/T/T/T	T/A/A/A	T/A/A/A	T/T/A/A	T/T/T/T	A/A/A/A	A/A/A/A	T/T	A/A/A/A	A/A	T/A/A/A	T/T/T/A	T/T/T/A	T/T/T/T	T/T/A/A	T/T	T/T/A/A	T/T/T/A	A/A/A/A	T/T	T/T	T/T	T/T	T/T	T/T	T/T	T/T	T/T	T/T	T/T	T/T/T/A	T/T	T/T	T/T	T/T/T/A	T/T	T/T
4367-1367_149	C/C/C/T	C/C/C/C	C/C	C/C/C/C	C/C/T/T	C/C/C/C	C/C/C/C	C/C	C/C/C/C	C/C/C/T	T/T/T/T	C/C/T/T	T/T	C/C/T/T	C/C/C/T	C/C/C/C	C/C/C/T	T/T/T/T	C/C/T/T	C/C/C/C	C/T/T/T	C/C/C/C	C/C/T/T	C/C/C/T	C/C/C/C	C/C	C/C/C/T	C/C	C/C/C/C	C/T/T/T	C/T/T/T	C/C	C/C	C/C	C/C	C/C	C/C	C/C	C/C	C/C	C/C	C/C	C/C	C/C	C/C	C/C	C/T/T/T	C/C	C/C
45571-387_125	C/C/T/T	C/C/C/C	C/C	T/T/T/T	C/C/C/T	C/T/T/T	C/C/C/T	C/C/T/T	C/T/T/T	C/C/C/C	C/T/T/T	C/T/T/T	C/C	C/C/C/T	C/T/T/T	T/T/T/T	T/T/T/T	C/C/T/T	C/C/C/C		T/T	C/C/T/T	C/C/C/C	C/T/T/T	C/C/C/T	C/C/C/T	C/T/T/T	C/T	T/T/T/T	C/C/C/T	C/T/T/T	C/T	C/T	T/T	C/T	C/C	C/C	C/T	C/C	C/C	T/T	T/T	C/T/T/T	T/T	T/T	C/T	C/T/T/T	C/C	C/T
46944-380_44	G/G/G/A	G/G/G/G	G/G/G/A	G/G/G/G	G/G/G/G	G/G/A/A	G/G/G/A	G/G	G/A/A/A	G/G	G/G	G/G	G/G/G/A	G/G/G/G	G/G/A/A	G/G/G/G	A/A	G/A/A/A	G/G/A/A	G/G/G/G	G/G/G/G	G/G	G/G/G/A	G/G/G/A	G/G/G/G	G/G	G/G	G/G	G/G/G/G	G/G/A/A	G/G/G/A	G/G	G/G	G/G	G/A	G/A	G/A	G/G	G/A	G/A	G/G	G/A	G/G/A/A	G/G	G/G	G/G	G/G/A/A	G/G	G/G
48953-369_164	G/G/G/G	G/G/G/A	G/G/A/A	G/G/A/A	G/G/A/A	A/A/A/A	A/A	G/A/A/A	G/A/A/A	A/A/A/A	G/A/A/A	A/A/A/A	A/A/A/A	G/G/A/A	G/A/A/A	G/G/A/A	A/A	G/A/A/A	G/A/A/A	G/G/A/A	A/A/A/A	A/A/A/A	A/A/A/A	A/A/A/A	G/A/A/A	G/G	G/A/A/A	G/A	G/G/G/G	G/G/A/A	A/A/A/A	G/G	G/G	G/G	G/G	A/A	A/A	G/G	A/A	A/A	G/G	G/G	G/G/A/A	G/G	G/G	G/G	G/A/A/A	A/A	G/G
4906-1300_162	T/T/T/T	T/T/T/T	T/T/T/T	T/T/T/T	T/T/T/T	T/C/C/C	T/T/T/T	C/C/C/C	C/C/C/C	C/C/C/C	T/T/T/T	T/C/C/C	T/T/T/T	C/C/C/C	T/C/C/C	T/T/C/C	C/C/C/C	T/T/C/C	T/T/T/T	T/T/C/C	T/T/T/T	C/C/C/C	T/T/T/T	C/C/C/C	C/C/C/C	C/C/C/C	T/C/C/C	T/T	C/C/C/C	T/T/T/T	T/C/C/C	T/T	T/T	T/T	T/C	T/T	T/T	T/C	T/T	T/T	T/T	T/T	C/C/C/C	T/T	T/T	C/C	T/C/C/C	T/T	C/C
49623-365_101	T/T/T/T	T/T/T/T	T/T/T/T	T/T/T/T	T/T/T/T	T/T/C/C	T/T/T/T	T/T/T/C	C/C	T/T/T/C	T/T/T/C	T/T/T/T	T/T/C/C	T/T/T/T	T/T/C/C	T/T/C/C	C/C	T/C/C/C	T/T/T/C	T/T/T/T	T/T/C/C	T/T/T/C	T/T/T/C	T/C/C/C	T/T	T/T/T/C	T/T/C/C	T/T	T/T/T/T	T/T/C/C	T/T/C/C	T/T	T/T	T/C	T/T	T/T	T/T	T/T	T/T	T/T	T/C	T/C	T/T/C/C	T/C	T/C	T/T	T/T/T/T		T/T
5044-1285_61	G/G/G/G	G/G/G/G	G/G/G/G	G/G/G/G	G/G/G/A	G/G/A/A	G/G/G/G	G/G/A/A	A/A	G/A/A/A	G/G/G/G	G/A/A/A	G/G/G/A	G/G/A/A	G/G/G/A	G/G/G/G	G/G/A/A	G/G/G/G	A/A	G/G/G/G	G/G/G/G	G/G/G/A	G/G/G/G	G/G/G/G	G/G/G/G	G/G/G/G	G/G/G/A	G/G	G/G/G/G	G/G/A/A	G/G/G/A	G/G	G/G	G/G	G/G	G/G	G/G	G/G	G/G	G/G	G/G	G/G	G/A/A/A	G/G	G/G	G/G	G/G/G/G	G/G	G/G
5090-1280_183	A/A	A/A/A/A	A/A/A/G	A/A/A/G	A/A/A/A	A/A	A/A	A/A/A/G	A/A/A/A	A/A/A/A	A/A/A/G	A/A/G/G	A/A/G/G	A/A/A/G	A/A/A/A	A/A	A/A/A/A	A/A/G/G	A/A/A/A	A/A/A/A	A/A/A/G	A/A	A/A/G/G	A/A/A/G	A/A/A/A	A/A/A/A	A/A/A/A	A/A	A/A/A/G	A/A/G/G	A/A/A/G	A/A	A/A	A/A	A/A	A/A	A/A	A/A	A/A	A/A	A/A	A/A	A/A/A/A	A/A	A/A	A/A	A/A/A/A	A/A	A/A
5116-1276_44	A/A/A/T	A/A/A/A	A/A/A/T	A/A/A/A	A/A/A/T	A/T/T/T	A/A/A/T	A/A/T/T	T/T/T/T	A/A/A/A	A/A/T/T	A/A	A/A/T/T	A/A/T/T	T/T	A/A/A/T	T/T	A/A/A/A	A/A/A/T	A/A/A/A	A/A/A/T	A/A/T/T	A/A/T/T	A/A/A/A	A/A/A/T	A/A	A/A/T/T	A/A	A/T/T/T	A/A/A/T	A/A/A/A	A/A	A/A	A/A	A/A	A/A	A/A	A/A	A/A	A/A	A/A	A/A	T/T	A/A	A/A	A/A	A/A/A/A	A/A	A/A
5348-1248_130	C/C/T/T	C/C/T/T	C/C/T/T	C/C/T/T	C/C/C/C	C/C/T/T	C/C/C/T	C/C/T/T	C/T/T/T	C/T/T/T	C/C/T/T	C/C/T/T	C/C/T/T	C/T/T/T	C/C/T/T	C/C/C/C	C/C/T/T	T/T/T/T	C/C/C/T	C/C/C/C	T/T/T/T	C/C/T/T	C/C/T/T	C/T/T/T	C/C	C/C/C/C	C/T/T/T	C/T	C/C/C/C	T/T/T/T	C/C/T/T	C/C	C/T	C/T	C/T	C/C	C/C	C/T	C/C	C/C	C/T	C/T	C/C/T/T	C/T	C/T	C/T	T/T/T/T	C/C	C/T
5432-1240_141	T/C/C/C	C/C/C/C	T/C/C/C	T/T/T/C	T/T/T/C	T/T/T/C	T/T/T/C	T/C/C/C	T/T/T/C	T/T	T/C/C/C	T/C/C/C	C/C/C/C	C/C/C/C	T/T/T/C	T/T/T/T	T/C/C/C	T/C/C/C	C/C/C/C	T/T/T/T	C/C/C/C	T/T/T/C	T/C/C/C	C/C/C/C	T/T	T/T	C/C/C/C	C/C	T/T	C/C/C/C	T/C/C/C	C/C	T/T	T/T	T/T	T/T	T/T	T/C	T/T	T/T	T/T	T/T	T/T/C/C	T/T	T/T	T/C	C/C/C/C	T/T	T/T
54833-340_103	C/C/T/T	T/T	C/C/T/T	C/T/T/T	C/C	C/T/T/T	C/C	C/T/T/T	T/T/T/T	T/T/T/T	C/C/C/T	C/C/T/T	T/T/T/T	C/C/T/T	T/T/T/T	C/C/C/C	C/T/T/T	C/C/C/C	T/T/T/T	C/C/C/C	C/C/C/C	C/T/T/T	T/T/T/T	T/T/T/T	C/C/C/C	C/C/C/T	C/C/T/T	C/C	C/C/C/C	T/T/T/T	C/C/T/T	C/T	T/T	C/T	C/C	T/T	T/T	C/T	T/T	C/C	T/T	T/T	T/T/T/T	T/T	T/T	C/T	C/C/T/T	C/T	C/C
55609-337_187	G/G/A/A	G/G	G/G/A/A	G/G/A/A	G/A/A/A	G/A/A/A	G/G/A/A	A/A/A/A	A/A/A/A	A/A/A/A	A/A/A/A	G/G/A/A	G/A/A/A	A/A/A/A	A/A/A/A	A/A/A/A	A/A/A/A	A/A/A/A	A/A/A/A	A/A/A/A	G/G/A/A	G/G/A/A	A/A	G/G/G/A	A/A	G/G/G/A	G/G/G/G	G/A	A/A/A/A	A/A/A/A	A/A	G/A	A/A	G/A	G/G	G/G	G/A	G/G	G/A	G/G	G/G	G/A	G/A/A/A	G/G	G/G	G/G	G/G/A/A	A/A
5643-1218_143	G/G/G/A	G/G/G/G	G/G/G/G	G/G/G/G	G/G/G/G	G/G/G/A	G/G/G/A	A/A/A/A	G/G/A/A	G/G/G/A	A/A/A/A	G/A/A/A	G/G/A/A	A/A/A/A	G/A/A/A	G/G/A/A	A/A/A/A	A/A/A/A	G/G/A/A	G/G/A/A	G/G/A/A	G/G/G/G	A/A/A/A	A/A/A/A	G/G/A/A	G/G/G/G	G/G/G/A	G/G	G/G/A/A	A/A/A/A	G/G/G/G	G/G	G/G	G/G	G/G	G/G	G/G	G/G	G/G	G/G	G/G	G/G	G/G/G/A	G/G	G/G	G/G	A/A/A/A		G/G
57430-329_134	C/C/T/T	C/C/T/T	C/C/T/T	C/C/T/T	C/C/C/T	T/T/T/T	C/C/T/T	C/C/T/T	T/T	C/C/T/T	C/C/T/T	C/T/T/T	T/T/T/T	T/T/T/T	C/T/T/T	T/T/T/T	C/T/T/T	T/T/T/T	T/T/T/T	T/T	T/T/T/T	T/T	T/T/T/T	C/T/T/T	T/T/T/T	C/T/T/T	T/T/T/T	C/T	C/C/C/T	T/T/T/T	T/T/T/T	C/T	C/T	C/C	C/T	C/T	C/T	C/T	C/T	T/T	C/C	C/C	T/T/T/T	C/T	C/T	C/T	T/T/T/T	C/T	C/T
577-2981_89	C/C/C/C	G/G/C/C	G/G/G/C	G/G/C/C	G/G/C/C	G/G/G/G	G/C/C/C	C/C/C/C	G/G/G/C	C/C/C/C	C/C/C/C	G/G/G/G		G/G/G/G	C/C/C/C	G/G/G/G	G/G/C/C	G/G/C/C	G/C/C/C	G/G/G/G	C/C/C/C	G/G/G/G	G/G/G/G	G/G/C/C	G/G/G/G	G/G	G/G/C/C	G/G	G/G/G/G	G/G/G/G	C/C/C/C	G/G	G/G	G/G	G/G	G/G	G/G	G/G	G/G	G/G	G/G	G/G	G/G/G/G	G/G	G/G	G/G	G/G/C/C	G/G	G/G
57844-328_81	C/C/T/T	C/T/T/T	C/C/T/T	T/T/T/T	C/T/T/T	C/C/T/T	T/T/T/T	C/C/C/T	C/C/T/T	C/C/T/T	T/T/T/T	C/C/C/T	T/T	C/C/T/T	C/C/C/T	C/C/C/T	C/C/T/T	C/C/C/T	T/T/T/T	C/C/C/T	C/C/T/T	C/C/T/T	C/C/C/C	C/T/T/T	C/C/C/T	T/T/T/T	C/C/C/C	C/C	C/C	C/C/C/T	C/T/T/T	C/C	C/C	T/T	T/T	C/C	C/C	T/T	C/C	C/C	T/T	T/T	C/C	T/T	T/T	T/T	C/T/T/T	C/C	T/T
5877-1196_161	C/C/C/G	C/C/C/C	C/G/G/G	C/C/C/C	C/C/G/G	C/C/G/G	G/G/G/G	C/C	C/C	C/C/C/C	C/C/G/G	C/C/C/C	C/C	C/C/G/G	C/C/C/G	C/C/C/G	C/C/C/C	C/C/C/C	C/G/G/G	C/C/C/C	C/C/C/C	G/G	C/C/G/G	C/C/C/C	C/C/C/G	C/C/C/C	C/C/C/G	G/G	C/C/C/C	C/C/C/G	C/C/C/C	C/G	C/C	C/G	C/G	C/G	C/G	C/C	C/G	C/G	C/G	C/G	C/C/C/G	C/G	C/C	C/C	C/C/G/G	C/C	C/C
5950-1189_173	G/G/G/G	G/G/G/A	G/A/A/A	A/A/A/A	G/G/G/A	G/G/G/A	G/G/A/A	G/A/A/A	G/G/G/G	G/G/A/A	G/G/G/A	G/G/A/A	G/A/A/A	G/G/G/G	G/G/G/G	G/G/G/G	G/G/G/A	A/A	G/G/G/A	G/G/G/G	G/G/G/A	G/G/G/G	G/G/G/A	G/A/A/A	G/G/G/G	G/G/G/G	G/G/A/A	G/A	G/G/G/G	G/G/A/A	G/G/A/A	G/A	G/G	G/G	A/A	G/G	G/G	A/A	G/G	G/G	G/G	G/G	G/G/G/G	G/G	G/G	G/A	G/G/A/A	G/G	A/A
60638-317_133	C/C	T/T	T/T/T/T	C/C/T/T	C/C/T/T	T/T/T/T	C/C/T/T	C/C/C/C	C/C/T/T		C/C	C/C/C/T	T/T/T/T	C/C/C/T	C/C/T/T	T/T/T/T	T/T/T/T	C/C/T/T	C/C/C/C	T/T/T/T	T/T/T/T	C/C/C/C	C/C/C/T	T/T/T/T	C/C/T/T	C/C	T/T/T/T	C/C	C/C/C/T	C/C/C/T	T/T	C/T		C/C	C/T	T/T	T/T	C/T	T/T	C/C	C/C	C/C	C/C/C/C	C/C	C/C	T/T	C/C/C/C	C/C	C/T
6106-1178_132	G/G/A/A	G/G/A/A	G/G/A/A	G/G/A/A	G/G/G/A	A/A/A/A	A/A/A/A	G/G/A/A	G/A/A/A	G/G/G/A	G/G	A/A/A/A	A/A/A/A	A/A/A/A	G/G/A/A	G/G/G/A	G/G	A/A/A/A	G/G/A/A	G/G/G/A	A/A/A/A	A/A/A/A	A/A/A/A	G/G/A/A	G/G/G/G	A/A/A/A	G/G/G/A	G/G	A/A/A/A	G/G/A/A	A/A/A/A	G/G	G/A	G/G	A/A	G/G	G/G		G/G	G/A	G/G	G/G	A/A/A/A	G/G	G/G	G/G	G/A/A/A	G/A	G/A
62121-311_189	A/A/A/A	A/C/C/C	A/A/C/C	A/A/C/C	A/A/C/C	C/C/C/C	C/C/C/C	A/C/C/C	C/C/C/C	C/C	C/C/C/C	C/C/C/C	C/C/C/C	C/C/C/C	C/C/C/C	A/A/C/C	A/C/C/C	A/C/C/C	C/C/C/C	A/A/C/C	A/A/C/C	C/C/C/C	C/C/C/C	C/C/C/C	A/A/A/A	C/C/C/C	C/C/C/C	A/A	A/A/A/A	A/C/C/C	C/C/C/C	A/A	A/A	A/A	A/A	C/C	C/C	A/A	C/C	A/C	A/A	A/A	C/C/C/C	A/A	A/A	A/A	C/C/C/C	A/A	A/A
6377-1155_94	A/A/G/G	G/G/G/G	A/G/G/G	G/G/G/G	A/A/G/G	A/A/G/G	A/A/G/G	A/A/A/A		A/A/A/A	A/A/G/G	G/G/G/G	A/A/G/G	G/G/G/G	A/A/A/G	A/A/A/A	A/A/A/A	G/G/G/G	A/A/A/A	A/A/G/G	A/G/G/G	A/A/A/G	G/G/G/G	G/G/G/G	A/A/A/A	G/G/G/G	G/G/G/G	A/A	A/A/A/A		G/G/G/G	A/A	A/A	A/A	A/A	A/A	A/A	A/A	A/A	A/A	A/A	A/A	G/G/G/G	A/A	A/A	A/A	A/A/G/G	A/A	A/A
64077-304_100	A/A/A/A	A/A/T/T	A/A/A/A	A/A/T/T	A/A/A/A	A/A/T/T	A/A/A/A	A/A/A/T	A/A/A/T	A/T/T/T	A/A/A/T	A/A/A/T	A/A/A/T	A/A/A/T	A/A	A/T/T/T	A/A/A/A	A/A/T/T	A/A/A/A	T/T	A/A	A/A/T/T	A/A/A/A	A/A/A/A	A/A/T/T	T/T/T/T	A/A/A/T	A/A	A/A	T/T/T/T	A/A	A/T	A/A	A/A	A/A	A/A	A/A	A/A	A/A	A/A	A/A	A/A	A/A	A/T	A/A	T/T	A/A	A/A	A/A
67480-292_134	G/G/G/G	G/G/G/G	C/C/C/G	C/C/G/G	C/C/G/G	G/G/G/G	G/G/G/G	G/G/G/G		C/G/G/G	C/C/G/G	G/G/G/G	G/G/G/G	G/G/G/G	G/G/G/G	C/C	G/G/G/G	G/G/G/G	G/G/G/G	C/C/C/G	G/G/G/G	G/G/G/G	G/G/G/G	G/G/G/G	C/C/C/G	G/G/G/G	G/G/G/G	C/G	C/G/G/G	G/G/G/G	G/G/G/G	C/C	C/C	C/G	G/G	C/G	C/G	G/G	C/G	C/C	C/G	C/G	G/G/G/G	G/G	C/G	G/G	G/G/G/G	C/C	G/G
68120-290_218	G/G/G/G	G/A/A/A	G/G/G/G	G/G	G/G/G/G	G/G/G/A	G/G	G/G/G/A	G/G/G/G	G/G/G/G	G/G/G/A	G/G/G/G	G/G/G/A	G/G/G/A	G/G/A/A	G/G/G/G	G/G	G/G/G/G	G/G/G/G	G/G/A/A	G/G/G/G	G/G/G/G	G/G/G/A	G/G/G/A	G/G/G/A	G/G/G/A	G/G/A/A	G/A	G/G/G/A	G/G/G/A	G/G/G/A	A/A	A/A	G/G	A/A	A/A	A/A	A/A	A/A	A/A	G/G	G/G	G/G	G/G	G/G	A/A	A/A	A/A	A/A
6944-1110_167	A/A/A/T	A/A	A/A/A/A	A/A/T/T	A/A/A/A	A/T/T/T	A/A/A/A	A/A/A/T	A/A/A/T	A/A/T/T	A/A/A/A	A/T/T/T	A/A/A/T	A/A/T/T	A/A/A/T	A/A/A/A	T/T/T/T	A/A/A/T	A/A/T/T	A/A/A/T	A/A/A/T	A/A/A/T	A/A/T/T	A/A/A/T	A/A/A/T	T/T	A/A/A/T	A/T	A/T/T/T	A/A/A/T	A/A/A/T	A/T	A/A	A/T	A/T	A/A	A/A	A/T	A/A	A/A	A/T	A/T	A/A/A/T	A/T	A/T	A/T	T/T/T/T	A/A	A/T
69458-285_125	C/C/C/C	C/C/C/C	C/C/C/C	C/C/C/C	C/C/C/C	C/C/C/G	C/C/C/C	G/G	C/C/C/C	C/C/G/G	C/C/C/C	G/G	C/G/G/G	C/C/C/G	C/C/G/G	C/C/C/C	G/G/G/G	C/C	C/G/G/G	C/C/C/C	C/C/G/G	C/C/C/G	C/C/C/C	G/G/G/G	C/C/C/G	C/C	C/C/G/G	C/C	C/C/G/G	C/C/C/C	C/C/G/G	C/C	C/C	C/C	C/C	C/C	C/C	C/C	C/C	C/C	C/C	C/C	C/C/C/G	C/C	C/C	C/C	C/C	C/C	C/C
71323-280_114	A/A/A/A	A/A/A/A	T/A/A/A	A/A/A/A	T/T/A/A	A/A/A/A	T/A/A/A	T/T/A/A	A/A/A/A	A/A/A/A	A/A/A/A	A/A/A/A	T/A/A/A	A/A/A/A	A/A/A/A	T/A/A/A	A/A/A/A	T/T/A/A	A/A/A/A	A/A/A/A	T/T/A/A	A/A/A/A	A/A/A/A	A/A/A/A	A/A/A/A	A/A/A/A	A/A/A/A	A/A	A/A/A/A	A/A/A/A	A/A/A/A	A/A	T/T	T/A	A/A	T/T	T/T	A/A	T/T	T/T	A/A	A/A	A/A/A/A	A/A	A/A	A/A	A/A/A/A	T/T	T/A
7180-1094_109	A/G/G/G	A/A	A/A/A/G	A/A/G/G	A/A/A/G	A/A/A/G	A/A/A/A	A/A/A/G	A/A/A/G	A/A/A/A	G/G	A/G/G/G	A/A/A/A	A/A/G/G	A/A/A/G	A/A/A/A	A/A/A/G	A/G/G/G	A/A/G/G	A/A/A/A	G/G/G/G	A/A/A/A	A/A/A/G	A/A/G/G	A/A/A/A	G/G/G/G	A/A/A/A	A/A	A/A/A/A	A/A/G/G	A/A/G/G	A/A	A/A	A/A	A/A	A/A	A/A	A/A	A/A	A/A	A/A	A/A	A/A/G/G	A/A	A/A	A/A	G/G	A/A	A/A
7293-1088_64	C/C/C/G	C/C/C/G	C/C/C/C	C/C/G/G	C/C	C/C/C/G	C/C	C/C/C/C	C/C/C/G	C/C/C/C	C/C/C/C	C/C/G/G	C/C/C/G	C/C/C/C	C/C/C/G	C/C	C/C/G/G	C/C/C/C	C/C/C/G	C/C/C/G	C/G/G/G	C/C/C/G	C/G/G/G	C/C/C/C	C/C/G/G	C/C/G/G	C/C/G/G	C/C	C/C/C/C	C/C	C/C/C/C	C/C	C/C	C/C	C/C	C/C	C/C	C/C	C/C	C/C	C/C	C/C	C/C/G/G	C/C	C/C	C/C	C/C/C/G	C/C	C/C
730-2728_95	T/T	T/T/T/T	T/T	T/C/C/C	T/T/T/T	T/T	T/T/T/T	T/C/C/C	T/T	T/T/T/C	C/C/C/C	C/C/C/C	C/C	T/T/C/C	T/T/T/T	T/T/T/T	T/T/T/T	T/T	T/T/T/C	T/T/T/T	T/T/C/C	T/T	T/T	T/T/C/C	T/T/T/T	T/T	T/T/C/C	T/T	T/T/T/T	T/C/C/C	C/C/C/C	T/T	T/T	T/T	T/T	T/T	T/T	T/T	T/T	T/T	T/T	T/T	T/T/T/T	T/T	T/T	T/T	T/C/C/C	T/T	T/T
73418-273_196	T/A/A/A	A/A/A/A	T/A/A/A	T/T/A/A	T/T/A/A	T/T/A/A	T/T/A/A	T/T/A/A	T/T/A/A	T/T/A/A	T/A/A/A	T/T/A/A	A/A/A/A	A/A/A/A	T/T/T/A	T/T/A/A	T/A/A/A	T/A/A/A	A/A/A/A	T/T/T/A	A/A/A/A	T/T/A/A	A/A	A/A/A/A	T/T/T/A	T/T/A/A	A/A/A/A	A/A	T/T/A/A	A/A/A/A	T/A/A/A	A/A	T/T	T/A	T/A	T/A	T/A	T/A	T/A	T/T	T/T	T/T	T/T/A/A	T/T	T/A	T/A	A/A/A/A	T/T	T/T
7500-1072_52	C/G/G/G	C/G/G/G	C/G/G/G	C/C/C/G	G/G/G/G	C/C	C/C/G/G	G/G/G/G	G/G/G/G	G/G/G/G	C/C/G/G	C/C/G/G	G/G/G/G	C/C/C/C	G/G/G/G	C/C/G/G	C/C/C/C	G/G/G/G	G/G/G/G	C/C/C/G	G/G/G/G	C/C/G/G	C/C/G/G	G/G/G/G	C/C/C/G	C/C		C/C	C/C/G/G			C/C	C/G	C/C	C/C	C/C	C/C	C/C	C/C	C/C	C/G	C/C	C/C/C/C	C/C	C/C	C/C	G/G/G/G	C/C	C/C
7530-1071_96	C/C/C/T	C/C/C/T	C/C/C/C	C/C/C/C	C/C/T/T	C/C/T/T	C/C/C/T	C/C/C/T	C/C/T/T	C/C/C/C	T/T/T/T	C/C/C/C	C/C	C/C/C/T	T/T/T/T	T/T/T/T	C/C/T/T	C/C/C/T	T/T/T/T	T/T/T/T	C/C/C/T	C/T/T/T	C/C/C/T	C/C/C/T	T/T/T/T	C/C/C/C	C/C/C/C	C/C	C/C/C/T	C/C/C/C	C/C/T/T	C/C	C/C	C/C	C/T	C/C	C/C	C/C	C/C	C/C	C/C	C/C	C/C/C/C	C/C	C/C	T/T	C/C/T/T	C/C	C/C
7617-1065_10	A/C/C/C	A/A	A/A/A/C	A/A/A/A	A/A/A/C	A/A/A/A	A/C/C/C	A/A	A/A/A/A	A/A/A/A	A/A/A/A	A/A/A/C	A/A/A/C	A/A/A/A	A/A/A/C	A/A/A/C	A/A/A/A	A/A/C/C	A/A/A/A	A/A/A/C	A/A/C/C	A/A/A/A	A/A/C/C	A/A/C/C	A/A/C/C	A/A/A/C	A/A/C/C	C/C	A/A/A/C	A/C/C/C	A/C/C/C	C/C	A/A	A/C	A/C	C/C	C/C	A/C	C/C	A/A	C/C	A/C	A/A/A/A	C/C	C/C	C/C	A/A/C/C	C/C	A/C
76434-265_87	A/A/A/A	C/C/C/A	C/C/A/A	C/C/A/A	C/A/A/A	C/C/A/A	A/A/A/A	C/A/A/A	C/C/A/A	C/C/A/A	C/C/A/A	A/A/A/A	A/A/A/A	A/A/A/A	C/C/C/A	C/C/A/A	C/C	C/C/A/A	A/A	C/C/A/A	C/C/A/A	C/C/C/A	C/C/A/A	A/A	C/C/C/C	C/C/C/A	C/C/C/A	C/A	C/C/C/C	C/C/A/A	C/C	C/C	C/A	C/C	C/A	A/A	A/A	C/C	A/A	C/A	C/C	C/C	A/A/A/A	C/C	C/A	C/C	A/A	C/C	C/C
7666-1062_139	G/G/A/A	G/G/G/G	G/G/G/A	G/G	G/G/G/A	G/G/G/A	G/G/G/G	G/G/G/G	G/G/G/A	G/G/G/A	G/G	G/G/G/A	G/G/G/G	G/G/A/A	G/G/G/G	G/G/G/A	G/G/A/A	G/G/G/A	G/G/G/A	G/G	G/G/G/G	G/A/A/A	G/G/G/A	G/G/G/G	G/G/G/A	G/G/G/G	G/G/G/G	G/G	G/G/A/A	G/G/G/A	G/G/G/G	G/G	G/G	G/G	G/G	G/G	G/G	G/G	G/G	G/G	G/G	G/G	G/G/G/G	G/G	G/G	G/G	G/G	G/G	G/G
7716-1058_106	T/T	T/T/T/T	T/T/T/T	T/T/G/G	T/T/T/T	T/G/G/G	T/T	T/T/T/G	T/T/G/G	T/T/T/T	T/G/G/G	T/T/G/G	G/G/G/G	G/G/G/G	T/G/G/G	T/T/T/T	T/T/G/G	T/T/G/G	T/T/G/G	T/T/T/T	G/G/G/G	G/G/G/G	T/T/G/G	G/G/G/G	T/T/T/T	G/G	T/T/G/G	T/T	T/T/G/G	T/T/T/G	G/G/G/G	T/T	T/T	T/G	T/T	T/T	T/T	T/T	T/T	T/T	T/T	T/T	T/T/G/G	T/G	T/T	T/T	G/G/G/G		T/T
775-2672_27	T/T/T/C	T/T	T/T/T/T	T/T/T/C	T/T/T/T	T/T/T/T	T/T/T/T	T/T/T/T	T/T/T/C	T/T/T/C	T/T/T/C	T/T/T/C	T/T/C/C	T/T/C/C	T/T/C/C	T/T/T/T	T/T/C/C	T/T/T/C	T/T/C/C	T/T/T/T	T/T/T/C	T/T/T/T	T/T/T/T	T/C/C/C	T/T/T/T	T/T/T/T	T/T	T/T	T/T/T/T	T/T/T/T	T/T/T/C	T/T	T/T	T/T	T/T	T/T	T/T	T/T	T/T	T/T	T/T	T/T	T/T/T/T	T/T	T/T	T/T	T/T/T/C	T/T	T/T
7897-1047_122	A/A/A/A	A/A/A/G	A/A/A/G	A/A/A/G	A/A/A/G	A/A/G/G	A/A/A/A	A/A/G/G	A/A/A/G	A/A/G/G	A/A/G/G	A/A	A/A	A/A/G/G	A/A/G/G	A/A	A/A/A/A	A/A/G/G	A/A/G/G	A/A/G/G	G/G	A/A	A/G/G/G	A/G/G/G	A/A	A/A	A/G/G/G	A/A	A/A/A/G	A/G/G/G	A/A/G/G	A/A	A/A	A/A	A/A	A/A	A/A	A/A	A/A	A/A	A/A	A/A	A/A/A/A	A/A	A/A	A/A	A/G/G/G	A/A	A/A
81068-253_156	A/A/A/C	A/A/A/C	C/C	A/A	C/C	A/A/A/A	A/C/C/C	A/A/A/C	A/A	A/A/A/A	A/C/C/C	A/C/C/C	A/C/C/C	A/A/A/C	A/A/A/A	C/C/C/C	A/A	A/C/C/C	C/C/C/C	C/C/C/C	A/A/A/A	A/A/A/C	A/C/C/C	A/A/C/C	C/C/C/C	A/A/C/C	A/A	C/C	C/C/C/C	A/A/C/C	A/A/C/C	A/C	C/C	C/C	C/C	C/C	C/C	C/C	C/C	C/C	C/C	C/C	A/A	C/C	C/C	C/C	C/C/C/C	C/C	C/C
9060-982_222	A/A/G/G	A/G/G/G	A/A/A/G	A/A/A/G	A/A/A/A	A/G/G/G	A/A/A/A	A/A/A/A	A/G/G/G	A/A/A/G	A/A/A/G	A/A/A/A	A/G/G/G	A/A/G/G	A/A/A/G	A/A/A/A	A/G/G/G	A/G/G/G	A/A/G/G	A/A/A/A	A/A/G/G	A/A/G/G	A/G/G/G	A/A/G/G	A/A/A/A	A/A/A/A	A/G/G/G	A/A	A/A/A/A	G/G/G/G	A/G/G/G	A/A	A/G	A/A	A/A	A/A	A/A	A/A	A/A	G/G	A/A	A/A	A/G/G/G		A/A	A/A	A/A/A/G	A/A	A/A
9144-977_98	T/T/C/C	T/T/T/T	T/T/C/C	T/T/C/C	T/C/C/C	T/T/T/T	T/T/C/C	C/C/C/C	T/T/T/T	T/T/C/C	T/T/C/C	T/T/C/C	T/T/T/C	T/T/T/C	T/T/T/C	T/T/C/C	T/T/T/T	T/T/T/T	T/T/C/C	C/C/C/C	T/T/T/C	T/T/T/T	T/T/C/C	T/T/T/C	T/T/T/C	T/T/C/C	T/T	C/C	T/T/C/C	T/T/T/T	T/T/T/T	C/C	C/C	C/C	C/C	C/C	C/C	C/C	C/C	C/C	C/C	C/C	T/T/T/T	C/C	C/C	C/C	T/T/C/C	C/C	C/C
9200-974_100	G/G/G/G	G/G/A/A	G/G/G/G	G/G/A/A	G/G/G/G	G/G/G/A	G/G/G/G	G/G/A/A	G/G/G/G	G/G/G/A	G/G/G/A	G/G/G/A	G/G/A/A	G/G/G/G	G/G/A/A	G/G/G/A	G/G/G/G	G/G/G/G	G/G/G/G	G/G/G/A	G/G/G/G	G/G/G/A	G/G/G/G	G/G/G/G	G/G/A/A	G/G/A/A	G/G/G/G	A/A	G/G/A/A	G/G/G/G	G/G/G/A	A/A	A/A	G/G	G/A	A/A	A/A	G/G	A/A	A/A	G/G	G/G	G/G/A/A	G/G	G/G	G/G	G/G/G/G	A/A	G/G
9246-972_131	G/G/G/G	G/G/G/G	G/G/G/G	A/A/G/G	G/G/G/G	A/A/G/G	A/A/G/G	A/G/G/G	A/G/G/G	A/A/G/G	G/G/G/G	A/G/G/G	A/A/A/G	A/G/G/G	A/G/G/G	A/A/A/A	A/A/A/A	A/A/A/A	G/G/G/G	A/A/A/G	A/G/G/G	A/A/G/G	A/G/G/G	A/A/G/G	A/A/A/A	A/A/A/A	A/A/A/A	G/G	A/G/G/G	A/A/G/G	G/G/G/G	A/G	G/G	A/A	A/A	G/G	G/G	A/G	G/G	G/G	A/G	A/G	A/A/A/A	A/G	A/A	A/G	G/G/G/G	G/G	A/G
9256-971_54	G/G/G/G	G/G/G/G	G/G/G/G	G/G/G/G	G/G/G/G	C/C/C/C	G/G/G/G	G/G/G/G	C/C/C/C	G/G/G/G	G/G/G/G	G/G/G/G	G/G/G/G	C/C/C/C	C/C/C/C	G/G/G/G	G/G/G/G	G/G/C/C	C/C/C/C	G/G/G/G	G/G/G/G	G/G/G/C	C/C/C/C	G/G/G/G	G/G/G/G	G/G/G/G	G/G/G/G	G/G	G/G/G/G	G/G/G/G	G/G/G/G	G/G	G/G	G/G	G/G	G/G	G/G	G/G	G/G	G/G	G/G	G/G	G/G/C/C	G/G	G/G	G/G	G/G/G/G	G/G	G/G
9293-970_158	C/T/T/T	C/C/C/C	C/C/T/T	C/C/C/C	C/T/T/T	C/C/C/T	C/C/C/T	C/C/C/T	C/C/C/C	C/C/C/T	C/C/C/C	T/T/T/T	C/C/C/T	C/C/C/T	C/C/C/C	C/C/T/T	C/C/C/C	C/C/C/C	C/C/C/C	T/T/T/T	C/C/C/T	C/C/C/C	C/C/C/C	C/C/C/C	C/C/T/T	C/C/C/C	C/C/C/C	C/C	C/C/C/T	C/C/C/T	C/C/C/C	C/C	C/C	C/C	C/C	T/T	T/T	C/C	T/T	C/T	C/C	C/C	C/C/C/C	C/C	C/C	C/C	C/C/C/C	T/T	C/C
9311-969_102	T/T/C/C	C/C/C/C	T/T/C/C	C/C/C/C	C/C	T/T	C/C	C/C	T/C/C/C	T/T/C/C	C/C/C/C	C/C/C/C	C/C/C/C	C/C/C/C	T/C/C/C	T/T	T/T/T/C	T/C/C/C	T/T/C/C	T/T/T/C	C/C/C/C	T/C/C/C	C/C/C/C	C/C/C/C	T/T/C/C	T/T/C/C	C/C/C/C	T/C	T/T/T/C	T/T/C/C	T/T/C/C	T/C	C/C	T/T	C/C	C/C	C/C	T/C	C/C	C/C	T/T	C/C	T/C/C/C	T/T	T/T	C/C	T/T/C/C	C/C	T/C
9700-949_85	G/G/A/A	A/A/A/A	G/A/A/A	A/A/A/A	A/A	A/A/A/A	A/A/A/A	A/A/A/A	G/G/G/A	G/G/G/G	A/A/A/A	G/G/G/G	G/G/G/G	A/A/A/A	A/A/A/A	G/G	A/A/A/A	A/A/A/A	A/A/A/A	G/G/G/A	A/A/A/A	A/A	G/G/A/A	A/A/A/A	G/G/A/A	A/A/A/A	G/G/G/A	G/A	G/G	G/G/G/A	A/A/A/A	G/G	G/G	G/G	G/A	G/G	G/G	A/A	G/G	G/A	G/G	G/G	A/A/A/A	G/G	G/G	A/A		G/G	G/G
97424-217_67	T/T	T/T/C/C	C/C/C/C	T/C/C/C	T/C/C/C	T/T/T/T	C/C/C/C	C/C/C/C	T/T/T/C	C/C	T/C/C/C	T/T/T/C	T/T/T/T	T/T/C/C	T/T/C/C	C/C/C/C	T/C/C/C	T/T/C/C	C/C/C/C	C/C/C/C	T/T/T/C	T/T/T/C	T/T/T/C	T/T/T/C	T/T/C/C	C/C	T/T/T/C	C/C	C/C/C/C	C/C/C/C	T/T/C/C	C/C	C/C	C/C	C/C	C/C	C/C	C/C	C/C		C/C	T/C	T/T/C/C	C/C	C/C	C/C	C/C/C/C	C/C	C/C
9783-945_159	T/T/A/A	T/T/T/T	T/T/T/T	T/T/T/A	T/T/T/T	A/A/A/A	T/T/A/A	T/T/T/T	T/T/T/T	T/T/A/A	A/A/A/A	A/A/A/A	T/T/T/A	T/T/T/T	T/A/A/A	T/T/T/T		T/A/A/A	A/A/A/A	T/T/T/T	T/A/A/A	T/T/T/T	A/A/A/A	A/A/A/A	A/A/A/A	T/T/T/T	T/T/T/T	T/T	T/T/T/T	A/A/A/A	A/A	T/T	T/T	T/T	T/T	T/T	T/T	T/T	T/T	T/T	T/T	T/T	T/T/A/A	T/A	T/T	T/T	T/T/A/A	T/T	T/T
98541-215_118	G/A/A/A	A/A	G/G/A/A	G/G/A/A	G/G	A/A/A/A	G/G/G/A	A/A/A/A	A/A/A/A	A/A/A/A	A/A/A/A	A/A/A/A	G/A/A/A	A/A/A/A	A/A/A/A	G/G/G/G	A/A/A/A	A/A	A/A/A/A	G/G/G/G	G/A/A/A	G/G/A/A	A/A/A/A	A/A/A/A	G/G/G/G	A/A/A/A	G/G/A/A	G/G	G/G/G/A	A/A/A/A	A/A	G/G	G/G	G/G	G/G	G/G	G/G	G/G	G/G	G/G	G/G	G/G	A/A/A/A	G/G	G/G	G/G	A/A/A/A		G/G
9858-941_110	A/A/A/A	A/A/A/A	A/A/A/A	A/A/A/A	A/A/A/A	A/A/A/A	A/A/A/A	A/A/A/A	A/A/A/A	A/A/A/A	A/A/A/C	A/A/C/C	A/A/A/C	A/A/A/A	A/A	A/A/A/A	A/A/A/A	A/C/C/C	A/A/A/C	A/A/A/A	A/A/C/C	A/A/C/C	A/A/C/C	A/A/A/A	A/A/A/A	A/A	A/A/A/C	A/A	A/A	A/A/C/C	A/A/C/C	A/A	A/A	A/A	A/A	A/A	A/A	A/A	A/A	A/A	A/A	A/A	A/A	A/A	A/A	A/A	A/A/C/C	A/A	A/A
98949-215_109	A/A/T/T	A/A/T/T	A/A/A/T	A/A/T/T	T/T/T/T	A/A/T/T	A/A/A/T	T/T/T/T	T/T/T/T	T/T/T/T	A/A/A/T	A/A	T/T/T/T	T/T/T/T	A/A/A/T	A/T/T/T	T/T/T/T		T/T/T/T	A/A/T/T	T/T/T/T	T/T/T/T	T/T/T/T	A/A	T/T/T/T	T/T/T/T		T/T	A/A/A/T	T/T/T/T	T/T/T/T	T/T	T/T	T/T	A/T	A/A	A/A	A/T	A/A	T/T	A/T	T/T	A/A/T/T	A/A	T/T	T/T		T/T	A/T
10165-928_168	C/C/C/C	C/T/T/T	C/C/C/C	C/T/T/T	C/C/C/C	C/C/C/T	C/C/C/C	C/C/C/C	C/C/C/C	C/C/C/C	C/C/C/T	C/C/C/C	C/C/C/T	C/C/C/T	C/C/C/T	C/C/C/C	C/C/C/C	C/C/C/C	C/C/C/C	C/C/C/C	C/C/C/C	C/C/C/T	C/C/C/C	C/C/C/C	C/C/C/C	C/C	C/C/C/C	C/C	C/C/C/C	C/T/T/T	C/C/C/T	C/C	C/C	C/C	C/C	C/C	C/C	C/C	C/C	C/C	C/C	C/C	C/C/C/C	C/C	C/C	C/C	C/C/C/C	C/C	C/C
10307-922_154	T/T/T/C	T/C/C/C	C/C	T/T/T/C	T/T/C/C	T/T/C/C	C/C	C/C/C/C	T/T/C/C	T/T/T/T	T/C/C/C	T/T/C/C	C/C/C/C	T/T/C/C	C/C/C/C	T/T/C/C	C/C	C/C/C/C	T/C/C/C	C/C	C/C	C/C	C/C/C/C	C/C/C/C	T/T/C/C	C/C/C/C	C/C	T/T	C/C	T/C/C/C	C/C/C/C	T/T	T/T	T/T	T/T	T/T	T/T	T/T	T/T	T/C	T/T	T/T	T/C/C/C	T/T	T/T	T/T	T/T/T/C	T/C	T/T
10486-915_88	C/C/T/T	C/T/T/T	C/C/T/T	C/C/T/T	C/C/C/T	T/T/T/T	T/T/T/T	T/T	C/C/C/C	C/C/C/T	C/T/T/T	T/T	C/C/C/T	C/T/T/T	T/T/T/T	C/T/T/T	T/T/T/T	C/C/T/T	C/C/T/T	T/T/T/T	C/C/C/T	T/T/T/T	C/C/T/T	C/C/C/T	C/C/T/T	C/C/C/C	C/C/T/T	C/C	T/T/T/T	C/C	C/T/T/T	C/C	T/T	T/T	C/T	T/T	T/T	C/T	T/T	T/T	T/T	T/T	C/C/C/C	T/T	T/T	C/T	C/C/C/C	T/T	T/T
10508-914_74	C/C/C/A	A/A/A/A	C/C/A/A	C/C/A/A	C/C/A/A	C/A/A/A	C/C/A/A	C/A/A/A	A/A	C/C/A/A	A/A	A/A/A/A	C/A/A/A	C/C/A/A	A/A	A/A/A/A	A/A/A/A	C/A/A/A	C/A/A/A	C/C/A/A	C/A/A/A	A/A/A/A	A/A	A/A/A/A	C/C/A/A	C/C/A/A	A/A	C/C	C/C/A/A	A/A	C/A/A/A	C/A	A/A	C/A	C/A			C/A			C/C	C/A	C/C/A/A	C/A	C/C	C/A	A/A	A/A	C/A
10566-911_154	C/T/T/T	C/C/C/C	C/C/T/T	C/C/C/C	C/C/T/T	C/C/T/T	C/T/T/T	C/C/T/T	C/T/T/T	T/T	C/T/T/T	T/T/T/T	C/C/C/T	C/T/T/T	C/T/T/T	T/T/T/T	T/T	C/C/T/T	T/T/T/T	T/T/T/T	C/T/T/T	C/C/C/C	C/C	T/T/T/T	C/T/T/T	T/T/T/T	C/C/C/C	C/T	T/T	C/C/C/T	T/T/T/T	T/T	C/T	C/C	C/T	C/C	C/C	C/C	C/C	C/C	C/C	C/C	C/C/C/T	C/C	C/C	C/C		C/C	C/C
108373-199_115	C/C/C/C	C/C/C/C	C/C/C/C	C/C/C/C	C/C/C/C	T/T/T/C	C/C/C/C	C/C/C/C	T/T	C/C/C/C	T/T/T/T	C/C/C/C	T/T/T/T	T/T/T/T	T/T/T/T	C/C/C/C	T/T/T/T	T/T/C/C	T/T/T/T	C/C/C/C	C/C/C/C	T/T/T/C	T/C/C/C	T/T/C/C	C/C/C/C	T/C/C/C	T/C/C/C	C/C	C/C/C/C	C/C/C/C	T/T/T/C	C/C	C/C	C/C	C/C	C/C	C/C	C/C	C/C	C/C	C/C	C/C	T/T/C/C	C/C	C/C	C/C	T/T/T/C	C/C	C/C
11025-892_195	C/C/C/A	C/A/A/A	C/A/A/A	C/C/A/A	C/C/A/A	A/A/A/A	C/A/A/A	A/A/A/A	C/A/A/A	C/A/A/A	A/A/A/A	C/C/A/A	C/A/A/A	C/A/A/A	A/A/A/A	C/C	A/A/A/A	A/A/A/A	A/A/A/A	C/C/C/C	C/A/A/A	C/C/A/A	A/A/A/A	C/A/A/A		A/A	A/A/A/A	C/C	A/A	C/A/A/A	C/A/A/A	C/C	C/C	C/C	C/A	C/C	C/C	C/C	C/C	C/C	C/C	C/C	C/A/A/A	C/C	C/C	C/A	C/A/A/A	C/C	C/C
1130-2310_166	T/T	T/T	T/T/T/A	T/T/T/T	T/T/T/T	T/T/T/T	T/T/T/T	T/T	T/T/T/T	T/T/T/A	T/T/T/T	T/T/T/T	T/T/A/A	T/T/T/A	T/T/T/T	T/T/A/A	T/T/T/T	T/T/A/A	T/T/T/T	T/A/A/A	T/T/T/T	T/T/T/T	T/T/T/A	T/T/T/T	A/A	A/A/A/A	T/T/T/A	T/T	A/A/A/A	T/T	T/T/T/T	T/T	T/T	T/T	T/T	T/T	T/T	T/T	T/T	T/T	T/T	T/T	T/T/T/T	T/T		T/T	T/T/A/A	T/T	T/T
11319-881_74	G/G/G/A	G/G	G/G/G/A	G/G/A/A	G/G/A/A	A/A/A/A	G/G/G/G	G/G/G/A	A/A/A/A	G/G/G/A	G/G/G/A	A/A/A/A	G/G/G/A	A/A/A/A	A/A/A/A	G/G/G/G	G/A/A/A	G/G/G/G	G/G/A/A	G/G/G/G	G/G/A/A	A/A/A/A	G/G/G/G	G/G/A/A	G/G/G/G	G/G	G/G/G/A	G/A	G/G/G/G	G/G/G/G	G/G/G/G	G/A	G/G	G/G	G/G	G/G	G/G	G/G	G/G	G/G	G/G	G/G	G/A/A/A	G/G	G/G	G/G	G/A/A/A	G/G	G/G
11416-878_68	G/G/G/G	G/G/G/G	G/G/G/G	G/G/G/G	G/G/G/G	G/A/A/A	G/G/G/G	G/G/G/G	G/G/G/A	G/G/G/G	G/G/A/A	G/G/G/G	G/G/A/A	G/G/A/A	G/G/G/G	G/G/G/G	G/G/G/A	G/G/A/A	G/G/A/A	G/G/G/G	G/G/A/A	G/G/A/A	A/A/A/A	A/A/A/A	G/G/G/G	G/G/G/G	G/G/A/A	G/G	G/G/G/G	G/G/G/A	G/G/G/A	G/G	G/G	G/G	G/G	G/G	G/G	G/G	G/G	G/G	G/G	G/G	G/G/G/A	G/G	G/G	G/G	G/G/G/A	G/G	G/G
11486-875_122	A/A/A/A	A/A/A/C	A/A/C/C	A/A/A/C	A/A/A/A	A/A/C/C	A/A/A/C	A/A/C/C	A/A/A/A	A/A/A/A	A/A/A/A	A/A/A/A	A/A/A/C	A/A/A/A	A/A/A/A	A/A/C/C	A/A/C/C	A/A/C/C	A/C/C/C	A/A/A/A	C/C/C/C	A/A	A/A/C/C	A/A/C/C	A/A/C/C	A/A/A/A	A/A/A/C	A/A	A/A/C/C	A/C/C/C	A/A/A/A	A/A	A/A	A/A	A/A	A/A	A/A	A/A	A/A	A/A	A/A	A/A	C/C/C/C	A/A	A/A	A/A	A/A/A/C	A/A	A/A
11565-871_111	G/G/G/G	G/G/A/A	G/G/G/G	G/G/G/A	G/G/G/G	G/G/G/A	G/G/G/G	G/G/G/G	G/A/A/A	G/G/G/G	G/G/G/A	G/G/G/A	G/G/G/A	G/A/A/A	G/G/G/A	G/G/G/G	G/G/G/A	G/G/A/A	G/G/G/A	G/G/A/A	G/G/G/G	G/A/A/A	G/G	G/G/G/G	G/G/G/G	G/G/G/G	G/A/A/A	G/G	G/G/G/G	G/G/A/A	G/G	G/G	G/A	G/G	G/G	G/G	G/G	G/G	G/G	G/A	G/G	G/G	G/G/G/A	G/G	G/G	G/G	G/G/A/A	G/G	G/G
11601-870_108	A/A/A/A	A/A/A/A	A/A/A/A	A/A/A/T	A/A/A/A	A/A/A/A	A/A/A/A	A/A/A/A	A/A/A/A	A/A/A/A	A/A	A/A/A/A	A/A/A/A	A/A/T/T	A/A/A/A	A/A/A/A	A/A/A/A	A/A/A/T	A/A/A/A	A/A/A/T	T/T/T/T	A/A/A/A	A/A/A/T	A/A/A/T	A/A/A/A	A/A/A/T	A/A/A/T	A/A	A/A/A/T	A/A/A/A	A/A	A/A	A/A	A/A	A/A	A/A	A/A	A/A	A/A	A/T	A/A	A/A	A/A/A/A	A/A	A/A	A/A	A/T/T/T	A/A	A/A
11930-858_138	C/C/C/T	C/C/C/C	C/T/T/T	C/C/T/T	C/C/T/T	C/C/C/T	C/C/C/T	C/C/C/T	C/T/T/T	C/C/C/C	C/C/C/C	C/C/C/C	C/C/C/C	C/C/C/C	C/C/C/T	C/C/T/T	C/C/C/C	C/C/C/C	C/C/C/C	C/C/T/T	C/C/C/C	C/C	C/C/C/C	C/C/C/C	C/C/C/T	C/T/T/T	C/C/C/C	T/T	C/C/C/T	C/C/C/C	C/C/C/C	T/T	T/T	C/T	C/T	T/T	T/T	C/T	T/T	T/T	C/C	C/C	C/C/C/T	C/T	C/C	C/C	C/C/C/C	T/T	T/T
1198-2268_55	T/T/T/C	T/T/T/T	T/T	T/T/T/T	T/T/T/T	T/T/T/T	T/T/T/T	T/T/T/T	T/T/T/C	T/T/T/T	T/T/T/T	T/T/T/C	T/T/T/C	T/T	T/T/C/C	T/T/T/T	T/C/C/C	T/T/T/C	T/T/C/C	T/T/T/T	T/T/T/C	T/T/T/T	T/T	T/T/T/T	T/T/T/C	T/T/T/T	T/T/T/T	T/T	T/T/T/C	T/T/T/C	T/T/T/T	T/T	T/T	T/T	T/T	T/T	T/T	T/T	T/T	T/T	T/T	T/T	T/T/T/C	T/T	T/T	T/T	T/T/T/T	T/T	T/T
12019-855_115	T/T/A/A	T/T/A/A	T/T/T/T	T/T/A/A	T/T/T/T	T/T/T/T	T/T/A/A	T/T/T/T	T/T/T/T	T/T/A/A	T/T/T/T	T/T/T/A	T/T/T/T	T/T/T/A	T/T/T/T	T/T/T/T	T/T/T/T	T/T	T/T/T/A	T/T/T/T	T/T/A/A	T/T/T/T	T/T/T/T	T/T/T/A	T/T/T/A	A/A	T/T/T/T	T/A	T/T/T/A	T/T/T/T	T/T/A/A	T/T	T/A	T/A	T/A	A/A	A/A	T/T	A/A	T/A	T/A	T/T	T/T/T/T	T/T	T/T	T/T	T/T/T/A	T/T	T/A
12102-852_106	A/A/A/A	A/A/G/G	A/A/A/A	A/A/A/A	A/A/A/A	A/A/A/A	A/A/A/A	A/A	A/A	A/A/A/G	A/A	A/A	A/A/A/A	A/A/A/G	A/A/A/A	A/A/A/G	A/A/A/A	A/A/A/G	A/A/A/G	A/A/G/G	A/A/G/G	A/A/A/A	A/A/A/A	A/A/A/A	A/A/A/A	A/A/A/G	A/A/A/A	A/A	A/A/A/A	A/A/A/A	A/A/A/A	A/A	A/A	A/A	A/A	A/A	A/A	A/A	A/A	A/A	A/A	A/A	A/A/A/A	A/A	A/A	A/A	A/A/A/A	A/A	A/A
1224-2255_165	T/T/T/T	T/T/T/T	T/T/T/T	T/T/T/T	T/T/T/T	T/T/T/T	T/T/T/T	T/T/T/T	T/T/T/G	T/T/T/T	T/T/T/G	T/T/G/G	T/T	T/T/T/T	T/T/T/T	T/T/T/T	T/T/T/T	T/T/T/G	T/T/T/T	T/T/T/T	T/T/T/G	T/T/T/G	T/T/T/G	T/T/T/T	T/T/T/G	G/G/G/G	T/T/T/T	T/T	T/T/T/G	T/T/T/G	T/G/G/G	T/T	T/G	T/T	T/T	T/T	T/T	T/T	T/T	T/T	T/T	T/T	T/T		T/T	T/T	T/T/T/G	T/T	T/T
12243-847_162	A/A/G/G	A/A/A/G	A/G/G/G	A/A/G/G	A/A/A/G	A/G/G/G	A/G/G/G	A/A/A/G	A/A/A/G	A/A/G/G	A/A/G/G	A/A/A/G	A/G/G/G	A/A/A/G	A/A/G/G	A/A/A/A	A/A/G/G	A/A/A/G	G/G/G/G	A/A/A/A	A/A/G/G	A/A/G/G	A/A/A/A	A/A/A/G	A/A/A/A	A/A/A/G	A/A/A/G	A/A	A/A/A/A	A/A/G/G	A/A/A/A	A/G	A/A	A/G	A/A	A/A	A/A	A/A	A/A	A/A	A/G	A/A	A/A/A/A	A/A	G/G	A/A	A/A/A/A	A/A	A/A
12373-843_85	A/A	A/C/C/C	A/C/C/C	A/A/C/C	A/A/C/C	A/C/C/C	A/A/A/A	A/A/C/C	A/A/C/C	A/A/A/C	A/A/C/C	A/A/C/C	A/A/A/A	A/C/C/C	C/C/C/C	C/C/C/C	A/A/A/A	C/C/C/C	C/C/C/C	A/A/C/C	C/C/C/C	C/C/C/C	C/C/C/C		C/C/C/C	C/C	A/A/C/C	A/A	A/C/C/C	A/A/A/C	C/C/C/C	A/A	A/A	A/A	A/A	A/A	A/A	A/A	A/A	A/A	A/A	A/A	A/A	A/C	A/A	A/A	C/C/C/C	A/A	A/A
12384-843_150	T/T/T/T	T/T/T/T	T/T/T/T	T/T/T/T	T/T/T/T	T/T/T/T	T/T/T/T	T/T/T/C	T/T/T/T	T/T/T/T	T/T/T/T	T/T/C/C	T/T/T/C	T/T/T/C	T/T/T/C	T/T/T/T	T/T/T/T	T/T/T/C	T/T/T/T	T/T/T/T	T/T/T/T	T/T/T/T	T/T/T/C	T/T/T/C	T/T/T/T	T/T/T/T	T/T/C/C	T/T	T/T/T/T	T/T/T/C	T/T/T/T	T/T	T/T	T/T	T/T	T/T	T/T	T/T	T/T	T/T	T/T	T/T	T/T	T/T	T/T	T/T	T/T/T/T	T/T	T/T
12525-837_163	G/G/G/C	G/G/G/G	G/G/C/C	G/G/G/C	G/G/G/G	G/G/C/C	G/G/G/G	G/G/G/C	G/G/C/C	G/G/G/C	G/G/G/G	G/G/G/C	G/G/G/G	G/G/G/G	G/G/G/G	G/G/C/C	G/G/G/G	G/G/C/C	G/G/G/G	G/G/C/C	G/G/G/G	G/G/C/C	G/G/G/G	G/G/G/G	G/G/G/C	G/G/G/G	G/G/G/G	G/G	G/G/G/G	G/G/G/C	G/G/C/C	G/G	G/G	G/G	G/G	G/G	G/G	G/G	G/G	G/G	G/G	G/G	G/G/G/C	G/G	G/G	G/G	G/G/G/G	G/G	G/G
12697-831_185	G/A/A/A	A/A/A/A	G/G/G/G	G/G/G/A	G/G/A/A	G/A/A/A	G/G/A/A	A/A/A/A	G/G/A/A	G/A/A/A	A/A/A/A	A/A/A/A	A/A/A/A	G/A/A/A	G/G/G/G	G/G/A/A	G/A/A/A	A/A/A/A	G/G/A/A	G/G/G/G	G/G/A/A	G/A/A/A	A/A/A/A	G/G/G/A	A/A/A/A	A/A/A/A	A/A/A/A	G/A	G/G/G/G	G/G/A/A	A/A/A/A	G/A	G/G	A/A	G/G	G/G	G/G	G/G	G/G	G/G	A/A	A/A	A/A/A/A	A/A	A/A	G/G		G/G	G/G
12706-831_72	G/G/G/G	G/G/G/A	G/G	G/G/A/A	G/G/G/G	G/G/G/A	G/G/A/A	G/G/G/G	G/G/G/A	G/G/G/G	G/G/G/G	G/G/G/A	G/G/A/A	G/G/A/A	G/G/G/G	G/G	A/A	G/G/G/A	G/G/G/G	G/G/G/G	G/G	G/G/A/A	G/G/G/A	G/A/A/A	G/G/G/A	G/G/G/G	G/G/G/A	G/G	G/G/G/G	G/G/A/A	G/G	G/G	G/G	G/G	G/G	G/G	G/G	G/G	G/G	G/G	G/G	G/G	G/G/G/G	G/A	G/G	G/G	G/A/A/A	G/G	G/G
1283-2211_46	T/T/T/T	T/T/T/T	T/T/T/T	T/T/T/T	T/T/T/T	T/T/T/T	T/T/T/T	T/C/C/C	T/T/T/C	T/T/T/T	T/T/T/C	T/T/T/T	T/T/T/C	T/T/T/C	T/T/T/T	T/T/C/C	T/T/T/T	T/T/T/T	T/T/T/C	C/C/C/C	T/T/T/C	T/T/T/C	T/T/T/C	T/T/T/T	T/T/C/C	T/T	T/T/T/T	T/T	T/T/C/C	T/C/C/C	T/T/T/T	T/T	T/T	T/T	T/T	T/C	T/C	T/T	T/C	T/T	T/T	T/T	T/T/T/T	T/T	T/T	T/T	T/T/T/T	T/T	T/T
12858-825_106	A/A/A/A	A/A/G/G	A/A/A/A	A/A/G/G	A/A/A/A	A/A/A/G	A/A/A/A	A/A/A/A	A/A/A/A	A/A/G/G	A/G/G/G	A/A/G/G	G/G/G/G	A/A/G/G	A/A/A/G	A/A/A/A	A/A/A/A	A/A/G/G	A/A/A/G	A/A/A/G	G/G	A/A/A/G	A/G/G/G	A/A/A/G	A/A/G/G	A/A/A/A	A/G/G/G	A/A	A/A/A/G	A/G/G/G	A/A/G/G	A/A	A/A	A/A	A/A	A/A	A/A	A/A	A/A	A/A	A/A	A/A	A/A	A/A	A/A	A/A	A/G/G/G	A/A	A/A
1292-2206_64	A/G/G/G	A/A/G/G	A/A/G/G	A/A/A/G	A/A/G/G	A/A/G/G	A/A/G/G	G/G/G/G	A/A/G/G	G/G/G/G	A/A/G/G	G/G/G/G	A/A/A/A	G/G/G/G	G/G/G/G	A/A/G/G	A/A/G/G	G/G/G/G	G/G/G/G	G/G/G/G		A/G/G/G	A/G/G/G	G/G/G/G	A/A/A/A	A/A/A/A	G/G/G/G	A/A	A/A/A/A	G/G/G/G	A/A/G/G	A/A	A/A	A/A	A/A	A/A	A/A	A/A	A/A	A/A	A/A	A/A	G/G/G/G	A/A	A/A	A/A	G/G/G/G	A/A	A/A
13106-817_120	A/A/A/A	A/A/A/A	A/A	A/A	A/A/A/A	A/A/A/A	A/A/A/A	A/A/A/A	A/A/A/A	A/A/A/A	A/A/A/A	A/A/A/C	A/A	A/A/A/A	A/A/A/A	A/A/A/A	A/A/A/A	A/A/C/C	A/A	A/A/A/A	A/A/A/C	A/A/A/A	A/A/A/C	A/A	A/A/A/A	A/A/A/A	A/A/A/A	A/A	A/A/A/A	A/A	A/A	A/A	A/A	A/A	A/A	A/A	A/A	A/A	A/A	A/A	A/A	A/A	A/A/A/A	A/A	A/A	A/A	A/A/A/C	A/A	A/A
13148-816_142	A/A/A/A	A/A/G/G	G/G/G/G	G/G/G/G	A/A/A/A	G/G/G/G	A/A/G/G	G/G/G/G	G/G/G/G	A/A/G/G	G/G/G/G	G/G/G/G	G/G/G/G	G/G/G/G	G/G/G/G		G/G/G/G	G/G/G/G	G/G/G/G	A/A/A/A	G/G/G/G	G/G/G/G	G/G/G/G	G/G/G/G	A/A/G/G	G/G/G/G	G/G/G/G	A/A	G/G/G/G	G/G/G/G	G/G/G/G	A/A	A/A	A/A	A/A	A/A	A/A	G/G	A/A	A/A	A/A	A/A	G/G/G/G	A/A	A/A	A/A	G/G/G/G	A/A	A/G
1328-2180_189	G/G/A/A	G/G/G/G	G/G/G/A	G/G/G/G	G/G/A/A	G/G/A/A	G/G/A/A	G/G/A/A	G/A/A/A	G/G/A/A	G/G/G/A	G/G/G/A	A/A/A/A	G/A/A/A	G/G/A/A	G/G/A/A	G/A/A/A	A/A/A/A		G/G/G/A	G/G/G/G	G/A/A/A	G/G/G/G	G/G/G/A	G/G/G/A	G/G/G/G	G/G/A/A	G/G	G/G/A/A	G/G/A/A	G/G/G/G	G/G	G/G	G/G	G/A	G/G	G/G	G/A	G/G	G/G	G/G	G/G	G/G/A/A	G/G	G/G	G/A	A/A/A/A	G/G	G/A
13351-810_155	G/G/G/G	G/G/C/C		C/C/C/C	C/C/C/C	C/C/C/C	C/C/C/C	C/C/C/C		G/C/C/C	C/C/C/C	C/C/C/C	C/C/C/C	C/C/C/C	C/C/C/C	G/C/C/C	C/C/C/C	C/C/C/C	C/C/C/C	C/C/C/C	C/C/C/C		C/C/C/C	C/C/C/C	G/C/C/C	G/G/G/G	C/C/C/C	G/C	C/C/C/C	C/C/C/C	C/C/C/C	G/G	G/G	C/C	G/G	G/G	G/G	G/G	G/G	G/C	G/G	G/C	C/C/C/C	G/C	G/G	G/G	C/C/C/C	G/G	G/G
13835-795_174	A/T/T/T	A/A/A/T	A/A/A/A	A/A/T/T	A/A/A/A	A/A/A/A	A/A/T/T	A/A/A/A	A/A/A/T	A/A/A/A	A/A/A/A	A/A/A/A	A/A/A/A	A/A/A/T	A/A/A/A	A/A/A/T	A/A/A/A	A/A/T/T	A/T/T/T	A/A/T/T	A/A/A/T	A/A/A/T	T/T/T/T	A/T/T/T	A/A/T/T	A/A/A/A	A/A/A/T	A/T	A/A/T/T	A/T/T/T	A/A/T/T	A/A	A/T	A/A	A/A	T/T	T/T	A/A	T/T	A/T	A/A	A/A	A/A/A/A	A/T	A/A	A/A	T/T/T/T	A/T	A/A
13948-792_122	G/G/G/G	G/C/C/C	G/G/C/C	G/C/C/C	G/G/C/C	G/G/G/G	G/G/G/C	G/C/C/C	G/G/C/C	G/C/C/C	G/C/C/C	G/C/C/C	G/C/C/C	C/C/C/C	C/C	G/G/G/G	G/G/C/C	C/C/C/C	G/C/C/C	G/G/G/G	G/C/C/C	G/G/G/G	G/G/C/C	C/C	G/C/C/C	C/C/C/C	C/C	G/G	G/G/G/G	G/C/C/C	C/C/C/C	G/G		G/G	G/G	G/G	G/G	G/G	G/G		G/G	G/G	G/G/G/C	G/G	G/G	G/G	G/G/C/C	G/G	G/G
14199-785_131	C/C/C/G	C/C/C/C	C/C/C/C	C/C/C/C	C/C/C/C	C/C/C/G	C/C/C/C	G/G	C/C/G/G	C/C/C/C	C/C/C/G	C/C	C/C/C/C	G/G/G/G	C/C/C/G	C/C	C/C/G/G	C/C/G/G	C/C/C/C	C/C/G/G	C/C/G/G	C/C/C/G	C/C/C/G	C/C/G/G	C/C/C/G	C/C/C/G	C/C/G/G	C/C	C/G/G/G	C/C/C/C	C/C/C/C	C/G	C/C	C/C	C/C	C/G	C/G	C/C	C/G	C/G	C/C	G/G	G/G/G/G	C/G	C/G	C/C	C/C/C/G	C/C	C/C
14366-779_185	C/C/C/T	C/C/T/T		C/C/T/T	C/C/C/C	C/C/C/T	C/T/T/T	C/C/T/T	C/C/C/C	C/C/T/T	C/T/T/T	C/C/T/T	C/C/T/T	C/C/C/C	C/C/C/C	C/T/T/T	C/T/T/T	C/C/C/T	C/C/C/T	C/C/T/T	C/C/C/T	C/C/C/C	C/C/T/T	C/C/C/T	C/T/T/T	C/C/C/C	C/C/T/T	C/C	C/C/C/T	T/T	C/C/T/T	C/C	C/C	C/C	C/C	C/C	C/C	C/C	C/C	C/C	C/C	C/C	C/T/T/T	C/C	C/C	C/C	C/T/T/T	C/C	C/C
15063-760_84	G/G/A/A	A/A	G/G/A/A	G/G/G/A	G/A/A/A	G/G/G/A	G/G/G/A	G/G/A/A	G/G/G/G	G/A/A/A	G/A/A/A	G/G/A/A	A/A/A/A	G/G/G/G	G/G/G/A	G/G/G/G	G/G/G/G	G/A/A/A	G/G/A/A	G/G/G/G	G/G/A/A	G/G/A/A	A/A/A/A	G/A/A/A	G/G/G/G	A/A/A/A	G/G/A/A	G/G	G/G/G/G	A/A/A/A	A/A/A/A	G/G	G/G	G/G	A/A	G/G	G/G	A/A	G/G	G/G	G/G	G/G	G/G/A/A	G/G	G/G	A/A	A/A/A/A	G/G	A/A
1508-2074_147	C/C/C/C	C/C/C/C	C/C/C/C	C/C/C/C	C/C/C/C	C/C/C/C	C/C/C/C	C/C/C/C	C/C/C/C	C/C/C/C	C/C/C/C	C/C/C/C	C/C/C/T	C/C/C/C	C/C/C/T	C/C	C/C/T/T	C/T/T/T	C/C/C/C	C/C/C/C	C/T/T/T	C/C/C/C	C/C/C/T	C/C/C/C	C/C/C/T	C/C/C/C	C/C/T/T	C/C	C/C	C/C/C/C	C/C/C/C	C/C	C/C	C/C	C/C	C/C	C/C	C/C	C/C	C/C	C/C	C/C	C/C	C/C	C/C	C/C	C/C/T/T	C/C	C/C
15093-759_96	C/C/C/C	C/C/C/T	C/C/C/T	C/C/T/T	C/C/C/T	C/C/C/T	C/C	C/C/T/T	C/C/C/C	C/C/C/T	C/C/T/T	C/T/T/T	C/C/C/C	T/T/T/T	C/C/C/C	C/C/C/T	C/C/C/C	C/C/C/T	C/C/C/C	C/C/C/C	C/C/C/C	C/C/C/C	C/C/C/T	C/C/C/T	C/C	C/C/C/C	C/C/C/C	T/T	C/C/C/T	C/C/C/T	C/C/C/C	T/T	T/T	T/T	T/T	T/T	T/T	T/T	T/T	T/T	T/T	T/T	C/C	T/T	T/T	T/T	C/C	T/T	T/T
1521-2064_148	C/C/C/T	C/C/T/T	C/C/T/T	C/T/T/T	C/C	C/C/C/C	C/C/C/T	C/C/T/T	C/C/C/C	C/C/T/T	C/C/C/C	C/C/T/T	C/C/C/C	C/C/C/C	C/C/C/C	C/C/T/T	C/C/C/C	C/C/C/C	C/C/C/C	C/C/C/C	C/C	C/C/C/C	C/C/C/T	C/C/C/C	C/C/T/T	C/C/T/T	C/C	T/T	T/T/T/T	C/C/C/C	C/C/C/C	T/T	T/T	T/T	C/C	T/T	T/T	C/T	T/T	T/T	T/T	T/T	C/C/C/C	T/T	T/T	T/T	C/C	C/T	C/T
15405-751_218	T/T/T/G	T/T/G/G	T/T/T/G	G/G/G/G	T/T/T/T	T/T/G/G	G/G/G/G	T/T/T/G	T/T/G/G	T/T/T/T	T/T/T/G	T/T/T/T	T/G/G/G	T/T/T/G	T/T/T/G	T/T/G/G	T/T/G/G	T/T/G/G	T/T/G/G	T/T/T/G	T/T/G/G	T/G/G/G	T/T/T/G	T/G/G/G	T/T/T/T	G/G/G/G	T/T/T/G	T/G	T/T/T/T	T/T/T/G	T/T/T/G	G/G	T/T	T/T		G/G	G/G	G/G	G/G	T/T	T/T	T/T	G/G/G/G	T/T	T/G		T/T/T/G	T/G
16305-728_145	G/G	G/G/G/A	G/G	G/G/G/A	G/G/G/G	G/G/G/A	G/G	G/G/G/A	A/A/A/A	G/G/G/A	G/G/G/A	G/G	G/G/A/A	G/G/G/A	G/G/G/A	G/G/G/G	G/G/A/A	G/G/A/A	G/G/G/G	G/G/G/G	A/A/A/A	G/G/A/A	G/G/G/A	G/G/A/A	G/G/A/A	G/G	G/G/G/A	G/A	G/G/G/G	G/G/A/A	G/G/A/A	G/A	G/A	G/A	G/A	G/G	G/G	G/A	G/G	G/G	G/A	G/A	A/A/A/A	G/A	G/A	G/A	G/G/A/A	G/G	G/G
1645-2002_116	G/G/G/T	G/G/G/G	G/G	G/G/G/T	G/G/G/T	G/G/G/G	G/G/T/T	G/G/G/G	G/G/G/G	G/G/G/T	G/G/G/G	G/G/G/G	G/G/G/G	G/G/G/T	G/G/G/G	G/G/G/G	G/G/G/G	G/G/G/G	G/G/G/G	G/G/G/T	G/G/G/G	G/G/G/G	G/G/G/G	G/G/G/G	G/G/G/G	G/G/G/G	G/G/G/G	G/T	G/G/G/T	G/G/G/G	G/G/G/G	G/T	G/T	G/T	G/T	G/T	G/T	G/T	G/T	G/G	G/T	G/T	G/G/G/G	G/T	G/T	G/T	G/G/G/G	G/T	G/G
16532-722_113	T/T/T/C	T/T/T/C	T/T/T/C	T/T/T/C	T/T/T/C	T/T/T/T	T/T/C/C	T/T/C/C	T/T/T/T	T/T/T/C	T/T/T/C	T/T/T/C	T/T/T/C	T/T/C/C	T/T/T/T	T/T/T/T	T/T/T/T	T/T/C/C	T/T/C/C	T/T/T/T	T/T/C/C	T/T/T/T	T/T/C/C	T/T/T/C	T/T/C/C	C/C/C/C	T/T/C/C	T/T	T/T/C/C	T/T/C/C	T/T/C/C	T/T	T/T	T/T	T/T	T/T	T/T	T/T	T/C	T/T	T/T	T/T	T/T/T/C	T/T	T/C	T/T	T/C/C/C	T/T	T/T
16621-720_124	T/T/C/C	T/T/T/T	T/T/T/T	T/T/C/C	T/T/C/C	T/T/T/T	T/T/C/C	T/T/T/C	T/T/T/C	T/T	T/T/T/C	T/T/T/T	T/T	T/T/C/C	T/T/C/C	T/T/C/C	T/T/C/C	T/T/C/C	C/C/C/C	T/T/C/C	T/T/T/C	T/T/T/T	T/T/C/C	T/T/C/C	T/T/C/C	C/C/C/C	T/T/T/T	C/C	C/C/C/C	C/C/C/C	C/C/C/C	T/C	C/C	T/C	T/T	T/C	T/C	T/T	T/C	C/C	T/T	T/T	T/T/T/C	T/C	T/T	T/T	C/C/C/C	C/C	T/T
167850-133_210	A/G/G/G	A/G/G/G	A/A/G/G	G/G	A/A/A/G	G/G/G/G	A/A/A/G	A/G/G/G	G/G/G/G	A/G/G/G	A/A/A/G	A/G/G/G	A/A/A/G	G/G/G/G	G/G/G/G	A/G/G/G	G/G/G/G	A/A/G/G	G/G/G/G	A/A/A/A	G/G/G/G	G/G/G/G	G/G	A/A/A/G	A/A/A/G	G/G/G/G	G/G/G/G	A/A	A/A/A/G	A/G/G/G	G/G/G/G	A/A	A/A	A/G	A/A	A/A	A/A	A/A	A/A	A/A	G/G	A/G	G/G/G/G	A/G	A/G	A/A	G/G/G/G	A/A	A/A
16893-714_114	T/T/T/T	T/T/T/T	T/T	T/T/T/T	T/T/T/C	T/T	T/T/T/T	T/T/T/T	T/C/C/C	T/T	T/T/C/C	T/T/T/C	T/T/C/C	T/T/C/C	T/T/T/C	T/T/T/T	T/T	C/C	T/T/T/C	T/T/T/T	T/T/C/C	T/T	T/C/C/C	T/T/T/C	T/T/T/C	T/C/C/C	C/C	T/T	T/T/T/T	T/T/C/C	T/C/C/C	T/T	T/C	T/T	T/T	T/T	T/T	T/T	T/T	T/T	T/T	T/T	T/T/C/C	T/T	T/T	T/T	T/C/C/C	T/T	T/T
176160-127_160	G/G/G/A	A/A/A/A	G/G/A/A	A/A/A/A	G/G/A/A	G/A/A/A	G/G	G/G/G/G	G/A/A/A	G/G/A/A	G/G/G/A	G/A/A/A	G/G	G/G/A/A	A/A/A/A	G/G/G/A	G/A/A/A	G/G/G/A	G/G/A/A	G/G/A/A	G/G/G/G	A/A	G/G/G/A	G/G/G/A	G/A/A/A	G/G/G/G	G/A/A/A	A/A	G/A/A/A	A/A/A/A	G/G/A/A	A/A	G/G	G/G	A/A	G/A	G/A	G/A	G/A	G/G	G/G	G/G	G/A/A/A	G/A	G/G	G/A	G/G/A/A	G/G	G/A
17875-693_85	T/T/T/C	T/T/T/C	T/T/T/T	T/T/T/T	T/T/T/T	T/T/T/T	T/T/T/T	T/T/T/T	T/T/T/T	T/T/T/C	T/T/C/C	T/T/C/C	T/T/C/C	T/T/T/C	T/T/T/T	T/T/T/T	T/T/T/T	T/T	T/T/C/C	T/T/T/T	T/T/T/T	T/T/T/T	T/T/C/C	T/T/T/C	T/T/C/C	T/T	T/T/C/C	T/T	T/C/C/C	T/T/C/C	T/T/T/C	T/T	T/T	T/T	T/T	T/T	T/T	T/T	T/T	T/T	T/T	T/T	T/T/T/T	T/T	T/T	T/T	T/T/T/C	T/T	T/T
181053-123_207	G/A/A/A	A/A/A/A	A/A	A/A/A/A	A/A/A/A	G/A/A/A	A/A/A/A	A/A/A/A	G/A/A/A	A/A/A/A	G/G/A/A	G/A/A/A	G/A/A/A	G/G/G/G	G/A/A/A	G/G	G/G/G/A	G/G/A/A	G/A/A/A	G/G/G/G	G/G/G/A	G/A/A/A	G/G/A/A	G/G/G/A	G/G/G/G	G/G/A/A	A/A/A/A	A/A	A/A/A/A	G/A/A/A	G/G/A/A	A/A	A/A	G/G	A/A	A/A	A/A	A/A	A/A	A/A	G/A	G/G	G/G/G/A	G/G	G/A	A/A	G/G/G/A	A/A	A/A
18751-674_141	T/T/T/T	T/T	C/T/T/T	C/T/T/T	C/T/T/T	C/T/T/T	C/T/T/T	T/T/T/T	T/T	C/T/T/T	T/T	C/T/T/T	C/T/T/T	T/T/T/T	C/T/T/T	C/C/T/T	C/T/T/T	T/T/T/T	T/T/T/T	T/T	T/T	C/T/T/T	C/T/T/T	C/C/T/T	T/T	T/T/T/T	C/C/T/T	C/T	T/T	T/T	T/T	C/T	C/T	C/T	C/T	C/T	C/T	C/T	C/T	C/T	C/T	C/T	C/T/T/T	C/T	C/T	C/T	T/T	C/T	C/T
18962-669_86	T/T/T/T	T/T/T/C	T/T/T/T	T/C/C/C	T/T/T/T	T/T/T/T	T/T/C/C	T/T/T/T	T/T/T/T	T/T/T/T	T/T	C/C	T/T/C/C	T/T/T/T	T/T	T/T/T/T	T/T/C/C	T/T/C/C	T/T/C/C	T/T/C/C	C/C	T/T/T/T	T/T/T/T	T/C/C/C	T/C/C/C	T/T/T/C	T/T/T/C	T/T	T/T/T/C	T/T/C/C	T/T/T/C	T/T	T/T	T/T	T/T	T/T	T/T	T/T	T/T	T/T	T/T	T/T	T/T/T/C	T/T	T/C	T/T	T/T	T/T	T/T
1905-1897_30	C/C/T/T	C/C/T/T	C/T/T/T	C/C/T/T	T/T/T/T	C/C/T/T	C/C/T/T	C/C/C/C	C/C/T/T	C/C/C/T	C/C/C/C	C/C/C/C	C/C/C/C	C/C/C/T	C/C/C/T	C/C	C/C/T/T	C/C/C/C	C/C/C/C	C/C/C/C	C/C/C/C	C/C/C/T	C/C/C/C	C/C	C/C/C/C	C/C/C/C	C/C/C/C	C/C	C/C/C/C	C/C/C/C	C/C/C/C	C/C	C/C	C/T	C/T	C/T	C/T	C/T	C/T	C/C	C/T	C/T	C/C/T/T	C/C	C/T	C/T	C/C/C/C	C/C	C/T
19254-664_113	A/A/A/T	A/A/A/A	A/A/A/A	A/A	A/A/A/A	A/A/A/A	A/A/A/A	A/A/A/A	A/A/A/A	A/A/A/T	A/T/T/T	A/A/T/T	A/A/A/A	A/A/A/A	A/A/A/A	A/A/A/A	A/A/A/A	A/A/A/A	T/T	A/A/A/A	A/A/A/T	A/A/T/T	A/A/A/A	A/A/A/T	A/A/A/A	A/A/T/T	A/A	A/A	A/A/T/T	A/A/A/T	A/T/T/T	A/A	A/A	A/A	A/A	A/A	A/A	A/A	A/A	A/A	A/A	A/A	A/A/A/T	A/A	A/A	A/A	A/A/T/T	A/A	A/A
19817-653_174	G/G/G/A	G/G/A/A	G/G/G/G	G/G/A/A	G/G/G/A	G/G/G/A	G/G/G/A	G/A/A/A	G/G/G/A	G/G/G/G	G/G/G/G	G/A/A/A	G/G/G/A	G/G/A/A	A/A	G/G/G/A	G/G/A/A	G/G/A/A	G/G/G/A	A/A	G/G/A/A	G/G/A/A	A/A/A/A	G/G/A/A	G/G/G/A	G/G/G/G	G/G/G/A	G/G	G/A/A/A	G/G/G/A	G/G/G/A	G/G	G/G	A/A	G/G	G/G	G/G	G/G	G/G	G/A	G/G	A/A	A/A	G/A	G/A	G/G	G/G/G/A	G/G	G/G
21103-630_199	A/A	A/G/G/G	A/A/A/G	G/G/G/G	A/A/G/G	A/A/G/G	A/A/G/G	A/A/G/G	A/A/G/G	G/G/G/G	A/G/G/G	G/G	G/G/G/G	A/A	G/G/G/G	A/G/G/G	G/G/G/G	A/A/G/G	G/G/G/G	A/A/A/G	G/G/G/G	G/G	G/G/G/G	G/G/G/G	A/A	A/A	A/A/G/G	A/A	G/G/G/G		G/G/G/G	A/A	A/A	A/A	A/A	A/A	A/A	A/A	A/A	A/A	A/A	A/A	A/G/G/G	A/A	A/A	A/A	A/G/G/G	A/A	A/A
21206-629_141	G/G/G/C	G/G/C/C	G/G/G/G	G/G/G/G	G/G/G/G	C/C/C/C	G/G/G/G	G/G/G/G	G/G	G/G/C/C	G/G/G/C	G/G/G/G	G/G/C/C	G/G/G/G	C/C/C/C	G/G/G/G	G/G/C/C	G/G/G/C	C/C	G/G/G/G	G/G/C/C	G/C/C/C	G/G/G/G	G/G	G/G/G/G	G/G/G/G	G/G/G/G	G/G	G/G/G/G	G/G	G/G/C/C	G/G	G/G	G/G	G/G	G/G	G/G	G/G	G/G	G/G	G/G	G/G	G/G/C/C	G/G	G/G	G/G	G/C/C/C	G/G	G/G
21372-626_95	T/T/T/T	T/T/T/T	T/T/T/T	T/T	T/T	T/T/T/C	T/T/T/T	T/T/T/C	T/T	T/T/T/C	T/T/T/T	T/T/T/T	C/C/C/C	T/T/T/T	T/T/T/C	T/T/T/C	T/T/T/C	T/T/C/C	T/C/C/C	T/T	C/C/C/C	T/T/C/C	C/C/C/C	T/T/C/C	T/T/T/T	T/T/T/T	T/T/T/C	T/T	T/T/T/T	T/T/C/C	T/T/T/T	T/T	T/T	T/T	T/T	T/T	T/T	T/T	T/T	T/T	T/T	T/T	T/T/C/C	T/T	T/T	T/T	T/C/C/C	T/T	T/T
21424-625_194	G/G/G/G	G/C/C/C	G/G/G/G	G/G/C/C	G/G/G/G	G/G	G/G/G/G	G/G/G/C	G/G/G/G	G/G/C/C	C/C	G/G/G/C	G/G/G/G	G/G/C/C	G/G/C/C	G/G/G/C	G/G/G/G	C/C/C/C		C/C	C/C/C/C	C/C	G/G/G/C	G/G/G/C	G/G/C/C	G/G	G/C/C/C	G/G	G/G	G/G/C/C	G/G/C/C	G/G	G/G	G/G	G/G	G/G	G/G	G/G	G/G	G/G	G/G	G/G	G/C/C/C	G/G	G/G	G/G	C/C	G/G	G/G
21520-623_96	T/T/T/T	T/T/A/A	T/T/T/A	T/T/T/T	T/T/A/A	T/T/A/A	T/T/T/A	T/T/T/T	T/T/A/A	A/A/A/A	T/T/T/T	T/T/A/A	T/T/T/T	T/T/A/A	A/A/A/A	T/T/A/A	T/T/T/T	T/A/A/A	T/T/T/T	T/T/T/A	T/T/T/A	T/T/A/A	T/T/T/T	T/T/T/A	T/T/T/T	T/T/T/T	T/A/A/A	T/T	T/T/T/T	T/T/T/A	T/T/T/T	T/T	T/T	T/T	T/T	T/T	T/T	T/T	T/T	T/T	T/T	T/T	T/T/T/A	T/T	T/T	T/T	T/A/A/A	T/T	T/T
21646-621_120	C/C/C/T	C/T/T/T	C/C/T/T	C/C/C/T	C/C/T/T	C/C/T/T	C/C	C/C	C/T/T/T	C/C/C/T	C/C/C/T	C/C/C/T	C/T/T/T	C/C/C/T	C/C/T/T	C/C/C/T	C/C/T/T	C/T/T/T	C/C	C/C/C/C	C/C/T/T	T/T	C/C	C/C/T/T	C/C	C/C/C/C	C/C/C/T	C/C	C/C	T/T/T/T	C/C	C/C	C/C	C/C	C/C	C/C	C/C	C/C	C/C	C/C	C/C	C/C	C/C/T/T	C/C	C/C	C/C	T/T	C/C	C/C
21989-616_141	A/G/G/G	G/G	A/A/A/G	G/G	A/A/A/G	A/A/G/G	A/A/G/G	A/A/G/G	A/G/G/G	A/G/G/G	G/G/G/G	A/G/G/G	A/G/G/G	G/G/G/G	A/A/G/G	A/A/A/G	A/A/G/G	A/G/G/G	A/G/G/G		A/A/G/G	A/A/A/G	G/G/G/G	A/A/A/G	A/G/G/G	A/A/G/G	G/G/G/G	A/G	A/G/G/G	A/G/G/G	A/A/G/G	A/G	G/G	A/G	A/G	G/G	G/G	A/G	G/G	G/G	A/G	A/G	A/A/G/G	A/G	A/G	A/G	A/A/G/G	A/G	A/G
22066-615_104	C/C/T/T	C/C/T/T	C/C/C/T	C/C/T/T	C/T/T/T	C/C	C/T/T/T	C/C	C/C/C/C	C/C/T/T	C/T/T/T	C/C	C/T/T/T	C/T/T/T	C/C/T/T	C/C/T/T	C/C/C/T	C/C/T/T	C/T/T/T	T/T/T/T	C/C/T/T	C/C/T/T	C/C/T/T	C/T/T/T	T/T/T/T	C/C	C/C/T/T	C/C	T/T/T/T	C/C/T/T	C/C/C/T	C/C	C/C	C/C	C/C	C/C	C/C	C/C	C/C	C/C	C/C	C/C	C/C/C/T	C/C	C/C	C/C	C/C/T/T	C/C	C/C
22252-612_154	T/T/G/G	T/G/G/G	G/G/G/G	T/T/G/G	G/G	G/G/G/G	G/G/G/G	G/G/G/G	G/G/G/G	T/G/G/G	T/T/T/G	G/G/G/G	T/T/T/T	G/G/G/G	G/G/G/G	T/T/T/G	T/G/G/G	T/G/G/G	T/T/G/G	T/T/T/T	G/G/G/G	G/G/G/G	T/T/G/G	T/T/G/G	T/T/T/G	G/G/G/G	T/T/G/G	G/G	T/G/G/G	T/T/G/G	G/G/G/G	G/G	T/G	T/T	T/G	T/T	T/T	T/G	T/T	G/G	T/T	T/T	G/G/G/G	T/T	T/T	G/G		T/T	G/G
22419-609_150	G/G/G/G	G/G/G/G	A/A	A/G/G/G	A/A/A/A	A/G/G/G	A/A/G/G	A/A/G/G	A/A/G/G	A/A/G/G	G/G/G/G	G/G/G/G	G/G/G/G	G/G	A/G/G/G	G/G/G/G	A/G/G/G	A/A/G/G	A/A/A/G	G/G/G/G	G/G/G/G	A/G/G/G	A/G/G/G	G/G	G/G/G/G	A/A	G/G/G/G	A/A	A/G/G/G	A/G/G/G	A/G/G/G	A/A	A/A	A/A	A/A	A/A	A/A	A/A	A/A	A/A	A/A	A/A	G/G/G/G	A/A	A/A	A/A	A/A/G/G	A/A	A/A
22552-607_118	C/C/G/G	C/G/G/G	C/C/G/G	G/G	C/G/G/G	G/G	G/G/G/G	C/C/G/G	C/G/G/G	C/G/G/G	C/C/G/G	C/G/G/G	C/C/G/G	G/G	G/G/G/G	C/C/G/G	G/G/G/G	C/G/G/G	C/C/G/G	C/C/C/C	C/C/G/G	G/G/G/G	C/C/G/G	C/C/G/G	G/G/G/G	C/C/G/G	C/G/G/G	G/G	C/G/G/G	G/G	G/G/G/G	G/G	G/G	G/G		C/G	C/G		C/G	G/G	G/G	G/G	G/G/G/G	G/G	G/G		C/G/G/G	C/G	G/G
22889-601_203	T/T/T/C	C/C	T/T/T/C	T/T/C/C	T/T/T/T	T/T/C/C	T/T/T/C	C/C/C/C	T/T/C/C	T/C/C/C	T/T/C/C	T/C/C/C	C/C/C/C	T/T	T/T/T/C	C/C/C/C	C/C	T/T/T/T	T/T/C/C	C/C/C/C	T/C/C/C	T/T/C/C	T/T/C/C	T/C/C/C	C/C/C/C	T/T	T/T/T/T	T/T	C/C/C/C	T/T/C/C	T/T/T/T	T/T	T/T	T/T	T/T	T/T	T/T	T/T	T/T	T/T	T/T	T/T	C/C/C/C	T/T	T/T	T/T	T/T/T/T	T/T	T/T
23015-599_132	T/T/T/T	T/T/T/T	T/T	T/T/T/C	T/T/T/T	T/T/T/T	T/T/T/C	T/T/T/C	T/T/T/T	T/T/T/T	T/T/T/T	T/T/T/C	T/T/C/C	T/T	T/T/C/C	T/T/T/T	T/T/T/T	T/T	T/T/T/C	T/T/T/T	T/T/C/C	T/T/T/C	T/T/T/T	T/C/C/C	T/T/T/T	T/T/T/T	T/T/T/C	T/T	T/T/T/T	T/T/T/C	T/T/C/C	T/T	T/T	T/T	T/T	T/T	T/T	T/T	T/T	T/T	T/T	T/T	T/T/T/T	T/T	T/T	T/T	T/T/T/T	T/T	T/T
23248-595_106	C/C/C/C	C/C/C/C	C/C/C/C	C/C/C/C	C/C/C/T	C/C/C/C	C/C/C/C	C/C/C/C	C/C/C/T	C/C/C/C	C/C/C/C	C/C/C/C	C/C/C/C	C/C/C/C	C/C/C/C	C/C/C/C	C/C/C/C	C/C/C/T	C/C	C/C/C/C	C/C/C/C	C/C/C/C	C/C/C/C	C/C/C/C	C/C/C/C	C/C/C/T	C/C/C/C	C/C	C/C	C/C	C/T/T/T	C/C	C/C	C/C	C/C	C/C	C/C	C/C	C/C	C/C	C/T	C/C	C/C/C/C	C/C	C/C	C/C	C/C/C/C	C/C	C/C
23899-585_73	C/C	C/C/C/G	C/C/C/G	G/G/G/G	C/C	C/C	C/C/G/G	C/C	C/C	C/C/C/G	C/C/G/G	C/C	C/G/G/G	C/C/C/C	C/C	G/G/G/G	C/C/C/G	C/C	C/G/G/G	G/G/G/G	C/C	C/C/C/C	C/C/C/C	C/C/C/G	C/C/C/G	C/G/G/G	C/C/G/G	C/G	C/C/G/G	C/C/C/G	C/C/G/G	G/G	G/G	C/C	G/G	C/G	C/G	G/G	C/G	G/G	C/C	C/C	C/C/C/G	C/C	C/C	G/G	C/C/C/G	G/G	G/G
24163-581_124	G/G/G/G	G/G/G/G	G/G/G/G	G/G/G/G	G/G/G/G	G/G/A/A	G/G/G/G	G/G/G/G	G/G/G/G	G/G/G/G	G/G/G/G	G/G/G/A	G/G/G/G	G/G/A/A	G/G/G/A	G/G/A/A	G/G/G/G	G/G/G/G	G/G/G/G	G/G/G/G	G/G/G/G	G/G/G/G	G/G/G/A	G/G/G/G	G/G/G/G	G/G/A/A	G/G/G/G	G/G	G/G/G/G	G/G/G/G	G/G/G/G	G/G	G/G	G/G	G/A	G/G	G/G	G/A	G/G	G/G	G/G	G/G	G/G/A/A	G/G	G/A	G/A	G/G/G/A	G/G	G/A
24198-580_126	T/T/T/T	T/T/T/T	T/T/T/T	C/C/T/T	T/T/T/T	C/T/T/T	T/T/T/T	C/T/T/T	C/C/T/T	T/T/T/T	C/C/T/T	C/C/T/T	T/T/T/T	T/T/T/T	T/T/T/T	T/T/T/T	T/T	T/T/T/T	T/T/T/T	T/T/T/T	T/T/T/T	T/T/T/T	T/T/T/T	C/T/T/T	T/T/T/T	C/C/C/C	C/T/T/T	C/T	T/T/T/T	T/T/T/T	C/T/T/T	T/T	C/C	C/T	C/C	C/C	C/C	C/T	C/C	C/T	C/C	C/T	C/C/C/T	C/C	C/T	C/C	C/T/T/T	C/C	C/T
2425-1727_85	C/C/C/G	C/C/C/C	C/C	C/C/C/C	C/C	C/C/C/C	C/C/C/C	C/C/C/C	C/C/C/C	C/C/C/G	C/C/C/C	C/C/C/G	C/C/C/C	C/C	C/C/C/C	C/C/C/C	C/C/C/G	C/C/C/C	C/C/C/C	C/C/C/C	C/C/G/G	C/C/C/C	C/C/C/G	C/C/C/C	C/C/C/C	C/C/C/C	C/C	C/C	C/C	C/C/C/G	C/C	C/C	C/C	C/C	C/C	C/C	C/C	C/C	C/C	C/C	C/C	C/C	C/C/C/C	C/C	C/C	C/C	C/C/C/G	C/C	C/C
24257-580_113	A/A	A/A/C/C	A/A	A/A/C/C	A/A	A/A/A/C	A/A/A/C	A/A/A/A	A/A/A/C	A/A/A/C	A/A/C/C	A/A	A/A/A/A	A/A/A/C	A/A/C/C	A/A/A/C	A/C/C/C	A/A/A/A	A/A/A/A	A/A/A/A	A/A/A/A	A/A/A/A	A/A/A/C	A/A/A/A	A/A/A/A	A/A/A/C	A/A/A/A	A/A	A/A/A/A	A/A/A/A	A/C/C/C	A/A	A/A	A/A	A/A	A/A	A/A	A/A	A/A	A/A	A/A	A/C	A/A/A/C	A/C	A/A	A/A	A/A/A/C	A/A	A/A
24445-577_183	C/C/C/C	T/T/T/C	T/C/C/C	T/T/C/C	T/T/C/C	C/C/C/C	T/T/C/C	T/T/T/C	T/C/C/C	C/C/C/C	T/T/C/C	T/T/C/C	T/T/T/T	T/C/C/C	C/C/C/C	T/C/C/C	T/C/C/C	T/T	T/T/C/C	C/C/C/C	C/C/C/C	T/T/C/C	T/T/T/C	T/T/C/C	T/C/C/C	T/C/C/C	C/C/C/C	C/C	C/C/C/C	T/C/C/C	T/C/C/C	C/C	C/C		C/C			C/C		C/C			C/C	T/T	C/C	T/C	T/T	C/C	C/C
25477-562_159	G/G/G/G	G/G/G/T	G/G/G/T	G/G/G/T	G/G/G/G	G/G/T/T	G/G/G/T	G/G/G/T	G/G	G/G/T/T	G/G/G/T	G/G/T/T	G/G/T/T	G/G/G/T	G/G/T/T	G/G/G/G	G/G/G/G	T/T/T/T	G/G/T/T	G/G/G/G	G/T/T/T	G/G/T/T	G/G/G/T	G/G/T/T	G/G/G/G	G/G/G/G	G/G/G/G	G/G	G/G/G/G	G/G/T/T	T/T/T/T	G/G	G/G	G/G	G/G	G/G	G/G	G/G	G/G	G/G	G/G	G/G	G/G/G/G	G/G	G/G	G/G	G/G/G/G	G/G	G/G
25558-561_199	C/C/C/C	G/G	C/C/G/G	G/G/G/G	G/G	C/C/C/G	C/C/C/C	C/C	C/C/C/C	C/G/G/G	G/G/G/G	C/C/G/G	C/C/C/C	C/C/G/G	C/C	C/C/C/G	C/C/C/G	C/C/C/G	C/C/G/G	G/G	C/C/C/C	C/C/C/C	C/C/G/G	C/C/C/G	C/G/G/G	C/G/G/G	C/G/G/G	G/G	C/C/C/G	C/C/C/G	C/C/C/G	G/G	G/G	G/G	G/G	G/G	G/G	G/G	G/G	G/G	G/G	G/G	C/C/G/G	G/G	C/G	G/G	C/C/C/C	G/G	G/G
25743-559_160	C/G/G/G	C/C/C/G	C/C/G/G	C/G/G/G	C/G/G/G	C/C/C/G	G/G	C/C/C/C	C/C/C/C	C/C/G/G	C/G/G/G	C/C/C/G	C/G/G/G	C/C/G/G	C/C/C/C	C/C/G/G	C/C/G/G	C/C/G/G	C/C/C/C	C/C/C/G	C/C/C/C	C/C/C/G	C/C/C/C	C/C/C/C	C/C	C/C/C/C	C/G/G/G	G/G	C/C/G/G	C/C/C/G	C/C/G/G	G/G	G/G	C/G	G/G	G/G	G/G	G/G	G/G	G/G	G/G	C/G	C/C/C/C	G/G	G/G	G/G	C/C/C/G	G/G	G/G
25829-558_106	C/C/C/A	C/C		C/C/C/A		A/A/A/A	C/C/A/A	A/A/A/A	A/A/A/A	C/C/A/A		A/A/A/A	A/A/A/A	A/A/A/A	A/A/A/A	C/C/A/A	A/A/A/A	A/A/A/A	A/A/A/A	C/C/A/A	A/A/A/A	A/A/A/A	A/A/A/A	A/A/A/A	C/C/A/A	C/C/A/A	A/A/A/A	C/C	C/A/A/A	A/A/A/A	C/C	C/C	A/A	A/A	A/A	C/A	C/A	A/A	C/A	A/A	A/A	A/A	A/A/A/A	A/A	A/A	A/A		C/A	C/A
26158-554_98	A/A/A/A	A/C/C/C	A/A/A/C	A/A/C/C	A/A/C/C	A/A/A/A	A/A/C/C	A/A/A/C	A/A/A/C	A/A/C/C	A/A/A/A	A/A/C/C	A/A/A/A	A/A/A/C	A/A/A/C	A/A	A/A/A/A	A/A/A/C	A/A	A/A/A/C	A/A/A/C	A/A/A/A	A/A/A/A	A/A/A/A	A/A/A/A	A/A/C/C	A/A/C/C	C/C	A/A	A/A/A/C	A/A/A/A	A/C	C/C	C/C	A/A	A/A	A/A	A/C	A/A	C/C	C/C	C/C	A/A/C/C	C/C	C/C	A/C	A/A/C/C	C/C	A/A
2623-1673_83	T/T/T/T	T/T/T/G	T/T/T/T	T/G/G/G	T/T/T/T	T/G/G/G	T/T/T/G	T/T/T/T	T/T/G/G	T/T/T/T	T/G/G/G	T/T	T/T/T/T	G/G/G/G	T/T/G/G	T/T/T/T	T/T/T/T	G/G/G/G	T/G/G/G	T/T/T/T	T/T/T/T	T/T/G/G	T/T/T/G	T/T/T/T	T/T/T/G	T/T/T/G	T/G/G/G	T/T	T/T/G/G	T/T/T/G	T/T/T/G	T/T	T/T	T/T	T/T	T/T	T/T	T/T	T/T	T/T	T/T	T/T	T/T/T/T	T/T	T/T	T/T	T/T/T/T	T/T	T/T
2650-1668_105	A/A/A/G	A/A/G/G	A/A/A/A	A/A/A/A	A/A/A/A	A/A/A/A	A/A/A/A	A/A/G/G	A/A/A/A	A/A/A/A	A/A/G/G	A/A/G/G	G/G/G/G	A/G/G/G	A/A/A/A	A/A/A/A	A/A/A/A	A/A/A/A	G/G/G/G	A/A/A/A	G/G/G/G	A/A/A/A	A/A/A/G	A/A/G/G	A/A/A/A	A/A/A/G	A/A/G/G	A/A	A/A/A/G	A/A/G/G	A/A/A/G	A/A	A/A	A/A	A/A	A/A	A/A	A/A	A/A	A/A	A/A	A/A	A/A/A/A	A/A	A/A	A/A	A/A/A/G	A/A	A/A
2756-1641_160	A/A/A/A	A/A/G/G	A/A/A/G	A/A/G/G	A/A/A/A	A/A/A/A	A/A/A/A	A/A/G/G	G/G/G/G	G/G/G/G		G/G/G/G	G/G/G/G	G/G/G/G	A/G/G/G	A/A/G/G	G/G/G/G	G/G/G/G	A/A/G/G	A/A/A/G	A/G/G/G	A/A/G/G		A/A/G/G	A/A/A/A	G/G/G/G	G/G/G/G	G/G	A/A/G/G	G/G/G/G	G/G/G/G	A/G	A/A	A/A	A/G	A/G	A/G	A/G	A/G	A/G	A/A	A/A	G/G/G/G	A/A	A/A	G/G	G/G/G/G	A/A	A/G
2816-1628_120	G/G/G/G	G/G/A/A	G/G/G/A	G/G/A/A	G/G	G/G/G/G	G/G/G/G	G/G/G/A	G/G/G/G	G/G/G/G	G/G/G/A	G/G/G/G	G/G/G/A	G/G/G/G	G/G/G/A	G/G/A/A	G/G/G/G	G/A/A/A	G/G	G/G/G/A	G/G/G/A	G/G/G/G	G/G/A/A	G/A/A/A	G/G/G/G	G/G/G/G	G/G/G/A	G/G	G/A/A/A	G/A/A/A	G/G	G/G	G/G	G/G	G/G	G/G	G/G	G/G	G/G	G/G	G/G	G/G	G/G	G/G	G/G	G/G	G/G	G/G	G/G
29062-519_56	G/G/A/A	G/A/A/A	G/G/G/G	A/A/A/A	G/A/A/A	A/A/A/A	G/G	G/G/A/A	G/G/A/A	G/A/A/A	G/A/A/A	G/A/A/A	G/G/A/A	G/G/A/A	A/A/A/A	G/G/G/G	A/A/A/A	G/G/A/A	A/A/A/A	G/G/G/G	A/A/A/A	G/A/A/A	A/A/A/A	G/A/A/A	G/G/G/G	G/G/G/G	G/G/A/A	G/G	G/G	G/A/A/A	G/G/A/A	G/G	G/G	G/G	G/A	G/G	G/G	G/G	G/G	G/G	G/G	G/A	G/G/G/A	G/G	G/A	G/G	G/G/A/A	G/G	A/A
2943-1600_169	A/G/G/G	A/A	A/A/A/A	A/A/A/G	A/A	A/A	A/A/A/A	A/G/G/G	A/A/A/G	A/A/G/G	A/G/G/G	G/G/G/G	A/A/A/G	A/A/G/G	A/A/A/A	A/A/A/A	A/A/G/G	A/A/A/A	A/A	A/A/A/A	A/A/A/G	A/A/G/G	A/A/G/G	A/A/A/A	A/A/A/A	A/A/A/G	A/A/A/A	A/A	A/A/A/A	A/G/G/G	A/A/A/G	A/A	A/A	A/A	A/A	A/A	A/A	A/A	A/A	A/A	A/A	A/A	A/A/A/A	A/G	A/A	A/A	A/A/G/G	A/A	A/A
2954-1597_95	G/G/G/G	G/G/A/A	G/G/G/G	G/G/G/A	G/G/G/G	G/G/A/A	G/G/G/G	G/G/G/G	G/G/A/A	G/G/A/A	G/G/G/G	G/A/A/A	G/G/G/G	G/G/G/G	G/G/G/G	G/G/A/A	G/G/A/A	G/G/A/A	G/G/G/G	G/G/A/A	G/G/G/A	A/A/A/A	G/G/G/G	G/G/A/A	G/A/A/A	G/G/G/G	G/G/G/G	G/G	G/A/A/A	G/G/G/G	G/G/G/G	G/G	A/A	G/G	G/A	G/A	G/A	A/A	G/A	A/A	G/G	G/G	G/G/G/A	G/G	G/G	G/G	G/G/A/A	G/G	G/A
2963-1595_234	G/G/A/A	G/G/G/A	G/G/G/A	G/A/A/A	G/G/A/A	G/G/G/A	G/G	G/G/A/A	G/G/G/G	G/G/A/A	A/A/A/A	G/G/A/A	G/G/G/A	G/G/A/A	G/G/G/G	G/G/G/G	G/G/G/G	G/A/A/A	G/G/G/A	G/G/G/A	G/G/A/A	G/G/G/G	G/G/A/A	G/G/G/G	G/G/G/G	G/G/G/A	G/G	G/A	G/G/G/G	G/G/A/A	A/A/A/A	G/G	G/G	G/G	G/G	G/G	G/G	G/G	G/G	G/G	G/G	G/G	G/G/G/A	G/G	G/G	G/G	G/G/A/A	G/G	G/G
3058-1576_157	A/A/A/A	A/A	A/A/A/A	A/A/A/A	A/A/A/A	A/A/C/C	A/A/A/A	A/A/A/A	A/A/A/A	A/A/A/C	A/A/A/A	A/A/A/A	A/A/A/A	A/A	A/C/C/C	A/A/A/A	C/C	A/A/A/A	A/A/C/C	A/A/A/A	A/A/A/A	A/A/C/C	A/A/A/A	A/A/A/C	A/A/A/A	A/A/A/A	A/A/A/C	A/A	A/A/A/A	A/A/C/C	A/A/C/C	A/A	A/A	A/A	A/A	A/A	A/A	A/A	A/A	A/A	A/A	A/A	A/C/C/C	A/A	A/A	A/A	A/A/C/C	A/A	A/A
30806-500_134	C/C/C/C	T/T/T/T	C/C	C/C/C/C	C/C/C/C	C/C/T/T	C/C/C/C	C/C/C/C	C/C/T/T	C/C/C/C	C/C/C/T	C/C/T/T	C/C/C/C	T/T/T/T	C/C/T/T	C/C/C/T	C/C/C/T	C/C/C/C	C/C/T/T	C/C/C/T	C/C/T/T	C/C/C/T	C/C/C/C	C/C/C/T	C/C/T/T	C/C/C/C	C/C/C/C	C/C	C/C/C/C	C/C/C/T	C/C/C/T	C/C	C/C	C/C	C/C	C/C	C/C	C/C	C/C	C/C	C/C	C/C	C/T/T/T	C/C	C/C	C/C	C/C/T/T	C/C	C/C
30986-498_155	T/T/C/C	T/T/T/T	T/T/T/C	T/T/C/C	T/T/T/C	T/C/C/C	T/T/T/C	T/T/C/C	T/C/C/C	T/T/T/C	T/C/C/C	T/T/T/C	T/T/C/C	C/C/C/C	T/T/C/C	T/C/C/C	T/T/C/C	C/C/C/C	T/T/T/T	T/T/T/C	T/T/C/C	T/T/T/C	T/T/T/T	C/C	T/T/T/C	T/T/T/C	T/T/T/T	C/C	T/T/T/T	T/T/T/T	T/C/C/C	T/C	T/T	T/T	T/T	T/T	T/T	T/T	T/T	T/T	T/T	T/T	T/C/C/C	T/T	T/T	T/T	T/T/T/T	T/T	T/T
3127-1561_141	A/A	A/A/A/A	A/A/A/A	A/A	A/A/A/A	A/A/A/A	A/T/T/T	A/A/A/A	A/A/A/A	A/A/A/T	A/A/A/A	A/A/A/T	A/A/A/A	A/A/A/A	A/A/T/T	A/A/A/A	A/A/A/A	A/A/A/T	A/A/A/A	A/A/A/A	A/A/A/T	A/A/A/A	A/A/A/A	A/A/A/T	A/A/A/A	A/T/T/T	A/A/A/T	T/T	A/A/A/A	A/A/A/A	A/A/A/T	T/T	A/A	A/A	A/A	T/T	T/T	A/A	T/T	A/A	A/A	A/A	A/A/A/T	A/A	A/A	A/A	A/A/A/T	A/A	A/A
3239-1540_129	T/T/T/T	T/T/T/T	T/T/T/A	T/T/T/T	T/T/T/A	T/T/T/A	T/T/T/A	T/T/T/T	T/T/T/T	T/T/T/T	T/T/T/T	T/T/T/T	T/T/T/T	T/T/T/A	T/T/T/T	T/T/T/T	T/T/T/T	T/T/T/T	T/T/T/A	T/T/T/T	T/T/T/T	T/T	T/T/T/T	T/T/T/T	T/T/T/T	T/T/T/T	T/T/T/T	T/T	T/T/T/T	T/T/A/A	T/T/T/A	T/T	T/T	T/T	T/T	T/T	T/T	T/T	T/T	T/T	T/T	T/T	T/T/T/T	T/A	T/T	T/T	T/T/T/A	T/T	T/T
32535-483_141	C/C/T/T	C/C/T/T	T/T/T/T	C/C/C/T	C/C/T/T	T/T/T/T	T/T/T/T	C/C/T/T	T/T/T/T	C/C/C/T	C/C/T/T	T/T/T/T	C/T/T/T	T/T/T/T	T/T/T/T	C/C/T/T	C/C/T/T	T/T/T/T	C/C/T/T	C/T/T/T	T/T	T/T/T/T	T/T/T/T	T/T/T/T	T/T/T/T	T/T/T/T	T/T/T/T	T/T	T/T/T/T	T/T/T/T	C/T/T/T	T/T	T/T	C/T	C/T	C/C	C/C	C/C	C/C	T/T	C/C	C/T	T/T/T/T	T/T	C/T	C/T	T/T/T/T	T/T	C/T
33023-478_209	A/G/G/G	A/A/G/G	A/A/G/G	A/A/G/G	G/G	A/A/A/G	G/G/G/G	A/G/G/G	A/A/A/G	A/G/G/G	A/G/G/G	G/G	A/A/A/A	G/G/G/G	A/G/G/G	G/G/G/G	A/A/A/A	A/A/A/A	A/A/A/A	A/A/G/G	A/A/G/G	A/A/G/G	A/A/A/A	A/A/G/G	A/A/G/G	A/A/A/G	G/G/G/G	A/A	A/A/G/G		A/A	A/A	A/A	A/G	A/A	G/G	G/G	A/A	G/G	A/A	A/A	A/A	A/A/A/A	A/A	A/G	A/A	A/A/G/G	A/A	A/A
33668-473_143	G/G/G/G	G/G/G/G	G/G/G/G	G/G/G/G	G/G/G/G	T/T/T/G	G/G/G/G	T/T/G/G	T/T/G/G		G/G/G/G	G/G/G/G	T/T/G/G	T/T/G/G	T/T/G/G	G/G/G/G	T/T/T/T	T/T/G/G	T/T/T/G	T/T/G/G	G/G/G/G	T/G/G/G	G/G/G/G	T/T/T/G	T/G/G/G	G/G	T/T/G/G	G/G	G/G/G/G	T/T/T/G	G/G/G/G	G/G	G/G	G/G	G/G	T/G	T/G	G/G	T/G	G/G	G/G	G/G	T/G/G/G	G/G	G/G	G/G	T/T/G/G	G/G	G/G
33790-472_175	G/G/A/A	G/G/G/A	G/G/A/A	G/G/G/G	G/A/A/A	G/G/G/A	G/G/G/G	G/G/G/G	G/G/A/A	G/G/A/A	G/G/G/G	G/G/G/G	G/G/A/A	A/A	G/G/G/A	G/G/G/G	G/G/G/G	G/G/G/A	G/G/G/G	G/G/G/G	G/G/G/A	G/G/A/A	G/G/G/A	G/A/A/A	G/G/G/G	G/G/G/A	G/G/A/A	G/G	G/G/G/G	G/G/A/A	G/G/A/A	G/G	G/G	G/G	G/G	G/G	G/G	G/G	G/G	G/G	G/G	G/G	G/G/G/G	G/G	G/G	G/G	G/A/A/A	G/G	G/G
33915-471_126	C/C/C/C	C/C/C/C	A/C/C/C	C/C/C/C	C/C/C/C	A/A/A/A	C/C/C/C	C/C/C/C	A/A/A/A	C/C/C/C	C/C/C/C	A/C/C/C	C/C/C/C	C/C/C/C	A/A/A/A	A/C/C/C	A/A/A/A	C/C/C/C	C/C/C/C	A/C/C/C	C/C/C/C	A/C/C/C	A/A/C/C	C/C/C/C	A/A/C/C	C/C/C/C	C/C/C/C	A/C		C/C/C/C	C/C/C/C	C/C	C/C	C/C	A/A	A/A	A/A	A/A	A/A	A/A	C/C	C/C		C/C	C/C	A/A	C/C/C/C	A/A	A/A
36489-450_95	A/A/A/A	A/A/A/A	A/A	A/A/A/A	A/A	A/A	A/A/A/A	A/A/A/C	A/A/A/C	A/A/A/A	A/A/A/A	A/A/A/A	A/A/A/C	A/A/A/A	A/A/A/C	A/A/A/A	A/A/A/A	A/A/A/A	A/A/A/C	A/A/A/A	A/A/A/C	A/A/A/A	A/A	C/C/C/C	A/A/A/A	A/A/A/A	A/A/A/C	A/A	A/A/C/C	A/A/A/A	A/A/C/C	A/A	A/A	A/A	A/A	A/A	A/A	A/A	A/A	A/A	A/A	A/A	A/A/A/C	A/C	A/A	A/A	A/A/A/C	A/A	A/A
37275-443_107	A/A/G/G	A/A/A/G	A/A/A/G	A/A/A/A	A/A	A/A/G/G	A/A/G/G	A/A/G/G	A/G/G/G	G/G/G/G	A/G/G/G	A/A/A/G	A/A/G/G	A/A/A/G	A/A/A/G	A/A/A/A	A/G/G/G	A/A/A/A	A/G/G/G	A/A/A/A	A/A/A/A	G/G/G/G	A/A/G/G	A/G/G/G	A/A	A/A/A/G	A/A/A/G	A/G	A/A	A/A	A/A/A/A	A/G	A/G	G/G	A/G	G/G	G/G	G/G	G/G	G/G	G/G	G/G	A/A/G/G	G/G	G/G	G/G	A/A/A/G	G/G	G/G
37756-440_142	G/G/G/G	G/G/G/A	G/G/G/A	G/A/A/A	G/G	G/G/G/A	G/G/G/G	G/G/G/A	G/G/G/A	G/G/A/A	G/G	G/A/A/A	G/G/A/A	G/G/A/A	G/G/G/A	G/G/G/G	G/A/A/A	G/G	G/G/G/A	G/G/G/G	G/A/A/A	G/G/G/A	G/G/G/A	G/G/A/A	G/G/G/G	G/G	A/A/A/A	G/G	G/G/G/G	G/G	G/A/A/A	G/G	G/G	G/G	G/G	G/G	G/G	G/G	G/G	G/G	G/G	G/G	G/G/A/A	G/G	G/A	G/G	G/A/A/A	G/G	G/G
38522-434_152	G/G/G/A	A/A/A/A	G/G/A/A	A/A/A/A	G/G/A/A	A/A/A/A	G/G/A/A	A/A/A/A	A/A/A/A	A/A/A/A	G/A/A/A	A/A/A/A	A/A/A/A	A/A/A/A	A/A/A/A	G/A/A/A	A/A/A/A	A/A/A/A	A/A/A/A	A/A/A/A	A/A/A/A	A/A/A/A	A/A/A/A	A/A/A/A	G/G/G/A	G/G/G/G	A/A/A/A	G/G	A/A/A/A	A/A/A/A	A/A/A/A		G/G		G/G	G/G	G/G	G/G	G/G	A/A	G/G		A/A/A/A			G/G	A/A/A/A	G/G	G/G
3872-1435_155	C/C/C/C	C/C/C/A	C/C/C/C	C/C/C/C	C/C/C/C	C/C/C/A	C/C/A/A	C/C/C/A	C/C/C/A	C/C/C/C	C/C/A/A	C/C/C/C	C/C/A/A	C/C/C/C	C/C/A/A	C/C	C/A/A/A	C/C/A/A	C/C/A/A	C/C/C/C	C/C/C/A	C/C/A/A	C/C/C/A	C/C/C/C	C/C/A/A	C/C/C/C	C/A/A/A	C/C	C/C/C/A	C/C/A/A	C/C/C/A	C/C	C/C	C/C	C/C	C/C	C/C	C/C	C/C	C/C	C/C	C/C	C/A/A/A	C/C	C/C	C/C	C/C	C/C	C/C
39103-430_102	A/A	A/A/A/G	A/A/A/A	A/A/A/A	A/A/G/G	A/A/A/A	A/A	A/A/A/A	A/A/A/G	A/A	A/A/A/G	A/G/G/G	G/G/G/G	A/A	A/A/G/G	A/A/G/G	A/A/G/G	A/A/G/G	A/G/G/G	A/A/G/G	G/G/G/G	A/A/A/A	A/A/G/G	G/G/G/G	G/G	G/G/G/G	G/G/G/G	A/A	A/A/A/A	G/G/G/G	A/G/G/G	A/A	A/G	A/G	G/G	A/G	A/G	G/G	A/G	A/A	A/G	G/G	A/A	A/G	A/G	G/G	A/G/G/G	A/A	G/G
41803-411_114	C/C/T/T	C/C/T/T	C/C/T/T	C/C	C/C/T/T	C/C/T/T	C/C/C/T	C/C/C/C	C/C	C/C/T/T	C/C/C/T	C/T/T/T	C/C/C/T	T/T	C/C	C/T/T/T	C/C	C/C/T/T	C/C/T/T	C/T/T/T	T/T/T/T	C/C/C/T	C/C/T/T	C/C/C/C	C/C/T/T	C/C/C/C	C/C/T/T	C/C	T/T	C/C/C/T	C/C/T/T	C/C	T/T	T/T	T/T	T/T	T/T	C/C	T/T	T/T	T/T	T/T	C/C	T/T	T/T	C/T	T/T/T/T	T/T	T/T
45272-389_160	A/A/G/G	A/A/G/G	A/A/G/G	A/G/G/G	A/A/G/G	A/A/G/G	A/A/G/G	A/A/G/G	A/A/G/G	A/A/G/G	A/G/G/G	G/G/G/G	A/A/G/G	G/G/G/G	A/A/G/G	A/A/G/G	A/A/A/G	G/G/G/G	A/A/G/G	A/G/G/G	A/A/G/G	A/A/G/G			A/A/G/G	G/G/G/G	A/A/G/G	A/G	A/A/G/G	A/A/G/G	A/A/A/A	A/G	G/G	A/G	A/G	G/G	G/G	A/G	G/G	A/G	A/G	G/G	A/G/G/G	G/G	G/G	A/G	A/A/A/G	A/G	A/G
45510-388_155	A/A/G/G	G/G/G/G	A/A/G/G	A/A/A/G	A/A/G/G	G/G	A/G/G/G	A/G/G/G	G/G	A/A/G/G	A/A/G/G	G/G/G/G	G/G/G/G	A/A/A/A	G/G	A/A/A/G	G/G/G/G	G/G/G/G	G/G/G/G	A/A/G/G	A/A/G/G	A/A/G/G	G/G/G/G	A/G/G/G	A/A/G/G	G/G/G/G	G/G/G/G	A/A	A/A/A/G	G/G/G/G	A/A/G/G	G/G	A/G	A/A	A/A	A/G	A/G	G/G	A/G	G/G	A/G	A/A	G/G/G/G	A/A	A/A	A/A		A/G	A/A
4643-1331_116	C/C	C/C/C/C	C/C/T/T	C/C/C/C	C/C/C/T	C/C/T/T	C/C/C/C	C/C/C/T	C/C/T/T	C/C/C/T	C/C/C/C	C/C	C/C	C/C/C/T	T/T/T/T	C/C	C/T/T/T	C/C/C/C	C/C/C/C	C/C/C/C	C/C/C/C	C/C/C/T	C/C/C/C	C/C/C/C	C/C/C/C	C/C	C/C/C/C	C/C	C/C/C/C	C/C/C/C	C/C/T/T	C/C	C/C	C/C	C/C	C/C	C/C	C/C	C/C	C/C	C/C	C/C	C/C/T/T	C/C	C/C	C/C	C/C/C/C	C/C	C/C
4673-1328_141	C/C/T/T	C/C/C/T	C/C/T/T	C/C/T/T	C/C/C/C	C/C/T/T	C/T/T/T	C/T/T/T	C/C/C/C	C/C/T/T	C/C/T/T	C/C/C/T	C/C/C/C	C/T/T/T	C/C/T/T	C/C/T/T	C/C/T/T	C/C/T/T	C/C/C/C	C/C/C/T	C/C/C/C	C/C/T/T	C/C/T/T	C/C/C/C	C/T/T/T	C/C/C/C	C/C/C/C	T/T	T/T/T/T	C/T/T/T	C/C/C/T	T/T	C/C	C/C	T/T	C/T	C/T	T/T	C/T	C/C	C/C	C/C	C/T/T/T	C/C	C/C		C/C/C/C	C/C	T/T
4674-1327_210	T/T/T/A	T/T/T/T	T/T/T/A	T/T/T/T	T/T/T/A	T/T/T/T	T/T/T/A	T/T/T/A	T/T/T/T	T/T/T/T	T/T/T/A	T/T/T/T	T/T/T/T	T/T/T/A	T/T/T/T	T/T/T/A	T/T/T/T	A/A/A/A	T/T/A/A	T/T/T/A	T/T/T/T	T/T/T/T	T/T/A/A	T/T/T/T	T/T/T/A	A/A/A/A	T/T/T/T	T/T	T/T/T/A	T/T/T/A	A/A/A/A	T/T	T/T	T/T	T/T	T/T	T/T	T/T	T/T	T/T	T/T	T/T	T/T/T/T	T/T	T/T	T/T	T/T/T/T	T/T	T/T
4687-1326_126	T/T/T/G	T/T/G/G	T/T/T/G	T/T/T/G	T/T/G/G	T/T/T/T	T/T/G/G	T/T/G/G	T/T	T/T/G/G	T/T/T/T	T/T/T/G	T/T/T/T	T/T/T/T	T/T/T/T	T/T/G/G	T/T/T/T	T/T/T/T	T/T	T/T/G/G	T/T/T/T	T/T/T/T	T/T/T/T	T/T/T/T	T/T/T/G	T/T/G/G	T/T/T/T	G/G	T/T/G/G	T/T/T/T	T/T/T/G	G/G	G/G	T/T	G/G	T/T	T/T	G/G	T/T	T/G	T/T	T/T	T/T/T/G	T/T	T/G	G/G	T/T/T/T	G/G	G/G
47537-376_113	A/A/A/A	A/A/A/G	A/A/A/A	A/A/G/G	A/A/A/A	A/G/G/G	A/A/A/A	A/A/A/G	A/A/A/G	A/A	A/G/G/G	A/A/G/G	A/A/G/G	A/A/G/G	G/G/G/G	A/A/G/G	A/A/A/G	A/A/G/G	A/A/A/G	A/A/A/G	G/G/G/G	A/G/G/G	A/A/A/G	G/G	A/A/A/G	A/A/A/A	A/A/A/G	A/A	A/A/G/G	A/A/A/G	A/A/G/G	A/A	A/A	A/A	A/A	A/A	A/A	A/A	A/A	A/A	A/A	A/A	A/G/G/G	A/A	A/A	A/A	A/A/A/A	A/A	A/A
4777-1315_151	T/T/T/C	T/T	T/T/C/C	T/T/T/T	T/T/C/C	T/C/C/C	T/T/T/C	T/T/C/C	C/C	T/T/T/T	T/T/T/C	T/T/T/C	T/T/T/C	T/T/T/T	T/C/C/C	T/T/T/T	T/C/C/C	T/T/C/C	T/T/T/C	T/T/T/T	T/T/C/C	C/C/C/C	C/C/C/C	T/T	T/T/T/C	T/T/T/T	T/T/C/C	T/T	T/T	T/T/C/C	T/T/C/C	T/T	T/T	T/T	T/T	T/T	T/T	T/T	T/T	T/T	T/T	T/T	T/C/C/C	T/T	T/T	T/T	T/T/C/C	T/T	T/T
49-10069_87	G/G/G/G	G/G/G/G	G/G/G/G	G/G/G/G	G/G/G/G	G/G/G/G	G/G/G/G	G/G/G/G	G/G	G/G/G/G	G/G/G/A	G/G/G/A	G/G/G/A	G/G	G/G/G/A	G/G/G/G	G/G/G/G	G/G/G/A	G/G/G/A	G/G/G/G	G/G/G/A	G/G/G/G	G/G/G/A	G/G/A/A	G/G/G/G	G/G/G/A	G/G/G/A	G/G	G/G/G/G	G/G/G/G	G/G/G/G	G/G	G/G	G/G	G/G	G/G	G/G	G/G	G/G		G/G	G/G	G/G/G/G	G/G	G/G	G/G	G/G	G/G	G/G
4952-1295_85	T/T/T/T	T/T/T/C	T/T/C/C	T/C/C/C	T/C/C/C	T/C/C/C	T/T/C/C	T/T/T/C	T/T/C/C	T/T/C/C	T/T/C/C	C/C	T/T/T/T	T/T/C/C	T/T/C/C	T/C/C/C	T/T/C/C	T/T/C/C	T/T/C/C	T/T/C/C	T/T/C/C	T/T/C/C	T/C/C/C	T/T	T/T/T/C	T/T/T/T	T/T/C/C	T/T	T/T/T/T	T/T/T/C	T/T/C/C	T/T	T/T	T/T	T/T	T/T	T/T	T/T	T/T	T/T	T/T	T/T	T/T/C/C	T/T	T/T	T/T	T/T/C/C	T/T	T/T
5105-1278_107	T/T/T/T	T/T	T/T/T/C	T/T	T/T/T/T	T/T/C/C	T/T/C/C	T/T/T/T	T/T/C/C	T/T/T/C	T/T/T/T	T/T/T/T	C/C/C/C	T/T	T/T/C/C	T/T/T/C	C/C/C/C	T/T/C/C	C/C/C/C	T/T/T/T	T/T/T/T	T/T/C/C	T/T/T/T	C/C/C/C	T/T/T/T	C/C/C/C	T/C/C/C	C/C	T/T/T/C	T/C/C/C	T/T/C/C	C/C	C/C	T/T	C/C	C/C	C/C	C/C	C/C	C/C	T/T		T/T/C/C	T/T	C/C	C/C	C/C/C/C	T/C	C/C
512-3086_77	C/C/C/C	C/C/C/C	C/C/C/C	C/C/C/C	C/C/C/C	C/C/C/C	C/C/C/C	C/C/C/C	C/C/C/C	C/C/C/C	C/C	C/C/C/T	C/C	C/C/C/T	C/C/C/C	C/C/C/T	C/C/C/C	C/C/C/T	C/C/T/T	C/C/C/T	T/T	C/C/C/C	C/C/C/C	C/C/C/C	C/C/C/C	C/C/C/T	C/C/C/C	C/C	C/C/C/T	C/C/T/T	C/C/C/C	C/C	C/C	C/C	C/C	C/C	C/C	C/C	C/C	C/C	C/C	C/C	C/C/C/C	C/C	C/C	C/C	C/C/C/C	C/C	C/C
52537-351_87	T/T/C/C	T/C/C/C	T/T/T/C	C/C/C/C	T/T/C/C	T/T/C/C	T/T/C/C	T/T/T/C	T/C/C/C	T/C/C/C	T/C/C/C	C/C/C/C	T/C/C/C	C/C/C/C	T/T/C/C	C/C	T/T/T/C	T/T/C/C	C/C/C/C	T/T/C/C	T/T/C/C	T/T/T/C	T/T/T/T	T/T/C/C	T/C/C/C	C/C/C/C	T/T	T/C	T/T/C/C	T/C/C/C	C/C/C/C	C/C	C/C	C/C	T/T	C/C	C/C	T/C	C/C	C/C	C/C	C/C	T/T/T/T	C/C	C/C	T/T	T/C/C/C	C/C	T/T
52610-350_23	A/A/G/G	A/A/G/G	G/G/G/G	A/G/G/G	G/G/G/G	G/G/G/G		G/G/G/G	G/G/G/G	G/G/G/G	G/G/G/G	G/G/G/G	G/G/G/G	A/G/G/G	A/A/G/G	A/A/A/A	A/G/G/G	G/G/G/G	G/G/G/G	A/A/A/A	G/G/G/G	A/A/G/G	G/G/G/G	A/A/A/A	A/A/A/A	G/G/G/G	G/G/G/G	A/G	A/A/A/A	A/G/G/G	G/G/G/G	A/G	A/A	A/A	A/A	A/A	A/A	A/A	A/A	A/A	A/A	A/A	A/G/G/G	A/A	A/A	A/A	G/G/G/G		A/A
5346-1249_136	A/A/A/G	A/A/A/G	A/A/A/A	A/A/A/G	A/A/A/G	A/A/A/A	A/A	A/A/A/G	A/A/A/A	A/A	A/A/A/A	A/A/A/G	A/A	A/A	A/A	A/A/G/G	A/A/A/A	A/A/A/G	A/A/G/G	A/A/G/G	A/A/A/G	A/A	A/A/A/G	A/A	A/A/A/G	A/A/A/A	A/A/A/G	A/A	A/A	A/A/A/G	A/A/A/G	A/A	A/A	A/A	A/A	A/A	A/A	A/A	A/A	A/A	A/A	A/A	A/A	A/A	A/A	A/A	A/A/A/G	A/A	A/A
53581-346_103	G/G/G/G	A/A	G/G/G/A	A/A/A/A	A/A	A/A/A/A	G/G/G/G	A/A/A/A	A/A/A/A	A/A	A/A	G/G/A/A	A/A/A/A	A/A/A/A	A/A/A/A	G/G/G/A	A/A/A/A	A/A/A/A	A/A/A/A	G/A/A/A	A/A/A/A	A/A/A/A	A/A/A/A	G/G/A/A	G/G/A/A	A/A/A/A	G/A/A/A	G/G	G/G/A/A	A/A/A/A	A/A/A/A	G/G	G/G	G/G	G/G	G/G	G/G	G/G	G/G	G/G	G/G	G/G	A/A/A/A	G/G	G/G	G/G	A/A/A/A	G/G	G/G
53643-345_150	C/C/C/C	C/C/C/C	T/T/T/T	C/C/C/C	C/C/C/C	C/C/C/C	C/C/C/C	T/T/C/C	C/C/C/C	C/C/C/C	C/C/C/C	T/C/C/C	T/T/C/C	T/T	C/C/C/C	C/C	C/C/C/C	T/C/C/C	T/T	T/C/C/C	T/C/C/C	C/C/C/C	T/T/C/C	C/C/C/C	T/T/C/C		T/T/C/C	C/C	T/C/C/C	T/T/T/T	T/C/C/C	T/T	T/C	T/T	C/C	T/C	T/C	T/C	T/C	C/C	T/T	T/C	C/C/C/C	T/C	T/C	T/C	C/C	C/C	T/T
54948-339_42	G/G/A/A	A/A/A/A	A/A/A/A	G/A/A/A	G/G/A/A	A/A/A/A	A/A/A/A	G/A/A/A	A/A/A/A	A/A/A/A	G/G/A/A	A/A/A/A	G/G/A/A	G/A/A/A	A/A/A/A	A/A/A/A	A/A/A/A	G/G/A/A	A/A	A/A/A/A	A/A/A/A	A/A/A/A	G/A/A/A	G/A/A/A	A/A/A/A	A/A/A/A	G/G/G/A	A/A	G/A/A/A	G/A/A/A	A/A/A/A	A/A	A/A	G/G	G/A			G/A		A/A	G/G	G/G	A/A/A/A	G/A	G/A	G/G	A/A	A/A	G/A
56011-335_191	C/C/C/C	C/C/T/T	C/C/C/T	C/C/T/T	C/C/C/C	C/C/C/T	C/C/C/C	C/C/C/C	C/T/T/T	C/C/C/C	C/C/T/T	C/C/T/T		C/C/C/C	C/C/C/C	C/C/C/C	C/C/T/T	C/C/C/C	C/C/C/C	C/C/C/C	C/T/T/T	C/C/T/T	C/C/T/T	C/C/T/T	C/C/C/T	C/C/T/T	C/C/C/T	C/C	C/C/C/T	C/C/C/C	C/C/C/C	C/C	C/C	C/C	C/C	C/T	C/T	C/C	C/T	C/C	C/C	C/C	C/C/T/T	C/C	C/C	C/C	C/C/C/T	C/C	C/C
56440-333_108	C/C/C/A	C/C/C/A	C/C/A/A	C/C/A/A	C/C/A/A	C/C/A/A	C/C/C/A	A/A/A/A	C/C/C/C	C/C/C/A	C/C/A/A	C/C/C/C	C/C/A/A	C/C	C/C	C/C/C/A	C/C	C/C/A/A	C/C/A/A	C/C/A/A	C/C/C/A	C/C/A/A	C/C/A/A	C/C	C/A/A/A	C/C/C/A	C/A/A/A	C/C	C/C/C/A	C/C	A/A/A/A	C/C	C/C		C/C	C/C	C/C	C/C	C/C	C/C			C/C/C/C		C/C	C/C	C/A/A/A	C/C	C/C
5797-1202_141	A/A/A/G	A/A/A/G	A/A/A/G	A/A/G/G	A/A/A/A	A/A/A/G	A/A/A/A	A/A/A/A	A/A	A/A/G/G	A/A/A/A	A/G/G/G	A/A/G/G	A/A/A/A	A/A	A/A/A/G	A/A/A/A	A/A/G/G	A/G/G/G	A/A	A/A/A/A	A/A/A/G	A/A/A/G	A/A/A/A	A/A/A/G	A/A/A/A	G/G/G/G	A/A	A/A/A/G	A/A/G/G	A/A/A/A	A/A	A/A	A/A	A/A	A/A	A/A	A/A	A/A	A/A	A/A	A/A	A/A/G/G	A/A	A/A	A/A	A/A/A/A	A/A	A/A
5919-1192_82	T/T/T/T	C/C/C/C	C/C/T/T	C/C/C/T	C/C/C/T	C/C	C/C/T/T	C/C/C/C	C/C	C/C/C/C	T/T	C/C/T/T	C/C/C/C	C/C/C/T	C/C	C/C/T/T	C/C/C/T	C/C/C/C	C/C/T/T	C/C/T/T	C/C/C/C	C/C/C/T	C/C/C/C	C/C/T/T	C/C/C/T	C/C/C/C	C/C/C/C	T/T	C/C	C/C/C/C	C/C/C/C	T/T	C/C	C/T	C/C	C/C	C/C	C/C	C/C	C/C	C/C	C/C	C/C/C/C	C/C	C/C	T/T	C/C/C/T	C/C	C/C
5960-1189_174	T/T/A/A	T/T/T/A	T/T/A/A	T/T/T/T	T/T/A/A	T/T/T/T	T/T/T/A	T/T/T/T	T/T/A/A	T/T/T/A	T/T/T/T	A/A/A/A	A/A/A/A	A/A/A/A	T/T/T/T	T/T/T/A	T/A/A/A	T/T/T/T		T/T/A/A	A/A/A/A	T/T/T/A	A/A/A/A	A/A/A/A	T/T/T/A	A/A	A/A/A/A	T/T	T/T/A/A	T/T/T/T	T/T/T/T	T/T	T/T	A/A	T/T	T/T	T/T	T/T	T/T	T/T	A/A	A/A	A/A/A/A	A/A	A/A	T/T	T/A/A/A	T/A	T/T
5976-1187_102	G/G/G/G	G/G/G/A	G/G/G/G	G/G/G/A	G/G/G/G	G/G/G/G	G/G/G/G	G/G/G/G	G/G/G/A	G/G/A/A	G/G/G/A	G/G/A/A	G/G/G/G	G/A/A/A	G/G/G/G	G/G/G/G	G/G/G/G	G/G/A/A	G/G/G/G	G/G/G/G	G/G/G/G	G/G/G/A	G/G/A/A	G/G/G/G	G/G/G/G	G/G/G/G	G/G/A/A	G/A	G/G/G/A	G/G/A/A	G/G/G/G	G/A	G/G	G/G	A/A	G/G	G/G	A/A	G/G	G/G	G/G	G/G	G/G/G/G	G/G	G/G	G/A	G/G/G/G	G/G	A/A
61140-315_109	T/T/G/G	G/G/G/G	T/T/G/G	G/G/G/G	T/T/T/G	G/G/G/G	T/G/G/G	G/G/G/G	G/G/G/G	G/G/G/G	T/T/T/G	T/G/G/G	T/T/G/G	G/G/G/G	G/G/G/G	T/T/G/G	G/G/G/G	T/G/G/G	G/G	T/T	T/G/G/G	G/G/G/G	G/G/G/G	T/G/G/G	T/T/G/G	G/G/G/G	T/G/G/G	T/T	G/G/G/G	T/T/G/G	T/G/G/G	T/T	T/T	T/G	T/G	T/T	T/T	G/G	T/T	T/T	T/T	T/T	G/G/G/G	T/T	T/G	G/G	G/G	T/T	G/G
61403-314_43	A/A/C/C	A/A/A/C	C/C/C/C	A/C/C/C	A/C/C/C	C/C/C/C	A/A/C/C	C/C	C/C/C/C	A/A/C/C	A/A/A/A	A/A/C/C	C/C/C/C	A/A/A/C	C/C/C/C	A/A	C/C/C/C	C/C/C/C	A/C/C/C	A/A	A/A/A/C	C/C/C/C	A/C/C/C	C/C/C/C	A/A	A/A/C/C	A/A/A/C	A/C	A/A/C/C	A/A/C/C	A/A/C/C	A/C	C/C	C/C	A/C	A/C	A/C	A/A	A/C	C/C	A/A	A/A	A/C/C/C	C/C	C/C	A/A	C/C/C/C	A/C	A/C
6230-1167_141	T/T/T/T	T/T/T/C	T/T/T/T	T/T/T/C	T/T/T/T	T/T	T/T/T/T	T/T/T/T	T/T/T/T	T/T/T/T	T/T/T/T	T/T/T/T	T/T	T/T/T/C	T/T	T/T/T/T	T/T	T/T/T/T	T/T/T/T	T/T/T/T	T/T/T/T	T/T/T/T	T/T/T/T	T/T/T/T	T/T/T/T	T/T/T/T	T/T/T/T	T/T	T/T/T/T	T/T	T/T/T/T	T/T	T/T	T/T	T/T	T/T	T/T	T/T	T/T	T/T	T/T	T/T	T/T	T/T	T/T	T/T	T/T/T/C	T/T	T/T
6231-1167_166	G/G/G/A	G/G/G/G	G/G/G/A	G/G/G/A	G/G/G/G	G/G/G/G	G/G/G/A	G/G/G/G	G/G/G/G	G/G/G/G	G/G/G/A		G/G/G/G	G/G/G/G	G/G/G/A	G/G/G/G	G/G/A/A	G/G/G/G	G/G/A/A	G/G/G/A	G/G/G/G	G/G/G/A	G/G/G/G	G/G/G/G	G/G/G/G	G/G	G/G/A/A	A/A	G/G/A/A	G/G/A/A	G/G/A/A	A/A	G/G	G/G	A/A	G/G	G/G	A/A	G/G	G/G	G/G	G/G	G/G/G/G	G/G	G/G	A/A	G/G/G/A	G/G	A/A
6241-1166_123	A/A/A/A	G/G/G/G	A/A/G/G	A/A/G/G	A/A/G/G	A/A/G/G	A/A/A/G	G/G/G/G	A/A/G/G	G/G/G/G	G/G/G/G	A/A/G/G	A/A/G/G	G/G/G/G	A/A/A/G	A/A/G/G	A/A/G/G	G/G/G/G	G/G/G/G	A/A/G/G	G/G/G/G	A/A/G/G	G/G/G/G	G/G/G/G	G/G/G/G	A/A	G/G/G/G	A/A	A/A/A/A	A/G/G/G	G/G/G/G	A/A	A/A	A/A	A/A	A/A	A/A	A/A	A/A	A/A	A/A	A/A	G/G/G/G	A/A	A/A	A/A	A/A/G/G	A/A	A/A
6408-1153_108	C/C/C/T	C/C/C/T	C/C	C/C	C/C/C/T	C/C	C/C/T/T	C/C	C/C	C/C/T/T	C/C	C/T/T/T	C/C/C/T	C/C	C/C/C/T	C/C/C/T	C/C/T/T	C/C/T/T	C/C/C/C	C/C/C/T	C/C/T/T	C/C	C/C/T/T	C/C/C/T	C/C	C/C/T/T	C/C/T/T	T/T	C/C	C/C/T/T	T/T/T/T	T/T	T/T	T/T	C/T	T/T	T/T	T/T	T/T	C/C	T/T	T/T	C/C/T/T	T/T	T/T	T/T	C/T/T/T	T/T	T/T
651-2842_134	T/T/T/T	T/T/T/T	T/T	T/T/G/G	T/T/T/G	T/T/T/T	T/T/T/G	T/T/T/T	T/T/T/G	T/T/T/T	T/T/T/G	T/G/G/G	T/T	T/T/T/T	T/T/T/G	T/T/T/T	T/T/G/G	T/T/T/T	T/T/T/T	T/T/T/T	T/T/T/T	T/T/T/G	T/T/G/G	T/T	T/T/T/T	T/T/T/T	T/T/G/G	T/T	T/T/T/T	T/T/T/G	T/T/T/G	T/T	T/T	T/T	T/T	T/T	T/T	T/T	T/T	T/T	T/T	T/T	T/T/T/G	T/T	T/T	T/T	T/T/T/G	T/T	T/T
6744-1125_63	T/T/T/T	T/T/T/T	T/T/T/T	T/T/C/C	T/T/T/T	T/C/C/C	T/T/T/C	T/T	T/T/C/C	T/T/C/C	T/T/T/C	T/T	T/T/C/C	T/T	T/T/C/C	T/T/T/T	T/C/C/C	T/C/C/C	T/T/C/C	T/T/T/T	T/T/C/C	T/T/T/C	T/T/C/C	T/T/T/C	T/T/T/T	T/C/C/C	T/T/C/C	T/C	T/T/T/T	T/T/T/C	T/C/C/C	T/C	T/T	T/T	T/T	T/C	T/C	T/T	T/C	T/T	T/T	T/T	C/C/C/C	T/T	T/T	T/T	T/T/C/C	T/C	T/T
6829-1118_186	A/C/C/C	A/A/A/C	C/C	A/A/C/C	A/C/C/C	A/A/C/C	A/A/A/A	C/C/C/C	C/C/C/C	A/A/A/A	C/C/C/C	A/A/C/C	C/C/C/C	A/C/C/C	A/A/C/C	C/C/C/C	A/A/C/C	C/C/C/C	C/C/C/C	C/C/C/C	C/C/C/C	A/C/C/C	C/C/C/C	C/C/C/C	C/C/C/C	C/C/C/C	C/C/C/C	A/A	C/C/C/C	C/C/C/C	C/C/C/C	A/A	A/A	A/A	A/A	A/A	A/A	A/A	A/A	A/A	A/A	A/A	C/C/C/C	A/A	A/A	A/A	C/C/C/C	A/A	A/A
68329-289_178	C/C	C/C/G/G	C/C/G/G	C/C/G/G	C/C	C/C	C/G/G/G	C/C/G/G	C/C/G/G	C/C	C/G/G/G	G/G/G/G	C/G/G/G	C/C/C/C	C/G/G/G	C/C/G/G	C/C	G/G/G/G	G/G/G/G	C/G/G/G	G/G/G/G	C/C/C/C	C/C/G/G	G/G/G/G	C/C/C/G	G/G/G/G	G/G/G/G	G/G	G/G/G/G	C/G/G/G	G/G/G/G	G/G	C/C	G/G	G/G	C/C	C/C	C/G	C/C	C/C	G/G	G/G	C/C/G/G	G/G	G/G	G/G	C/G/G/G	C/C	G/G
7046-1104_91	C/C/C/C	C/C/C/C	C/C/C/T	C/C/C/T	C/C	C/C/C/T	C/C/C/T	C/C/C/T	C/C/C/T	C/C/C/C	C/C	C/C/T/T	C/C/C/T	C/C/C/C	C/C/C/C	C/C/C/T	C/C/C/C	C/C/C/C	C/C/C/C	C/C/C/C	T/T/T/T	T/T/T/T	C/C/C/T	C/C/T/T	C/C/C/C	C/C/C/C	T/T	C/C	C/C/C/T	C/C/C/C	T/T/T/T	C/C	C/C	C/C	C/C	C/C	C/C	C/C	C/C	C/C	C/C	C/C	C/C/C/C	C/C	C/C	C/C	C/C/C/C	C/C	C/C
709-2771_105	A/A/A/A	A/A/A/A	A/A/A/A	A/A/G/G	A/A/A/A	A/A/A/G	A/A/A/G	A/A/A/A	A/G/G/G	A/A/A/A	A/A/A/G	A/A/A/A	A/A/A/A	A/A/A/A	A/A/G/G	A/A/A/A	A/A/A/G	A/A/G/G	A/A/A/A	A/A/A/A	A/A/A/A	A/A	A/A/A/A	A/A/A/A	A/A/A/A	A/A	A/A/A/G	A/A	A/A/A/A	A/A/A/A	A/A/G/G	A/A	A/A	A/A	A/A	A/A	A/A	A/A	A/A	A/A	A/A	A/A	A/A/A/A	A/A	A/A	A/A	A/A/A/G	A/A	A/A
713-2754_109	T/T/C/C	T/T/T/C	C/C/C/C	T/T/T/C	C/C/C/C	T/T/T/C	T/T/T/C	T/C/C/C	T/T/T/T	T/C/C/C	T/T/T/C	T/T/T/T	T/T/T/T	T/T/T/T	T/T/C/C	T/T/T/T	T/T/C/C	T/T/T/T	T/T/T/T	T/T/T/T	T/T/T/T	T/T	T/T/T/T	T/T/T/C	T/T/T/C	T/T/T/T	T/T/T/T	C/C	C/C	T/T/T/T	T/T/T/T	C/C	C/C	C/C	T/C	T/C	T/C	T/C	T/C	C/C	C/C	C/C	T/T/T/C	C/C	C/C	C/C	T/T/T/C	C/C	T/C
7194-1093_180	C/C/C/C	C/C/C/C	C/C/C/C	C/C/C/C	C/C/C/C	C/C/T/T	C/C/C/C	C/T/T/T	C/C/C/T	C/T/T/T	C/C/T/T	C/C/C/C	C/C/C/T	C/C/T/T	C/C/C/C	C/C/C/C	C/C/C/C	C/C/C/T	C/C/T/T	C/C/C/C	T/T/T/T	C/C/C/C	T/T/T/T		C/C/C/C	C/C/C/C	T/T/T/T	C/C	C/C/C/T	T/T/T/T	T/T/T/T	C/C	C/C	C/C	C/C	C/C	C/C	C/C	C/C	C/C	C/C	C/C	C/C/C/C	C/C	C/C	C/C	T/T/T/T	C/C	C/C
7399-1079_139	A/A	A/A/G/G	A/G/G/G	A/G/G/G	A/A/A/G	A/A/A/A	A/A	A/A/G/G	A/A/A/A	A/A/A/G	G/G/G/G	A/A/G/G	A/A/G/G	A/G/G/G	A/A/A/A	A/A/G/G	A/A	A/A/A/A	A/A/A/G	A/A	A/A/A/A	A/A/A/A	A/A/G/G	A/A/G/G	A/A/A/A	A/A/A/A	A/A/A/G	A/A	A/A/A/G	A/A/A/G	A/A/A/G	A/A	A/A	A/A	A/A	A/A	A/A	A/A	A/A	A/A	A/A	A/A	A/A/A/A	A/A	A/A	A/A	A/A	A/A	A/A
7406-1079_119	A/A/A/A	A/A/A/A	A/A/A/A	A/A/A/A	A/A/A/A	A/A	A/A/A/A	A/A/A/A	A/A/G/G	A/A/A/A	A/A/A/A	A/A/G/G	A/A/A/G	A/A/G/G	A/A/A/A	A/A/A/A	A/A/A/G	A/A/A/A	A/A/A/A	A/A/A/A	A/A/A/G	A/A/A/A	A/A/A/A	A/A/A/A	A/A/A/A	A/A/A/G	A/A/A/A	A/A	A/A/A/A	A/A/A/A	A/A/A/A	A/A	A/A	A/A	A/A	A/A	A/A	A/A	A/A	A/A	A/A	A/A	A/A/A/G	A/A	A/A	A/A	A/A/G/G	A/A	A/A
74149-271_142	C/T/T/T	C/C/T/T	C/C/T/T	C/C/C/T	C/C/C/C	C/C/T/T	C/T/T/T	T/T/T/T	T/T/T/T	C/C	C/C/T/T	T/T/T/T	T/T/T/T	T/T/T/T	C/C/T/T	T/T/T/T	T/T/T/T	T/T/T/T	C/C/T/T	C/C/T/T	T/T/T/T	T/T/T/T	T/T/T/T	T/T/T/T	C/C/T/T	C/C/T/T	T/T/T/T	C/T	C/C/C/T	C/C/T/T	T/T/T/T	C/T	C/C	C/C	T/T	T/T	T/T	T/T	T/T	T/T	C/C	C/C	C/T/T/T	C/C	C/T	T/T	T/T/T/T	C/T	T/T
76047-266_160	C/C/C/C	C/C/C/C	C/C/C/C	C/C/C/C	C/C/C/C	C/C/C/C	C/C/C/C	C/C/C/C	C/C/C/C	T/T/T/T	C/C/C/C	C/C/C/C	C/C/C/C	C/C/C/C	C/C/C/C	C/C/C/C	C/C/C/C	C/C/C/C	C/C/C/C	T/T/T/T	C/C/C/C	C/C/C/C	C/C/C/C	T/T/T/T	C/C/C/C	T/T/T/T	C/C/C/C	C/C	T/T/T/T	C/C/C/C	C/C/C/C	C/T	T/T	C/C	C/C	C/C	C/C	T/T	C/C	T/T	C/C	C/C	C/C/C/C	C/C	C/C	C/T	C/C/C/C	T/T	C/C
7761-1056_21	T/T/C/C	T/T/T/C	T/T/T/C	T/T/T/T	T/T/T/T	T/T/T/C	T/T/T/T	T/T/C/C	T/T/T/C	C/C/C/C	T/T/C/C	T/T/T/T	T/C/C/C	T/T/T/C	T/T/T/C	T/T/T/C	T/T/T/T	T/C/C/C	T/T/T/T	T/T/T/T	T/T/T/T	T/T/T/T	T/T/C/C	T/T/T/C	T/T/C/C	T/T/T/T	T/C/C/C	T/C	T/T/C/C	C/C/C/C	C/C/C/C	T/C	T/T	T/T	T/T	T/T	T/T	T/T	T/T	T/T	T/T	T/T	T/T/T/T	T/T	T/T	T/T	T/T/C/C	T/T	T/T
77838-261_131	A/G/G/G	A/A/A/A	A/G/G/G	A/A/A/A	A/G/G/G	A/A/A/A	A/A/G/G	A/A/G/G	A/G/G/G	A/A/A/G	A/G/G/G	A/A/G/G	A/A/G/G	A/A/G/G	A/A/G/G	G/G/G/G	A/A/G/G	A/A/A/A	A/A/A/A	A/G/G/G	A/A/G/G	A/A/G/G	A/G/G/G	G/G	G/G/G/G	A/A/G/G	A/A/A/A	G/G	A/A/G/G	A/G/G/G	A/A/G/G	G/G	A/A	G/G	G/G	G/G	G/G	G/G	G/G	G/G	G/G	G/G		G/G	G/G	G/G	A/A/A/G	A/G	G/G
7983-1043_82	A/A/A/A	A/A/G/G	A/A/A/G	A/A/A/A	A/G/G/G	A/G/G/G	G/G/G/G	A/A/A/A	A/G/G/G	A/A	A/A/A/A	A/A/A/G	A/A/A/A	A/A/A/A	A/A/G/G	G/G/G/G	A/A/G/G	A/A/A/G	A/A/A/G	A/A/A/G	A/A/A/G	A/A/G/G	A/A/A/A	A/A/A/A	A/A	A/G/G/G	A/A	G/G	A/A/G/G	A/A/A/G	A/A/G/G	G/G	G/G	A/A	A/G	A/G	A/G	A/A	A/G	G/G	A/A	A/A	A/G/G/G	A/A	A/A	A/A	A/A/A/G	G/G	A/A
8097-1036_112	T/T/T/T	C/T/T/T	C/C/C/C	C/C/C/T	T/T	C/C/C/T	C/T/T/T	C/C/C/T	C/T/T/T	C/C/C/C	C/C/T/T	C/C/C/T	C/C/C/T	C/T/T/T	C/C/C/C	T/T/T/T	T/T/T/T	T/T/T/T	C/C/T/T	C/T/T/T	C/C/C/T	C/C/C/T	T/T/T/T	C/T/T/T	T/T/T/T	C/T/T/T	T/T/T/T	T/T	C/C/T/T	C/C/T/T	C/C/C/T	T/T	T/T	T/T		T/T	T/T	T/T	T/T	T/T	T/T	T/T	T/T/T/T		T/T	T/T	C/C/T/T	T/T
8131-1034_138	A/A/A/T	A/T/T/T	A/A/T/T	A/A/A/T	T/T/T/T	A/A/T/T	T/T/T/T	A/A/A/A	A/A/A/A	A/A/T/T	A/A/A/T	A/A/A/T	A/A/A/A	A/A/T/T	A/A/T/T	T/T/T/T	A/A/A/T	A/A/A/A	A/A/A/A	A/A/T/T	A/A/A/A	A/A/T/T	A/A/A/A	A/A/A/A	A/A/T/T	A/T/T/T	A/A/A/A	T/T	A/T/T/T	A/A/T/T	A/A	T/T	T/T	T/T	T/T	T/T	T/T	T/T	T/T	T/T	T/T	T/T	A/A/A/A	T/T	T/T	A/T	A/A/A/A	T/T	T/T
84282-245_132	C/C/C/G	C/C/G/G	C/C/C/C	C/C	C/C/C/C	C/C	C/C/C/C	C/C	G/G/G/G	C/C/C/G	C/G/G/G	C/C/G/G	C/C	C/C/C/G	G/G/G/G	C/C/C/C	G/G/G/G	C/C/G/G	G/G	C/C/C/G	C/C/G/G	C/G/G/G	C/C/G/G	C/C/G/G	C/C/C/C	C/C/C/G	C/C/G/G	C/C	C/C	C/G/G/G	C/C/G/G	C/C	C/C	C/C	C/C	C/C	C/C	C/C	C/C	C/C	C/C	C/C	C/C/G/G	C/C	C/C	C/C	C/C/C/G	C/C	C/C
85137-243_55	A/A/A/G	A/A/A/G	A/A	A/A	A/A/G/G	A/A/A/G	A/A	A/G/G/G	A/A	A/A/A/G	A/A/G/G	A/A/G/G	A/A/A/A	A/G/G/G	A/A/G/G	A/A/G/G	A/A/A/G	A/A/A/G	A/A/G/G	A/A/A/G	A/A/A/A	A/A/A/A	A/A	A/A/G/G	A/A/G/G	G/G	A/A/A/G	G/G	A/A/G/G	A/A/G/G	A/A/A/A	G/G	G/G	A/A	A/A	G/G	G/G	A/A	G/G	G/G	A/G	A/G	A/A/A/G	A/A	A/G	A/A	A/A/G/G	G/G	A/G
8647-1005_241	G/G/A/A	G/G/A/A	G/A/A/A	G/G/A/A	G/G/A/A	G/G/G/G	G/A/A/A	A/A/A/A	G/G/G/G	G/G/A/A	G/G/A/A	G/A/A/A	G/G/A/A	G/G/A/A	G/G	A/A/A/A	G/G/G/G	A/A/A/A	A/A/A/A	A/A/A/A	A/A/A/A	G/G/G/G	G/A/A/A	G/G/A/A	A/A/A/A	G/G/A/A	A/A/A/A	G/G	A/A/A/A	A/A/A/A	A/A/A/A	G/G	G/G	G/G	G/A	G/G	G/G	G/G	G/A	G/G	G/G	G/G	G/G/G/A	G/G	G/G	G/G	A/A/A/A	G/G	G/G
8951-986_119	T/T/T/T	T/T/T/T	T/T/T/T	T/T	T/T	T/T/T/A	T/T/T/T	T/T/T/T	T/T/T/A	T/T/T/T	A/A/A/A	T/T/T/T	T/T	T/T/T/T	T/T	T/T/T/A	T/T/T/T	T/T/A/A	T/T/T/T	T/T/T/T	T/T/T/A	T/T/T/A	T/T/T/A	T/T/T/T	T/T/T/T	T/T/T/T	T/T/A/A	T/T	T/T/T/A	T/T/T/T	T/T/T/T	T/T	T/T	T/T	T/T	T/T	T/T	T/T	T/T	T/T	T/T	T/T	T/T/T/T	T/T	T/T	T/T	T/T/T/T	T/T	T/T
9133-978_75	A/A/A/A	A/A/A/A	A/A/A/A	A/A/G/G	G/G/G/G	A/A/G/G	A/A/A/G	A/A/A/G	G/G/G/G	A/A/G/G	A/A/G/G	A/A/A/A	A/A/A/G	A/G/G/G	A/A/A/G	A/A/A/A	A/A/A/A	A/A/G/G	A/A/A/G	A/A/A/G	A/G/G/G	A/A/A/A	A/A/A/G	A/A/A/A	A/A/G/G	A/A/G/G	A/G/G/G	A/A	A/A/A/G	A/A/A/A	A/A/A/G	A/A	A/A	A/A	A/A	A/A	A/A	A/A	A/A	A/A	A/A	A/A	A/A/G/G	A/A	A/A	A/A	G/G/G/G	A/A	A/A
9182-975_41	G/G/A/A	G/G	G/G/G/G	G/G/G/G	G/G/G/G	G/G/G/A	G/G/G/G	G/G/G/G	G/G/G/G	G/G/G/G	G/G/A/A	G/G/G/A	G/G/G/G	A/A/A/A	G/G/G/G	G/G/A/A	G/G	G/G/G/G	A/A/A/A	G/G/A/A	G/G/G/G	G/G/G/A	G/G/A/A	G/G/A/A	A/A/A/A	G/G/G/G	A/A/A/A	G/G	G/G/G/A	G/G/G/A	G/G/G/G	G/G	G/G	G/G	G/G	G/G	G/G	G/G	G/G	G/G	G/G	G/G	G/G/G/G	G/G	G/G	G/G	G/G/A/A	G/G	G/G
94664-223_99	A/A	A/A/A/G	A/G/G/G	A/A/G/G	G/G/G/G	A/A/G/G	G/G/G/G	A/A/G/G	A/A	A/A/G/G	G/G	A/A/A/G	A/G/G/G	A/G/G/G	A/A/G/G	G/G	A/A/G/G	A/A/A/G	G/G	G/G	G/G/G/G	A/A/G/G	A/G/G/G	G/G/G/G	A/A/A/G		A/G/G/G	G/G	G/G/G/G	A/A	G/G/G/G	G/G	G/G	G/G	G/G	G/G	G/G	G/G	G/G	G/G	G/G	G/G	A/G/G/G	G/G	G/G	G/G	G/G/G/G	G/G	G/G
951-2456_68	C/C/C/C	C/C/C/C	C/C/C/C	C/C/C/T	C/C/C/C	C/C/C/T	C/C/C/C	C/T/T/T	C/C	C/C/C/T	C/C/C/C	C/C/C/C	C/C/C/T	C/C	C/C/C/C	C/C/C/T	C/T/T/T	C/C/T/T	C/C/T/T	C/C	C/C/C/T	C/C/C/C	C/C/C/C	C/C/C/T	C/C/T/T	C/C/C/C	C/C	C/C	C/C/C/T	C/C	C/C/T/T	C/C	C/C	C/C	C/C	C/C	C/C	C/C	C/C	C/C	C/C	C/C	T/T/T/T	C/C	C/C	C/C	C/C/T/T	C/C	C/C
9522-958_105	C/C/C/T	C/C/C/T	C/C/C/T	C/C/T/T	C/C/C/T	C/C/C/C	C/C/C/T	C/C/C/C	C/C/C/T	C/C/C/T	C/C/T/T	C/C/T/T	C/C/T/T	C/C/T/T	C/C/C/C	C/C/C/T	C/C/C/T	C/C/C/C	C/C/C/C	C/C/C/T	C/C/T/T	C/C/C/T	C/C/T/T	C/C/T/T	C/C/C/C	C/C/T/T	C/C/T/T	C/C	C/C/C/T	T/T/T/T	C/C/T/T	C/C	C/T	C/C	C/C	C/C	C/C	C/C	C/C	C/C	C/C	C/C	C/C/C/C	C/C	C/C	C/T	T/T/T/T	C/C	C/T
9635-952_142	C/C/C/C	C/C/C/C	C/C/C/C	C/C/C/C	C/C/C/G	C/C/C/C	C/G/G/G	C/C/C/G	C/C/C/C	C/C/G/G	C/C/G/G	C/C/C/C	C/C/C/G	C/C	C/C/C/C	C/C/C/G	C/C/C/C	C/C/G/G	G/G/G/G	G/G/G/G	C/C/C/G	C/C/C/C	C/C/C/G	C/C/C/C	G/G/G/G	C/C	C/C	C/C	C/C/G/G	C/C/C/C	C/C/G/G	C/G	G/G	C/C	C/C	C/C	C/C	C/G	C/C	G/G	C/C	C/C	C/C/C/C	C/C	C/C	C/G	C/C	G/G	C/C
973-2432_126	C/C/C/C	C/C	C/C/C/C	C/C/C/C	C/C/C/C	C/C/A/A	C/C/C/C	C/C/C/A	C/C/A/A	C/C	C/C/A/A	C/A/A/A	C/C/C/A	C/C/C/C	C/C/A/A	C/C/C/C	C/C/C/A	C/C/C/A	C/C/C/A	C/C/C/C	C/C/C/A	C/C	C/C/C/C	C/C/C/C	C/C/C/C	C/C	C/C/C/A	C/C	C/C/C/C	C/C/C/C	C/C/C/C	C/C	C/C	C/C	C/C	C/C	C/C	C/C	C/C	C/C	C/C	C/C	C/C/C/C	C/C	C/C	C/C	C/C/C/A	C/C	C/C
9901-939_148	G/G/G/G	G/G/G/G	G/G	G/G/G/G	G/G/T/T	G/G/G/T	G/G/G/T	G/G/T/T	G/G	G/G	G/G	G/G/G/T	G/G/G/G	G/G/G/T	G/G/G/T	G/G	G/G/T/T	G/G	G/G/G/G	G/G/G/T	G/G	G/G	G/G	G/G/G/G	G/G/G/T	G/T/T/T	G/G/T/T	G/G	G/G/T/T	G/G/G/G	G/G	G/G	G/G	G/T	G/G	G/G	G/G	G/G	G/G	G/G	T/T	T/T	G/T/T/T	T/T	G/T	G/G	G/G/G/T	G/G	G/G
9970-936_215	A/A/A/A	A/A/A/A	A/A/A/G	A/A/A/G	A/A/A/G	A/A/A/A	A/A/A/G	G/G/G/G	A/G/G/G	A/A/G/G	A/A/A/G	A/A/A/A	A/A/A/A	A/A/A/G	A/A/A/G	A/A/A/A	A/A/A/A	A/A/G/G	A/G/G/G	A/A/A/A	A/A/A/A	A/A/A/G	A/A/A/A	A/A/A/G	A/A/A/A	A/A/A/A	A/A/A/A	A/A	A/A/A/A	A/A/G/G	A/A/G/G	A/A	A/A	G/G	A/A	A/A	A/A	A/G	A/A	A/A	G/G	G/G	A/A/A/A	G/G	A/G	A/G	A/A/A/G	A/A	A/A
1001-2407_103	A/A/A/G	A/A/G/G	A/A/A/G	A/A/A/A	A/A/A/A	A/A/G/G	A/A/A/A	A/A/A/A	G/G/G/G	A/A/A/A	A/G/G/G	A/G/G/G	A/A/A/G	A/G/G/G	A/A/G/G	A/A/A/A	A/A/A/A	A/A/G/G	G/G/G/G	A/A/A/G	G/G/G/G	A/A/A/A	A/A/A/G	A/A/A/G	A/A	A/A/A/A		A/A	G/G/G/G	A/A/A/G	A/A/A/G	A/A	G/G	A/A	A/A	A/A	A/A	A/A	A/A	G/G	A/A	A/A	A/A/A/A	A/A	A/A	A/A	A/G/G/G	A/G	A/A
100295-212_167	A/A/A/A	A/A/A/G	A/A/A/G	A/A/G/G	A/A/A/A	A/A/G/G	A/A/A/A	A/A/A/A	G/G	A/A/A/G	A/A/A/A	A/A/A/A	G/G	A/A/G/G	A/A/G/G	A/A/A/A	A/A/G/G	A/A/G/G	A/G/G/G	A/A/A/A	A/A/G/G	A/A/G/G	A/A/G/G	G/G/G/G	A/A/A/G	G/G/G/G	A/A/G/G	A/A	A/A/A/A	G/G/G/G	A/G/G/G	A/A		A/G	A/A	A/A	A/A	A/A	A/A	A/A	G/G	A/G	A/G/G/G	A/A	A/G	A/A	A/G/G/G		A/A
10722-905_119	C/C/C/C	C/C/C/C	C/C/T/T	C/C	C/C/C/C	C/T/T/T	C/C/C/T	C/C/T/T	C/C/C/T	C/C/T/T	C/C/C/C	T/T/T/T	C/T/T/T	C/C/T/T	C/C/C/C	T/T/T/T	C/C/C/C	C/T/T/T	C/C/T/T	C/C/T/T	C/C/C/T	C/C/C/T	C/C/C/C	T/T/T/T	C/C/C/T	T/T/T/T	C/C/C/C	C/C	C/T/T/T	C/C/T/T	C/C/C/C	C/C	C/C	C/C	C/C	C/C	C/C	C/C	C/C	C/C	C/C	C/C	C/C/T/T	C/C	C/C	C/C	C/C/C/T	C/C	C/C
11200-885_87	G/G/G/G	G/G/A/A	G/G/G/G	G/G/G/G	G/G/G/G		G/G/G/G	G/G/A/A	A/A/A/A	G/G/G/A	G/G/A/A	G/A/A/A	A/A/A/A	G/G/G/G	A/A/A/A	G/G/G/G	A/A/A/A	G/G/A/A	A/A/A/A	G/G/G/G	A/A/A/A	A/A/A/A	A/A/A/A	A/A/A/A	G/G/G/G	A/A/A/A	A/A/A/A	G/G	G/G/G/G	A/A/A/A	A/A/A/A	G/G	G/G	G/G	G/G	G/G	G/G	G/G	G/G	G/G	G/G	G/G	A/A/A/A	G/G	G/G	G/G	A/A/A/A	G/G	G/G
1122-2314_37	T/T/T/T	T/T/T/T	T/T/T/T	T/T/T/T	T/T	T/T/G/G	T/T/T/G	T/T/T/T	T/T/G/G	T/T/G/G	T/T/G/G	T/T/G/G	T/T/G/G	T/T/T/T	T/T/G/G	T/T/T/T	T/T/T/T	T/T/G/G	T/T/T/T	T/T/T/T	T/T/T/T	T/T	T/G/G/G	T/T/G/G	T/T/T/T	G/G/G/G	G/G/G/G	T/T	T/T/T/T	T/T/T/G	G/G/G/G	T/T	T/T	T/T	T/T	T/T	T/T	T/T	T/T	T/T	T/T	T/T	T/T/T/T	T/T	T/T	T/T	G/G/G/G	T/T	T/T
1159-2291_187	C/C	T/T/T/C	T/C/C/C	T/T/C/C	C/C/C/C	T/T/T/C	T/C/C/C	T/T/T/T	T/T/C/C	T/T/T/T	T/T/T/C	T/T/T/C	T/T/T/C	T/C/C/C	T/C/C/C	T/T/T/C	T/T/T/C	T/T/T/T	T/T/T/T	T/T/T/C	T/T/T/C	T/C/C/C	T/T/T/C	T/T/T/T	T/T/C/C	T/T/T/T	T/T/T/C	T/T	C/C	T/T/T/T	T/T/T/T	T/T	C/C	T/T	C/C	T/C	T/C	T/C	T/C	T/C	T/T	T/T	T/T/T/C	T/T	T/T	T/C	T/T/T/T	C/C	T/C
1161-2290_159	G/G	G/G/A/A	G/G/G/A	G/A/A/A	G/G	G/G/G/G	G/G/G/A	G/G/A/A	G/G/G/A	G/G/G/A	G/G	G/G/A/A	G/G	G/G/A/A	G/G/G/A	G/G/G/A	G/G/A/A	G/G/A/A	G/G/A/A	G/G/A/A	G/G/G/A	G/G/G/A	G/G/G/A	G/G	G/G/A/A	G/G/G/G	G/G/A/A	G/G	G/G/G/G	G/G/A/A	G/G/A/A	G/G	G/G	G/G	G/G	G/G	G/G	G/G	G/G	G/G	G/G	G/G	G/G/A/A	G/G	G/G	G/G	G/G/A/A	G/G	G/G
11751-865_84	G/G/G/G	G/G/G/G	G/G/G/G	G/G/G/G	G/G/G/G	G/G/A/A	G/G/G/G	G/G/G/G	A/A/A/A	G/G/G/G	G/G/G/A	G/G/G/A	G/G/G/A	G/G/A/A	G/A/A/A	G/G/G/G	A/A/A/A	G/G/G/G	G/A/A/A	G/G/G/G	G/G/G/G	G/G/G/A	G/G/G/A	G/G/A/A	G/G/G/G	G/G	G/G/A/A	G/G	G/G	G/G/A/A	G/G/G/A	G/G	G/G	G/G	G/G	G/G	G/G	G/G	G/G	G/G	G/G	G/G	A/A/A/A	G/G	G/G	G/G	G/G/A/A	G/G	G/G
1188-2271_100	A/A/A/G	A/G/G/G	A/A/A/A	G/G/G/G	A/A/A/G	A/A/A/G	A/A/G/G	G/G/G/G	A/A/A/G	A/A/G/G	G/G/G/G	A/A/G/G	A/A/G/G	G/G/G/G	A/A/G/G	A/A/G/G	A/A/G/G	A/A/A/A	A/A/A/A	A/A/G/G	A/A/A/A	A/A/A/G	A/A/G/G	A/G/G/G	A/A/A/G	A/A/A/G	A/G/G/G	A/A	A/A/A/G	A/A/A/A	G/G/G/G	A/A	A/A	A/A	A/A	A/A	A/A	A/A	A/A	A/A	A/A	A/A	A/A	A/A	A/A	A/A	A/A/G/G	A/A	A/A
12060-853_208	C/C/C/C	C/C/C/T	C/C/C/C	C/C/C/T	C/C/C/C	C/T/T/T		C/C	T/T/T/T	C/C/T/T	C/C/C/C	C/C	T/T/T/T	C/C/T/T	C/C/T/T	T/T	T/T	T/T/T/T	T/T/T/T	T/T/T/T	T/T/T/T	C/T/T/T	T/T/T/T	C/T/T/T	C/T/T/T	T/T	T/T/T/T	C/C	T/T/T/T	T/T/T/T	T/T/T/T	C/C	C/C	C/C	T/T	C/C	C/C	C/T	C/C	C/C	C/C	C/C	T/T/T/T	C/C	C/C	C/T	T/T/T/T	C/C	T/T
12474-839_118	A/A	A/A/G/G	A/A/A/G	A/A/A/A	A/A/G/G	A/A/A/G	A/A/G/G	A/A/A/G	A/A/A/A	A/A/A/G	A/A/A/G	A/A/A/A	A/A/G/G	A/A/A/A	A/A/A/A	A/A/A/A	A/A/A/A	A/A/A/A	A/A/A/A	A/A	A/A/G/G	A/A/A/G	A/A/A/G	A/A/A/A	A/A/A/A	A/A/A/G	G/G/G/G	A/A	A/A/A/G	A/A/A/G	A/A/A/A	A/A	A/A	A/A	A/A	A/A	A/A	A/A	A/A	A/A	A/A	A/A	A/A/A/A	A/A	A/A	A/A	A/A/A/G	A/A	A/A
12479-839_246	T/T/T/T	T/T/T/T	T/T/T/T	T/T/T/C	T/T/T/T	T/T/T/C	T/T/T/T	T/T/T/C	T/T/T/C	T/T/T/C	T/T	T/T	T/T/C/C	T/T/T/C	T/T/C/C	T/T/T/T	T/T/T/C	T/T/T/C	T/T/C/C	T/T	T/T/C/C	T/T/C/C	T/C/C/C	T/T/C/C	T/T/T/T	T/T/T/C	T/T/T/C	T/T	T/T/T/T	T/C/C/C	T/T/C/C	T/T	T/T	T/T	T/T	T/T	T/T	T/T	T/T	T/T	T/T	T/T	T/T/C/C	T/T	T/T	T/T	T/T/C/C	T/T	T/T
12504-838_152	T/T/T/A	T/T/T/A	T/T/T/T	T/T/A/A	T/T/T/T	T/T/A/A	T/T/T/A	T/T/A/A	T/T/T/A	T/T/A/A	T/T/A/A	A/A/A/A	T/T/A/A	A/A/A/A	T/T/T/T	T/T	T/T/T/T	A/A/A/A	T/T/T/T	T/T/A/A	T/T/T/T	T/T/A/A	A/A/A/A		T/T/T/T	A/A/A/A	T/T/T/A	T/T	T/T/T/T	T/T/A/A	T/T/A/A	T/A	A/A	T/T	T/T	A/A	A/A	T/T	A/A	T/T	T/A	A/A	T/T/T/T	A/A	A/A	T/T	T/T/A/A	T/A	T/T
12562-836_200	G/G/G/G	A/A/A/A	A/G/G/G	A/A/A/A	A/G/G/G	A/A/G/G	A/A/A/G	A/G/G/G	A/A/A/G	A/A/G/G	A/A/A/G	A/G/G/G	A/A/A/G	G/G/G/G	A/A/G/G	A/A/A/A	A/A/G/G	G/G/G/G	A/A/A/G	A/A/A/G	A/G/G/G	A/A/A/G	A/G/G/G	A/A/G/G	A/A/A/G	G/G/G/G	A/A/G/G	A/G	A/A/A/A	A/A/G/G	G/G/G/G	G/G	A/G	A/A	A/A	A/G	A/G	A/G	A/G	A/G	A/G	A/G	A/A/A/G	A/A	A/G	A/G	G/G/G/G	A/A	A/A
12644-833_48	C/C/T/T	C/C/C/T	C/C/T/T	C/C/C/C	C/C/C/C	C/T/T/T	C/T/T/T	C/C/C/T	C/C/T/T	C/C/T/T	C/C/C/C	C/C/T/T	T/T/T/T	C/C/T/T	C/T/T/T	C/C/T/T	T/T	C/C/C/T	C/C/T/T	C/C/C/T	C/C/T/T	C/C/T/T	C/T/T/T	T/T/T/T	C/C/T/T	C/C/C/C	C/T/T/T	C/T	T/T	C/T/T/T	C/C/T/T	C/C	T/T	T/T	C/C	C/T	C/T	C/C	C/T	T/T	C/T	T/T	C/C/T/T	T/T	C/T	C/C	C/C	T/T	C/C
12957-822_191	G/G/T/T	G/G/G/G	G/G/G/G	G/G/G/G	G/G/G/G	G/T/T/T	G/G/G/G	G/G/G/G	G/G/G/G	G/G/G/T	G/T/T/T	G/T/T/T	G/G/G/T	G/G/G/G	G/G/G/T	G/G/G/T	G/G/G/G	G/G/T/T	T/T/T/T	G/G/G/G	G/G	G/G/G/G	G/G/T/T	G/G/G/T	G/G/G/T	G/G/G/G	G/G/G/T	G/G	G/G/G/G	G/G	G/G/G/G	G/G	G/G	G/G	G/G	G/G	G/G	G/G	G/G	G/G	G/G	G/G	G/G/G/G	G/T	G/G	G/G	G/T/T/T	G/G	G/G
129950-169_163	C/T/T/T	T/T/T/T	C/C/C/C	C/T/T/T	C/C/T/T	T/T/T/T	T/T/T/T	T/T/T/T	T/T/T/T	T/T	T/T/T/T	C/C	T/T/T/T	T/T/T/T	T/T/T/T	C/C/C/T	T/T/T/T	T/T/T/T	T/T/T/T	C/C	T/T/T/T	T/T/T/T	C/C/T/T	T/T/T/T	C/C/C/T	C/T/T/T	T/T/T/T	C/T	C/C/C/C	T/T/T/T	T/T/T/T	C/C	C/C	C/C	C/C	C/C	C/C	C/C	C/C	C/C	C/T	C/C	T/T/T/T	C/C	C/C	C/C	C/T/T/T	C/C	C/C
13005-821_116	C/C/C/A	C/C/C/C	C/C/C/C	C/C/A/A	C/C/C/C	C/C/A/A	C/C/C/C	C/C/C/C	C/A/A/A	C/C/A/A	C/C/C/A	C/C/C/C	C/C/C/C	C/C/C/A	C/C/C/A	C/C/C/C	C/C/C/A	C/C/A/A	C/C/C/C	C/C/C/C	C/C	C/C/C/A	C/C/C/C	C/C/C/C	C/C/C/C	C/C/C/C	C/C/C/C	A/A	C/C/C/C	C/C/A/A	C/C/C/C	A/A	C/C	C/C	C/C	C/C	C/C	C/A	C/C	C/C	C/C	C/C	C/C/A/A	C/C	C/C	C/C	C/C/C/C	C/C	C/A
1313-2189_162	G/G/G/G	G/G/G/G	G/G/G/G	G/G/G/G	G/G/G/G	G/G/G/G	G/G/G/G	G/G/G/A	G/G/G/G	G/G/G/A	G/G	G/G/G/G	G/G/G/G	G/G/G/G	G/G/G/G	G/G/G/G	G/G/G/G	G/G/G/G	G/G/G/G	G/G/G/A	G/G/G/G	G/G/G/G	G/G/G/A	G/G/G/A	G/G/G/G	G/G/A/A	G/G/G/G	G/G	G/G/G/A	G/G	G/G/G/G	G/G	G/G	G/G	G/G	G/G	G/G	G/G	G/G	G/G	G/G	G/G	G/G/G/G	G/G	G/G	G/G	G/G/G/G	G/G	G/G
13143-816_164	G/G/A/A	G/G/A/A	G/G/G/G	G/G/G/G	G/G/G/G	G/G/G/G	G/G/G/G	G/G/G/G	G/G/A/A	G/A/A/A	G/G/A/A	A/A/A/A	G/G/A/A	G/G/A/A	G/G/G/G	G/G/A/A	G/G/G/G	G/G/G/G	G/G/G/G	A/A	G/G/G/G	G/G/G/G	G/A/A/A	G/G/G/G	G/G/G/G	G/G/G/G	G/G/A/A	G/G	G/G/G/G	G/G/A/A	G/G/G/A	G/G	A/A	G/G	G/G	A/A	A/A	G/G	A/A	G/G	G/G	G/G	G/G/G/G	G/G	G/G	G/G	G/G/A/A	G/A	G/G
1317-2186_56	A/A/A/G	A/A	A/A/G/G	A/A	A/G/G/G	A/A/A/A	A/A/A/A	A/A/A/G	A/A/A/G	A/A/A/G	A/A/A/A	A/G/G/G	A/A/A/A	A/A/G/G	A/A/A/A	A/A/A/A	A/A/A/A	A/A/A/G	A/A/A/G	A/A/A/A	A/G/G/G	A/A/A/A	A/G/G/G	A/A/A/G	A/A/A/A	A/A/G/G	A/A/G/G	A/A	A/A/G/G	A/A/A/A	A/A/A/A	A/A	A/A	A/A	A/A	A/A	A/A	A/A	A/A	A/A	A/A	A/A	A/A/A/A	A/A	A/G	A/A	A/A/A/G	A/A	A/A
13185-815_143	T/T/T/T	T/C/C/C	T/T/T/T	T/C/C/C	T/T/T/T	T/T/C/C	T/T/T/T	T/T	C/C	T/T/C/C	T/T/T/T	T/T/T/C	T/T/T/C	T/T/T/T	T/T/C/C	T/T/T/T	T/T/C/C	T/T/T/C	T/T	T/T/T/T	T/T/T/T	T/T/C/C	T/T	T/T/C/C	T/T/T/T	T/T	T/T/T/C	T/T	T/T	T/T/T/C	T/T/T/C	T/T	T/T	T/T	T/T	T/T	T/T	T/T	T/T	T/T	T/T	T/T	T/T/T/C	T/T	T/T	T/T	T/T/T/C	T/T	T/T
13259-812_100	G/G/G/G	G/G/G/G	G/G/G/G	G/G/G/G	G/G/G/G	G/G/G/G	G/G/A/A	G/G/G/G	G/G/A/A	G/G/G/G	G/G/G/G	G/G/G/G	G/G/G/G	G/G/G/G	G/G/G/G	G/G/G/G	G/G/G/G	G/G/G/A	G/G/G/G	G/G/G/G	G/G/G/G	G/G/G/G	G/G/G/A	G/G/G/G	G/G/G/G	G/G/G/G	G/G/G/G	G/G	G/G/G/G	G/G/G/G	G/G/G/G	G/G		G/G	G/G	G/G	G/G	G/G	G/G		G/G	G/G	G/G/G/G	G/G	G/G	G/G	G/G/G/G		G/G
13404-808_116	C/C/C/C	T/T/T/T	C/T/T/T	C/C/T/T	C/T/T/T	C/C/C/T	T/T/T/T	C/C/C/C	C/T/T/T	T/T	C/C/C/C	C/C/C/C	T/T/T/T	T/T/T/T	C/C/T/T	C/C/T/T	C/C	T/T/T/T	T/T/T/T	T/T/T/T	T/T/T/T	C/C/T/T	T/T/T/T	T/T/T/T	T/T/T/T	T/T/T/T	C/C/T/T	C/C	C/C/C/C	T/T/T/T	T/T/T/T	C/C	C/C	T/T	C/C	T/T	T/T	C/C	T/T	C/C	C/T	C/C	C/C/T/T	C/C	C/C	C/C	T/T/T/T	C/C	C/C
13749-798_124	A/A/G/G	A/A/A/G	A/A	A/A/A/G	A/A/G/G	A/A	A/A/A/G	A/A/A/G	A/A/A/A	A/A/A/A	A/A/A/G	A/A/A/A	A/A/G/G	A/A/A/G	A/A/G/G	A/A/A/G	A/A/G/G	A/A/A/A	A/A/A/A	A/A	A/A/A/A	A/A/A/A	A/A/A/A	A/A/A/G	A/A/A/A	A/A/A/G	A/A/A/A	G/G	A/A/A/A	A/A/G/G	A/A/A/A	G/G	G/G	A/G	A/A	A/G	A/G	A/A	A/G	A/A	A/G	A/G	A/A/G/G	A/A	A/G	A/A	A/A/A/A	A/G	A/A
14531-774_38	A/C/C/C	A/A/C/C	A/A/A/A	A/A/A/A	A/A/A/A	A/A	A/A/C/C	A/A/A/C	A/A/C/C	A/A/A/C	C/C/C/C	A/A/A/C	A/C/C/C	C/C/C/C	A/A/C/C	A/A/C/C	A/A/A/A	A/A/C/C	A/C/C/C	A/A/A/C	C/C/C/C	A/A/A/C	A/A/A/C	A/C/C/C	A/A/C/C	A/A/A/A	A/A/C/C	A/A	A/A/A/A	A/A/A/C	A/A/C/C	A/A	A/A	A/A	A/A	A/A	A/A	A/A	A/A		A/A	A/A	A/A/A/A	A/A	A/A	A/A	A/C/C/C	A/A	A/A
14737-768_119	T/T/T/T	G/G/T/T	G/G/T/T	G/G/G/T	T/T/T/T	G/G/G/T	G/G/G/G	G/G/T/T	G/T/T/T	G/G/G/T	G/G/G/T	G/G/T/T	G/G/T/T	G/G/T/T	G/G/T/T	G/G/T/T	G/G/T/T	G/G/G/G	G/G/G/G	G/G/T/T	G/G/T/T	G/G/G/G	G/G/T/T	G/G/G/T	G/T/T/T	T/T/T/T	G/G/G/T	T/T	G/G/G/G	G/G/T/T	G/G/T/T	T/T	T/T	T/T	T/T	T/T	T/T	T/T	T/T	T/T	T/T	T/T	G/G/T/T	T/T	T/T	T/T	G/G/T/T	T/T	T/T
14845-766_146	A/A/G/G	A/A	A/A/A/A	A/A/G/G	A/A/A/A	A/A/G/G	A/A/A/G	A/A/G/G	A/A/G/G	A/A/G/G	A/G/G/G	G/G/G/G	A/A/G/G	G/G/G/G	A/A/A/G	A/A/A/G	A/A/A/A	G/G/G/G	A/A/G/G	A/G/G/G	A/A/A/G	A/G/G/G	G/G/G/G	G/G/G/G	A/A/A/A	G/G/G/G	A/A/G/G	A/A	A/A/A/A	A/A/G/G	A/A/G/G	A/A	G/G	A/A	A/A	G/G	G/G	A/A	G/G	A/A	A/A		A/A/G/G			A/A	A/A	A/G	A/A
14847-766_121	A/A/A/T	A/A/T/T	A/A/T/T	A/A/A/T	A/A/A/T	A/T/T/T	A/A/T/T	A/A/T/T	T/T/T/T	A/A/A/T	A/A/T/T	T/T/T/T	A/A	A/T/T/T	A/A/T/T	A/T/T/T	A/A/T/T	A/A/T/T	A/A/T/T	A/A/A/A	A/A/T/T	A/T/T/T	A/A/A/T	A/A/A/T	A/A/T/T	A/A/A/A	A/A/T/T	A/A	A/A/A/A	A/A/T/T	A/A/A/T	A/A	A/A	A/T	A/A	A/A	A/A	A/A	A/A	A/A	A/A	A/T	A/A/A/A	A/A	A/A	A/A	A/A/T/T	A/A	A/A
15370-752_23	C/T/T/T	C/C/C/T	C/C/C/T	T/T	C/C/C/T	C/C/T/T	C/C/C/T	C/C/T/T	T/T/T/T	C/C/T/T	C/C/C/C	C/C/C/T	C/C/T/T	C/C/C/C	C/T/T/T	C/C/C/C	T/T/T/T	C/C/T/T	C/C	C/C/T/T	C/C/C/T	C/C/T/T	C/C/T/T	C/C/T/T	C/C/C/C	C/C/C/C	C/C/T/T	C/C	C/T/T/T	C/C/C/C	T/T	C/C	C/T	C/T	T/T	C/T	C/T	T/T	C/T	C/C	C/C	C/T	T/T/T/T	C/T	T/T	T/T	C/C/C/C	T/T	T/T
15526-748_92	A/A/A/G	A/G/G/G	A/A/A/A	A/A/A/G	A/A/A/A	A/A/G/G	A/G/G/G	A/A/A/A	A/A/G/G	A/A/A/A	A/A/A/G	A/A/A/G	A/A/A/A	A/A/A/G	A/A/A/G	A/A/A/A	A/A/A/G	A/A/A/A	A/A/A/A	A/A/G/G	A/A/A/A	A/A/G/G	A/A/A/A	A/A/A/G	A/A/A/G	A/A/A/A	A/A/A/A	G/G	A/A/A/G	A/A/A/A	A/A/A/A	G/G	G/G	G/G	G/G	G/G	G/G	G/G	G/G	G/G	G/G	G/G	G/G	G/G	G/G	G/G	A/A/A/G	G/G	G/G
15575-747_154	G/G/A/A	A/A/A/A	G/G/A/A	G/G/A/A	G/G/A/A	A/A/A/A	G/G/G/A	G/A/A/A	G/G/A/A	G/A/A/A	G/G/G/G	G/G/A/A	G/G/A/A	A/A	G/A/A/A	A/A/A/A	A/A/A/A	G/G/G/A	G/G/G/A	A/A/A/A	G/G/A/A	A/A/A/A	G/G/G/G	G/G/G/G	G/A/A/A	G/G/A/A	A/A/A/A	A/A	G/A/A/A	G/G/G/A	A/A/A/A	A/A	A/A	A/A	A/A	A/A	A/A	A/A	A/A	A/A	A/A	A/A	A/A/A/A	A/A	A/A	A/A	A/A/A/A	A/A	A/A
1574-2039_109	C/C/C/C	C/C/C/A	C/C/A/A	C/C/C/C	C/A/A/A	C/C/C/A	C/C/C/C	C/C/C/A	C/C/C/A	C/C/C/C	C/C/C/C	C/C/C/C	C/C/A/A	C/C/C/A	C/C/C/C	C/C/A/A	C/C/A/A	C/C/C/C	C/C/C/C	C/A/A/A	C/C/C/A	C/C/C/C	C/C/C/A	C/C/A/A	C/C/A/A	C/C/C/C	C/C/C/C	C/A	C/C/C/A	C/C/A/A	C/A/A/A	C/C	C/A	C/C	A/A	C/A	C/A	C/C	C/A	C/C	C/C	C/C	C/C/C/A	C/C	C/C	C/C	C/C/A/A	C/C	A/A
15754-742_68	A/A/T/T	A/A/A/T	A/A/T/T	A/A/A/A	A/A/T/T	T/T/T/T	A/T/T/T	A/A/T/T	T/T/T/T	A/T/T/T	A/A/T/T	T/T/T/T	A/A/A/T	A/T/T/T	A/T/T/T	A/T/T/T	A/T/T/T	T/T	T/T/T/T	A/A/T/T	T/T/T/T	A/A/T/T	T/T/T/T	T/T/T/T	A/A/A/T	A/A/A/A	A/T/T/T	A/A	A/A/A/A	T/T/T/T	T/T/T/T	A/A	A/T	A/A	A/A	A/T	A/T	A/A	A/T	A/T	A/A	A/A	A/T/T/T	A/A	A/A	A/A	T/T/T/T	A/A	A/A
16218-730_199	A/A/A/C	A/C/C/C	A/A/A/C	A/A/C/C	A/A/A/C	A/A/A/C	A/A/A/A	A/A/C/C	A/A/A/A	A/A/A/A		A/A/A/A	A/A/C/C	A/A	A/A/A/A	A/A/C/C	A/A/A/A	A/A/A/C	A/A/A/C	A/A/A/C	A/A/C/C	A/A/A/C	A/C/C/C	A/A/A/C	A/A/A/A	A/A/A/A	A/A/A/C	A/C	A/A	A/A/A/A	A/C/C/C	A/C	A/C	A/A	A/A	A/C	A/C	A/A	A/C	A/A	A/A	A/A	A/A/A/A	A/A	A/A	A/A	A/A/A/A		A/A
16282-728_212	A/A/A/A	G/G/G/G	G/G/A/A	G/G/G/A	A/A/A/A	A/A/A/A	G/G/G/G	G/A/A/A	A/A/A/A	G/G/A/A	G/G/A/A	G/A/A/A	G/G/A/A	A/A/A/A	A/A/A/A	A/A/A/A	A/A/A/A	A/A/A/A	A/A/A/A	G/G/G/G	G/G/A/A	A/A/A/A	A/A/A/A	G/A/A/A		A/A/A/A	G/G/G/G	G/G		A/A/A/A	A/A/A/A	G/G	G/G	A/A	G/G	G/G	G/G	G/G	G/G	G/G	A/A	A/A	G/A/A/A	A/A	A/A	G/G	G/G/G/G	G/G	G/G
16335-727_146	T/T	T/T/T/C	T/T	T/T/T/T	T/T/T/C	T/T/T/T	T/T	T/T/T/T	T/T/T/C	T/T/T/T	T/T	T/T/T/T	T/C/C/C	T/T	C/C	T/T/T/T	T/C/C/C	T/T/T/C	T/T/T/T	T/T/T/T	T/T/T/C	T/T/C/C	T/T	T/T/T/T	T/T/T/T	T/T	T/T/T/C	T/T	T/T/T/T	T/T/C/C	T/T/T/C	T/T	T/T	T/T	T/T	T/T	T/T	T/T	T/T	T/T	T/T	T/T	T/T/T/T	T/T	T/T	T/T	T/T/T/C	T/T	T/T
16336-727_139	G/G/G/A	G/G/G/G	G/G/G/A	G/G/G/G	G/G/G/A	G/G/A/A	G/G/G/G	G/G	G/G/A/A	G/G/G/A	G/G/G/G	G/G/G/G	G/G/A/A	G/G	G/G/A/A	G/G/G/A	G/G/A/A	G/G/G/G	G/G/G/G	G/G	G/G/G/A	G/G/G/A	G/G	G/G/G/G	G/G/G/A	G/G/G/G	G/G/G/G	G/G	G/G/G/A	G/G	G/G/A/A	G/G	G/G	G/G	G/G	G/G	G/G	G/G	G/G	G/G	G/G	G/G	G/G/G/A	G/G		G/G	G/G/G/A	G/G	G/G
167719-133_116	A/G/G/G	G/G/G/G	G/G/G/G	G/G/G/G	G/G/G/G	G/G/G/G	A/G/G/G	G/G/G/G	G/G/G/G	G/G/G/G	G/G/G/G	G/G/G/G	G/G/G/G	G/G/G/G	G/G/G/G	G/G/G/G	G/G/G/G	G/G/G/G	G/G/G/G	G/G/G/G	G/G/G/G	G/G/G/G	G/G/G/G	G/G/G/G	G/G/G/G	G/G/G/G	G/G/G/G	G/G	G/G/G/G	G/G/G/G	G/G/G/G	G/G	A/A	G/G	G/G	A/A	A/A	G/G	A/A	A/A	G/G	G/G	G/G/G/G	G/G	G/G	G/G	G/G/G/G	A/A	G/G
17001-712_134	T/T/T/T	T/T/T/T	T/T/T/T	T/T/T/T	T/T/T/T	C/C/C/C	C/C/C/T	C/C/T/T	C/C/C/T	T/T/T/T		C/C	C/C/C/T	C/C/T/T	C/T/T/T	T/T/T/T	C/T/T/T	C/C/C/C	C/C/C/C		C/C/T/T	C/C	T/T/T/T	C/C/T/T		C/T/T/T	C/C/T/T	T/T		C/C/T/T	T/T/T/T	T/T	T/T	T/T	T/T	T/T	T/T	T/T	T/T	T/T	T/T	T/T	C/C/T/T	T/T	T/T	T/T	T/T/T/T	T/T	T/T
17394-703_42	A/A/A/A	A/A/G/G	A/A/A/A	A/A/A/G	A/A/A/G	A/A/A/G	A/A/A/G	A/A/A/A	A/A/G/G	A/A/A/A	A/A/G/G	A/A/A/G	A/A/A/G	A/A/A/A	A/A/G/G	A/A/A/A	A/A/G/G	A/A/G/G	A/A/A/G	A/A/A/A	A/A/G/G	A/G/G/G	A/A/G/G	A/A/G/G	A/A/A/A	A/A/G/G	A/A/G/G	A/A	A/A/G/G	A/A/A/G	A/A/G/G	A/A		A/G	A/A	A/A	A/A	A/A	A/A			A/A	A/A/A/G	A/G	A/A	A/A	A/A/A/G		A/A
17465-702_46	C/C/C/C	T/C/C/C	T/T/T/C	T/T/C/C	T/T/T/C	C/C/C/C	T/T/C/C	T/T/C/C	C/C/C/C	T/T/C/C	T/T/T/T	T/T/T/C	T/T/T/T	T/T/T/C	C/C/C/C	T/T/C/C	C/C	T/T/C/C	T/T/C/C	T/C/C/C	T/T/T/C	C/C/C/C	T/T/C/C	C/C/C/C	T/T/C/C	T/T/T/T	T/T/C/C	T/T	C/C/C/C		T/T/T/T	T/T	T/T	T/T	T/T	T/T	T/T	T/T	T/T		T/T	T/T	T/C/C/C	T/T	T/T	T/T	T/T/T/C	T/T	T/T
1752-1950_116	C/C	C/C/T/T	C/C/C/C	C/C/C/C	C/C/C/C	C/C/T/T	C/C/C/C	C/C/C/C	C/C/T/T	C/C/C/C	C/C/C/C	C/C/C/C	C/C/C/C	C/C	C/T/T/T	C/C	C/C/C/T	C/C/C/C	C/C/C/C	C/C/C/C	C/C/C/C	C/C/C/T	C/C/C/C	C/C	C/C	C/C/C/C	C/C/C/C	C/C	C/C/C/C	C/C/C/T	C/C/C/C	C/C	C/C	C/C	C/C	C/C	C/C	C/C	C/C		C/C	C/C	C/C/C/C	C/C	C/C	C/C	C/C	C/C	C/C
18005-690_111	T/T/T/A	T/T/T/A	T/T/A/A	T/T/T/A	T/A/A/A	T/T/T/T	A/A/A/A	T/T/T/T	T/T/T/T	T/T/A/A	T/T	T/A/A/A	T/T/T/T	T/T/T/A	T/T/A/A	T/T/A/A	A/A	T/T/A/A	T/T/T/T	T/T/A/A	T/T/A/A	T/T/T/T	A/A	T/A/A/A	T/T/A/A	T/T/T/T	T/A/A/A	A/A	T/T/T/A	T/T/A/A	A/A/A/A	A/A	A/A	A/A	T/A	A/A	A/A	A/A	A/A	T/A	A/A	A/A	T/T/A/A	A/A	A/A	A/A	T/A/A/A	A/A	A/A
18803-672_75	G/G/G/G	A/A/A/A	G/G/G/G	G/G/A/A	G/G/G/G	G/G	G/G/G/A	G/G/G/A	G/G/G/A	G/G/G/A	A/A/A/A	G/G/G/A	G/G/A/A	A/A/A/A	G/G/G/G	G/G/A/A	G/G/G/G	G/G/A/A	G/G/A/A	G/G/A/A	G/A/A/A	G/G/G/A	G/G/G/A	G/G/A/A	G/A/A/A	A/A/A/A	A/A/A/A	G/G	G/A/A/A	G/G/G/G	G/G/G/A	G/G	A/A	A/A	G/A	G/A	G/A	A/A	G/A	A/A	A/A	A/A	G/G/G/G	A/A	A/A	G/A	G/G/G/G	A/A	A/A
18818-672_126	T/T/T/T	T/T/T/T	C/C/T/T	T/T/T/T	T/T/T/T	T/T/T/T	C/T/T/T	T/T/T/T	C/T/T/T	T/T/T/T	C/C/C/T	T/T/T/T		T/T/T/T	T/T	T/T/T/T	T/T/T/T	T/T/T/T		T/T/T/T	T/T/T/T	C/T/T/T	T/T/T/T	T/T/T/T	T/T	T/T/T/T	C/C/T/T	C/C	C/C	T/T/T/T	T/T/T/T	C/C	C/C	C/C	C/C	C/C	C/C	C/C	C/C	C/C	C/C	C/C	T/T/T/T	C/C	C/C	C/C	T/T/T/T	C/C	C/C
1893-1903_52	G/G/G/G	G/G/G/A	G/G	G/G/G/G	G/G/G/G	G/G/G/G	G/G/G/G	G/G/G/G	G/G/G/A	G/G/G/G	G/G/G/G	G/G/A/A	G/G/G/G	G/G/G/G	G/G	G/G/G/G	G/G/G/G	A/A/A/A	G/G/G/G	G/G/G/G	G/G/A/A	G/G/G/G	G/G	G/G/G/A	G/G/G/G	A/A/A/A	G/G/G/G	G/G	G/G	G/G/A/A	G/G/G/G	G/G	G/G	G/G	G/G	G/G	G/G	G/G	G/G	G/G	G/G	G/G	G/G/G/G	G/G	G/G	G/G	A/A/A/A	G/G	G/G
18969-669_181	T/T/T/T	T/T/T/T	T/T/T/T	T/T/T/T	T/T/T/T	T/T/T/T	T/T/T/T	T/T/T/T	T/T/T/T	T/T/T/T	T/T/G/G	T/T/G/G	T/T/G/G	T/T/G/G	T/T/T/G	T/T/T/T	T/T/T/G	T/T/G/G	T/T/T/T	T/T/T/T	T/T/T/G	T/T/T/T	T/T/G/G	T/T/T/T	T/T/T/T	T/T/G/G	T/T/G/G	T/T	T/T/G/G	T/T/G/G	G/G	T/T	T/T	T/T	T/T	T/T	T/T	T/T	T/T	T/T	T/T	T/T	T/T/T/T	T/T	T/T	T/T	G/G	T/G	T/T
19009-669_188	C/C/C/T	C/C/T/T	C/C	C/T/T/T	C/C/T/T	T/T/T/T	C/C	C/C/T/T	C/C/T/T	C/C/T/T	C/C/T/T	C/C/C/T	C/C/C/C	C/C/C/C	C/C/T/T	C/C/C/T	T/T/T/T	C/C/T/T	C/C	T/T/T/T	C/C/C/T	C/C/T/T	T/T	T/T/T/T	T/T/T/T	C/C/C/T	C/C/C/C	T/T	T/T/T/T	C/C/T/T	C/C	T/T	T/T	T/T	T/T	T/T	T/T	T/T	T/T	T/T	T/T	T/T	C/T/T/T	T/T	C/T	T/T	C/C/C/C	T/T	T/T
19371-662_114	C/C/C/T	C/C/C/C	C/C/C/C	C/C	C/C/C/C	T/T/T/T	C/C/T/T	C/C/T/T	T/T/T/T	C/T/T/T	T/T/T/T	C/T/T/T	T/T/T/T	C/T/T/T	T/T/T/T	C/C/T/T	T/T/T/T	C/C/T/T	T/T/T/T	C/C	T/T/T/T	T/T/T/T	T/T/T/T	C/C/T/T	C/C/C/T	C/C	C/T/T/T	C/C	C/C/C/T	C/C/T/T	C/T/T/T	C/C	C/C	C/C	C/C	C/C	C/C	C/C	C/C	C/C	C/C	C/C	T/T/T/T	C/C	C/C	C/C	C/C/C/T	C/C	C/C
19955-651_120	G/G/G/A	G/G	G/G/G/G	G/G/A/A	G/G/G/G	G/A/A/A	G/G	G/G/A/A	G/G/G/A	G/G/A/A	G/G/A/A	G/G/G/G	G/G/G/A	G/G/A/A	G/G/A/A	G/G/G/G	G/G/A/A	G/A/A/A	G/G/G/G	G/G/G/A	G/A/A/A	G/G/G/A	G/G/G/G	G/G	G/G/G/G	A/A	G/G/A/A	G/A	G/G	G/G/A/A	A/A	G/G	G/A	G/G	A/A	G/G	G/G	A/A	G/G	A/A	G/G	G/G	G/G/A/A	G/G	G/G	A/A	G/G/A/A	G/G	A/A
2031-1858_179	T/T/C/C	T/C/C/C	T/T/T/T	T/T/T/T	T/T/T/T	T/T/C/C	T/T/T/T	T/T/T/T	C/C/C/C	T/T/T/C	T/T/T/T	T/T/T/C	T/T/T/C			T/T/T/T	C/C/C/C	T/T/T/T	C/C/C/C	T/T/C/C	T/T/T/T	T/T/T/T	T/T/C/C	T/T/T/T	T/T/T/C	T/T/T/C	T/T/C/C	T/T	T/T/T/C	T/T/T/C	T/T/T/T	T/T	T/T	T/T	T/T	T/T	T/T	T/T	T/T	T/T	T/T	T/C	T/T/C/C	T/T	T/T	T/T	T/C/C/C	T/T	T/T
20494-641_96	A/A	A/G/G/G	A/A/A/G	G/G/G/G	A/A/G/G	A/A/A/G	A/A/G/G	G/G/G/G	A/A/A/G	A/A/A/G	G/G/G/G	A/A/G/G	A/A/G/G	G/G	A/A	A/A/A/A	A/A/G/G	A/A/A/G	A/A/A/G	A/A/G/G	A/A/G/G	A/A	A/A/G/G	A/A/G/G	A/A/A/A	A/A/A/G	G/G/G/G	A/A	A/A/A/A	A/A/A/G	A/A/G/G	A/A	A/A	A/A	A/A	A/A	A/A	A/A	A/A	A/A	A/A	A/A	G/G	A/A	A/A	A/A	A/A/G/G	A/A	A/A
20495-641_126	T/T/C/C	T/T/T/C	T/T/T/T	T/T/T/C	T/T/T/T	T/T/T/C	T/T/C/C	T/T/T/T	T/T/T/T	T/T/T/T	C/C/C/C	T/T/T/C	T/T/C/C	T/T/T/C	T/T	T/T/T/T	T/T/T/T	C/C/C/C	T/T/C/C	T/T/T/T	T/T/T/T	T/T/T/T	C/C/C/C	T/T/C/C	T/T/T/C	T/T/T/T	T/C/C/C	T/C	T/T/T/T	T/T/T/C	T/T/T/T	T/C	C/C	T/C	T/C	C/C	C/C	T/T	C/C	C/C	T/C	C/C	T/T/T/C	T/T	T/C	T/T	T/T/T/T	C/C	T/C
20600-639_94	C/C/C/C	C/C/C/C	C/C/C/C	C/C/C/C	C/C/C/C	C/C/C/T	T/T	C/C/C/C	C/C/C/C	C/C/C/C	C/C/C/C	C/C	C/C/C/C	C/C/C/C	C/C	C/C/C/C	C/C/C/C	C/C/C/T	C/C/C/T	C/C/C/C	C/C/C/T	C/C/C/C	C/C/C/C	C/C/C/C	C/C/C/C	C/C	C/C/T/T	C/C	C/C/C/C	C/C/C/C	C/C	C/C	C/C	C/C	C/C	C/C	C/C	C/C	C/C	C/C	C/C	C/C	C/C	C/C	C/C	C/C	C/C/C/T	C/C	C/C
2073-1844_140	T/T/T/T	T/T/T/T	T/T	T/T/T/T	T/T	T/T	T/T/T/T	T/T/T/T	T/T/T/C	T/T/T/C	T/T/T/T	T/T/T/T	T/C/C/C	T/T/T/C	T/T	T/T/T/T	T/T/T/T	T/T/C/C	T/T/T/T	T/T	T/T/C/C	T/T/C/C	T/T	T/T/T/C	T/T	T/C/C/C	T/C/C/C	C/C	T/T/T/T	T/T/T/T	T/T	T/C	T/T	T/T	C/C	T/T	T/T	C/C	T/T	T/T	T/T	T/T	T/T	T/T	T/T	C/C	T/T/T/T	T/T	C/C
2139-1823_54	A/A/A/A	A/A/A/A	A/A/A/A	A/A/T/T	A/A/A/A	A/T/T/T	A/A/A/A	A/A/A/A	A/T/T/T	A/A/A/A	A/A/A/A	A/A/A/A	A/A/T/T	A/A/A/A	T/T	A/A/A/A	A/T/T/T	A/A/A/A	A/A/T/T	A/A/A/A	A/A/A/T	A/T/T/T	A/A/A/A	A/T/T/T	A/A/A/A	A/A	A/A/T/T	A/A	A/A/A/A	A/T/T/T	A/A/A/A	A/A	A/A	A/A	A/A	A/A	A/A	A/A	A/A	A/A	A/A	A/A	A/T/T/T	A/A	A/A	A/A	A/A/A/A	A/A	A/A
21839-618_191	C/C/T/T	C/C/T/T	C/C/C/T	C/C/C/T	T/T/T/T	C/C/C/T	T/T/T/T	C/C/C/T	T/T	C/T/T/T	C/C/C/T	C/C	C/C/T/T	C/C/C/T	T/T/T/T	C/T/T/T	T/T/T/T	C/C/T/T	T/T/T/T	T/T/T/T	C/C/C/C	C/C/C/T	C/C	C/C/T/T	C/C/T/T	T/T/T/T	C/T/T/T	T/T	C/C/T/T	C/C/C/C	C/C/C/T	T/T	T/T	T/T	T/T	T/T	T/T	T/T	T/T	T/T	T/T	T/T	T/T/T/T	T/T	T/T	T/T	C/C/T/T	T/T	T/T
2186-1806_72	G/G/G/G	G/G/C/C	G/G	G/G/G/G	G/G/C/C	G/G/G/C	G/G	G/G/G/C	G/G/G/G	G/G	G/G/G/C	G/G	G/G/G/C	G/C/C/C	G/G/G/G	G/G	G/G/G/G	G/C/C/C	G/G/C/C	G/G/G/C	G/G/C/C	G/G	C/C/C/C	C/C/C/C	G/G/C/C	G/G/G/G	G/G/C/C	G/G	G/G/G/G	G/G/C/C	G/C/C/C	G/G	G/G	G/G	G/G	G/G	G/G	G/G	G/G	G/G	G/G	G/G	G/G/G/G	G/C	G/C	G/G	G/G/C/C	G/G	G/G
22341-610_108	C/C	C/C/C/C	C/C/C/C	C/C/G/G	C/C/C/C	C/G/G/G	C/C/C/G	C/C/C/G	C/C/G/G	C/C/C/C	C/C	C/C/C/G	C/C/G/G	C/C/G/G	C/C/C/G	C/C/C/C	C/C/G/G	C/C	G/G/G/G	C/C/C/C	C/C/C/G	G/G/G/G	C/C/C/G	C/C/C/C	C/C/C/C	C/C/C/C	C/C/G/G	C/C	C/C/C/C	C/C/C/C	C/C/C/G	C/C	C/C	C/C	C/C	C/C	C/C	C/C	C/C	C/C	C/C	C/C	C/C/G/G	C/C	C/C	C/C	C/C/G/G	C/C	C/G
2244-1786_203	A/A/A/A	A/A/A/T	A/A/A/A	A/A/A/T	A/A/A/A	A/A/T/T	A/A/A/A	A/A/A/A	A/A/A/T	A/A/A/A	A/A/A/A	A/A/A/T	A/A/A/A	A/A/A/A	A/A/A/T	A/A/A/A	A/A/T/T	A/A/A/T	A/A/A/T	A/A/A/A	A/A/A/T	A/A/A/A	A/A/A/T	A/A/A/A	A/A/A/A	A/A/A/A	A/A/A/T	A/A	A/A/A/A	A/A/A/A	T/T/T/T	A/A	A/A	A/A	A/A	A/A	A/A	A/A	A/A	A/A	A/A	A/A	A/A/A/T	A/A	A/A	A/A	A/A/A/A	A/A	A/A
22474-608_24	A/A	A/A	A/A/A/A	A/A/A/A	A/A/A/A	A/A	A/A/A/G	A/A	A/A/A/G	A/A/A/G	A/A/A/A	A/A/A/G	A/A/A/G	A/A/A/A	A/A/A/A	A/G/G/G	A/A/A/A	A/A/A/G	A/A/A/A	A/G/G/G	A/A/A/G	A/A	A/A	A/A/A/G	A/G/G/G	A/A/A/A	A/A/A/A	A/G	A/A/G/G	A/G/G/G	A/A/A/G	A/A	A/A	A/A	A/A	A/A	A/A	A/A	A/A	A/A	A/A	A/A	A/A	A/A	A/A	A/A	A/A/A/A	A/A	A/A
23037-598_94	C/C/C/C	C/C/C/C	C/C/T/T	T/T/T/T	C/C/C/T	C/C/C/C	C/C/C/C	C/C/C/C	C/C/C/T	C/T/T/T	C/C/T/T	C/C/C/T	C/C/C/T	C/T/T/T	C/C/C/C	C/C	C/C/C/C	C/T/T/T	T/T/T/T	C/C/C/C	C/T/T/T	C/C/C/C	C/T/T/T	C/C/C/T	C/C/C/C	C/C/T/T	C/C	C/C	C/C	C/C/C/T	C/T/T/T	C/C	T/T	C/T	T/T	T/T	T/T	C/T	T/T	T/T	T/T	C/T	C/C/C/C	C/T	C/T	C/C	C/C/C/T	C/C	T/T
2320-1760_70	C/C/C/A	C/C/C/A	A/A/A/A	A/A/A/A	C/A/A/A	C/A/A/A	C/C/C/C	A/A/A/A	C/C	C/C/A/A	A/A/A/A	A/A/A/A	C/C/A/A	C/A/A/A	C/C/C/C	A/A/A/A	C/C/C/C	C/C/C/A	C/C/C/C	C/C/A/A	C/C/A/A	C/C/C/A	A/A/A/A	A/A/A/A	C/C/A/A	C/C/C/A	C/C/C/C	C/C	C/C/A/A	A/A/A/A	C/A/A/A	C/C	C/C	C/C	C/C	C/C	C/C	C/C	C/C	C/C	C/C	C/C	C/C/C/A	C/C	C/C	C/C	A/A/A/A	C/C	C/C
23211-596_178	T/T/C/C	C/C/C/C	T/T/C/C	C/C/C/C	T/T/C/C	C/C/C/C		C/C/C/C		C/C/C/C		C/C/C/C		C/C/C/C	C/C/C/C	C/C/C/C	C/C/C/C	C/C/C/C	C/C/C/C	C/C/C/C	C/C/C/C		C/C/C/C	C/C/C/C	T/C/C/C	T/T/T/C	C/C/C/C	T/C	T/T/C/C	C/C/C/C	C/C/C/C	T/C	T/T	T/C	T/T	T/C	T/C	T/C	T/C	C/C	T/C	C/C	C/C/C/C	T/C	T/C	C/C	C/C/C/C	C/C	T/C
2332-1756_41	T/T/T/T	T/C/C/C	T/T/T/C	T/C/C/C	T/T/T/C	T/T/T/T	T/T/T/C	T/T/T/T	T/T/T/T	T/T/T/C	T/C/C/C	T/T/T/T	T/T/T/C	T/T/T/T	T/T/T/T	T/T/T/T	T/T/T/T	T/T/T/C	T/T/T/C	T/T/T/T	T/T	T/T/C/C	T/T/T/T	T/T/C/C	T/T/T/T	T/T/T/T	T/T	T/T	T/T/T/T	T/T/T/C	T/T/T/T	T/T	T/T	T/T	T/T	T/T	T/T	T/T	T/T	T/T	T/T	T/T	T/T/T/T	T/T	T/T	T/T	T/T/T/C	T/T	T/T
23328-594_121	G/G/G/G	G/G/G/T	G/G	G/G	G/G	G/G/G/G	G/G/G/G	G/G	G/G/G/G	G/G/G/T	G/G	G/G/G/T	G/G/G/T	G/G/T/T	G/G	G/G/G/T	G/G/T/T	G/G/G/T	G/G/G/T	G/G/G/G	G/G/T/T	G/G/G/G	G/G/G/G	G/G	G/G/G/G	G/G	G/G/T/T		G/G/G/G	G/G	G/G/G/T		G/G	G/G	G/G	G/G	G/G	G/G	G/G	G/G	G/G	G/G	G/G	G/G	G/T	G/G	G/G/T/T	G/G	G/G
23677-588_152	A/A/A/C	A/A/A/C	A/A/A/A	A/A/A/A	A/A/A/A	A/A/A/A	A/A/A/A	A/C/C/C	A/A	A/A/A/A	C/C	A/A/C/C	A/A/A/A	A/A/C/C	A/C/C/C	A/A/A/A	A/A/C/C	A/C/C/C	A/A/C/C	A/A/C/C	A/A/A/A	A/A/A/A	A/A/C/C	A/A/C/C	A/A/A/C	A/A/A/C	A/A	A/A	A/A/C/C	A/A/A/A	C/C	A/A	A/A	A/C	A/A	A/A	A/A	A/A	A/A	A/A	A/A	A/A	A/A/A/C	A/A	A/C	A/A	A/A/C/C	A/A	A/A
2385-1739_63	G/G	G/G/G/G	G/G/G/G	G/G	G/G/A/A	G/G/A/A	G/G	G/G/G/G	G/G	G/G/G/G	G/G/A/A	G/G/G/A	G/G	G/G/G/G	G/G/A/A	G/G/G/G	G/G/G/A	G/G/G/A	G/G/G/A	G/G/G/G	G/G/G/A	G/A/A/A	G/G	G/G/G/A	G/G/G/G	G/G/G/G	G/G/G/A	G/G	G/G/G/G	G/G/G/A	G/G/A/A	G/G	G/G	G/G	G/G	G/G	G/G	G/G	G/G	G/G	G/G	G/G	G/G	G/G	G/G	G/G	G/G/G/G	G/G	G/G
23906-585_187	C/C/C/C	C/C/C/T	C/C/C/C	C/C/T/T	C/C/C/C	T/T/T/T	C/C	C/C	C/C/C/T	C/C/C/C	C/C/C/C	C/C/C/C	T/T/T/T	C/C/C/T	C/C/T/T	C/C/T/T	T/T/T/T	C/T/T/T	C/T/T/T	C/C/C/C	T/T/T/T	T/T	C/T/T/T	T/T	C/T/T/T	C/C/C/T	T/T/T/T	C/C	C/T/T/T	T/T/T/T	T/T/T/T	C/C	C/C	C/C	C/C	C/C	C/C	C/C	C/C	C/C	C/C	C/C	T/T/T/T	C/C	C/C	C/T	C/C/T/T	C/C	C/C
24242-580_118	A/A/G/G	A/A/G/G	A/A/G/G	A/A/A/A	A/A/A/G	A/A/A/A	A/A/A/G	A/G/G/G	A/G/G/G	A/A/A/A	A/A/G/G	A/A/G/G	A/A/A/G	A/A/G/G	A/A/G/G	G/G/G/G	A/A/G/G	A/A/A/A	A/A/G/G	G/G/G/G	A/A/G/G	A/A/G/G	A/A/G/G	A/A/A/A	G/G/G/G	G/G	A/A/A/A	A/G	A/G/G/G	A/A/A/A	A/A/G/G	G/G	A/G	A/A	A/G	G/G	G/G	A/G	G/G	G/G	A/A	A/A	A/A/A/A	A/A	A/A	G/G	A/A/A/A	G/G	A/A
2502-1705_113	T/T/T/T	T/T/T/T	T/T/T/T	T/T/T/T	T/T/T/T	T/T/A/A	T/T/T/T	T/T/T/A	T/T/T/A	T/T/T/A	T/T/T/T	T/T/T/T	T/T/T/T	T/T/T/A	T/A/A/A	T/T/T/T	T/A/A/A	T/T/T/T	T/T/T/T	T/T/T/T	T/T/T/T	T/T/A/A	T/T/T/T	T/T/T/A	T/T/T/T	T/T/T/T	T/T/T/T	T/T	T/T/T/T	T/T/T/T	T/T/T/T	T/T	T/T	T/T	T/T	T/T	T/T	T/T	T/T	T/T	T/T	T/T	T/A/A/A	T/T	T/T	T/T	T/T/T/T	T/T	T/T
25346-564_85	C/C/C/C	T/T/T/T	T/T	T/T/T/T	C/C	T/T/C/C	T/T/T/C	T/T/T/C	T/T/T/C	T/T/T/C	T/T/T/T	T/T/T/T	C/C/C/C	T/T/T/C	T/T/C/C	T/T/T/C	C/C/C/C	T/T/T/C	T/C/C/C	T/T/T/T	T/T/T/C	T/T/T/C	T/T/C/C	T/T	T/T/T/C	T/T/T/T	T/T/C/C	T/T	T/T	T/T/T/C	T/T/C/C	T/T	T/T	T/T	T/T	T/T	T/T	T/T	T/T	T/T	T/T	T/T	T/T/C/C	T/T	T/T	T/T	T/T/C/C	T/T	T/T
25726-559_109	T/T/C/C	T/T/T/T	T/T/T/T	T/T/T/T	T/T/T/C	C/C/C/C	T/T/T/C	C/C/C/C	T/T/T/C	T/T	T/C/C/C	T/C/C/C	T/T/T/C	T/T/T/C	C/C/C/C	T/T/C/C	T/T/C/C	C/C/C/C	T/C/C/C	C/C/C/C	C/C/C/C	T/C/C/C	T/T/C/C	T/T/T/C	T/T/T/C	C/C/C/C	T/T/T/C	T/T	T/T/C/C	T/T/T/C	T/T/T/T	T/T	T/T	T/T	T/T	T/T	T/T	T/T	T/T	T/T	T/T	T/T	T/T	T/T	T/T	T/T	T/T/T/C	T/T	T/T
25889-557_78	C/C/A/A	C/C/C/C	C/C/C/A	C/C/C/A	C/C/A/A	C/C/C/C	C/C/A/A	C/C/A/A	C/C/C/C	C/C/C/A	C/C/A/A	C/C/A/A	C/C/C/C	C/C/C/A	C/C/C/C	C/C/C/A	C/C/C/C	C/C/C/A	C/C/C/C	C/C/C/C	A/A/A/A	C/C/C/C	C/A/A/A	C/C/C/A	C/C/C/C	C/C	C/C/C/A	C/C	C/C/C/C	C/C/C/C	C/C/A/A	C/C	C/C	C/C	C/C	C/C	C/C	C/C	C/C	C/C	C/C	C/C	C/C/C/C	C/C		C/C	C/C/C/C	C/C	C/A
26145-554_118	A/A/A/G	A/A/G/G	A/A/A/G	G/G/G/G	A/A/A/A	A/A/A/A	A/A/G/G	A/A/G/G	A/A/A/G	A/A/G/G	A/A/G/G	A/A/A/G	G/G/G/G	A/A/A/G	A/A/G/G	A/G/G/G	A/A/G/G	A/A/A/G	A/A/A/A	A/A/G/G	A/A/G/G	A/A/A/A	A/A/A/A	A/A/G/G	A/A/G/G	A/A/G/G	A/G/G/G	A/G	A/A/G/G	A/G/G/G	A/A/G/G	A/G	A/G	A/G	A/G	A/G	A/G	A/G	A/G	A/G	A/G	G/G	A/A/A/A	A/G	A/G	A/G	A/A/G/G	G/G	A/A
26636-548_94	G/G/G/T	G/G/T/T	G/G/G/T	G/G/G/T	G/G/G/G	G/G/G/G	G/G/T/T	G/G/G/T	G/G/G/G	G/G/G/G	G/T/T/T	G/G/G/T	G/G/T/T	G/G/G/G	G/G/G/G	G/G/G/T	G/G/G/G	G/G/G/G	G/G/T/T	G/G/T/T	G/G/G/T	G/G/G/G	G/G/G/T	G/G	G/G/G/T	G/G	G/G/G/T	G/G	G/G/T/T	G/T/T/T	G/G/T/T	G/G	G/T	G/G	G/G	G/G	G/G	G/G	G/G	G/G	G/G	G/G	G/G/G/G	G/G	G/G	G/G	G/G/T/T	G/G	G/G
27133-542_90	A/A/A/G	A/A/A/A	A/A/G/G	A/A/G/G	A/A	A/A/A/A	A/A/G/G	A/A/A/G	A/A/A/G	A/A/A/A	A/A/G/G	A/A/A/G	A/A/A/A	A/A/A/G	A/A/A/G	A/G/G/G	A/A/A/A	A/A/A/G	A/A/A/A	A/A/A/A	A/A/A/A	A/A/A/G	A/A/A/A	A/A/A/A	G/G	A/A/A/A	A/A/A/G	G/G	A/G/G/G	A/A/A/A	A/A	G/G	G/G	G/G	A/A	G/G	G/G	A/A	G/G	G/G	G/G	G/G	A/A/A/A	G/G	G/G	A/G	A/A/A/A	G/G	A/A
27197-541_123	A/C/C/C	A/C/C/C	A/C/C/C	A/A/C/C	A/A/C/C	C/C/C/C	A/A/C/C	A/C/C/C	C/C/C/C	C/C/C/C	A/A	A/C/C/C	A/A/C/C	A/A/C/C	A/A/C/C	C/C/C/C	A/A/A/C	A/A/C/C	A/C/C/C	C/C/C/C	A/A/C/C	C/C/C/C	A/C/C/C	C/C/C/C	C/C/C/C	A/A	C/C/C/C	A/A	C/C/C/C	C/C/C/C	A/A/C/C	A/A	A/A	A/C	A/C	A/C	A/C	A/A	A/C	A/A	A/A	A/A	A/C/C/C	A/C	A/A	A/A	A/A/A/A	C/C	A/A
2789-1633_28	G/G/G/A	G/G	G/G/G/A	G/G	G/G/G/A	G/G	G/G	G/G/A/A	G/G	G/G/A/A	G/G/G/G	G/G	G/G/G/A	G/G/G/G	G/G	G/G	G/G	G/G/G/G	G/G/G/A	G/G/G/A	G/G/A/A	G/G	G/G/G/G	G/G	G/G	G/G/A/A	G/G/A/A	G/A	G/G/G/G	G/G/G/G	G/G/G/G	G/A	G/A	G/G	G/G	G/G	G/G	G/G	G/A	G/A	G/G	G/G	G/G/G/G	G/G	G/G	G/A	G/G/G/A	G/A	G/G
2795-1632_102	A/A/A/A	A/A/G/G	A/A	A/A/G/G	A/A/A/A	A/A/A/G	A/A/A/A	A/A	A/A	A/A	A/A	A/A/G/G	A/A/A/A	A/A	A/A	A/A/G/G	A/A/A/A	G/G/G/G	A/A	A/A/G/G	A/A	A/A	A/A	A/A/G/G	A/A/A/G	A/A/A/A	A/A	A/A	A/A	A/A/G/G	A/A/A/G	A/A	A/A	A/A	A/A	A/A	A/A	A/A	A/A	A/A	A/A	A/A	A/A		A/A	A/A	A/A/A/A	A/A	A/A
28124-530_34	A/A/A/G	A/A/A/G	A/A/A/G	A/A/A/A	A/A/G/G	A/A/A/G	A/A/A/G	G/G/G/G	A/A/A/A	A/A/G/G	A/A/A/A	A/A/A/G	A/A/A/G	A/A/A/A	A/A/A/A	A/A/G/G	A/A/A/A	A/A/G/G	A/A/G/G	G/G/G/G	A/A/A/G	A/A/A/G	A/A/G/G	A/G/G/G	A/A/A/G	A/A	A/A/G/G	A/A	A/A/G/G	G/G	A/A/G/G	A/A	A/A	G/G	A/A	A/A	A/A	A/A	A/A	A/A	A/A	G/G	A/A/A/G	A/A	A/G	A/A	A/A/A/A	A/A	A/A
28128-530_104	G/G/G/G	G/G/G/A	G/G/G/G	A/A/A/A	G/G/G/G	A/A/A/A	G/G/G/G	G/G/A/A	G/G/A/A	G/G/G/G	G/G/A/A	G/A/A/A	A/A/A/A	G/G/A/A	G/G/G/G	G/G/G/G	G/G/G/A	G/G/G/G	G/G/A/A	G/G/G/A	G/G/G/G	G/G/G/A	G/G/G/G	G/A/A/A	G/G/A/A	G/G/G/G	A/A/A/A	G/G	G/G/G/G	G/G/G/G	G/G/A/A	G/G	G/G	G/G	G/G	G/G	G/G	G/G	G/G	G/G	G/G	G/G	A/A/A/A	G/G	G/G	G/G	G/G/G/G	G/G	G/G
2850-1621_87	G/G/G/G	G/G/G/G	G/G/G/G	G/G/G/A	G/G/G/G	G/G	G/G/G/G	G/G/G/G	G/G/G/A	G/G/G/A	G/G/G/A	G/G/G/G	G/G/G/G	G/G/G/A	G/G/G/A	G/G/G/G	G/A/A/A	G/G/G/A	G/G/A/A	G/G/G/G	G/G/A/A	G/G/G/A	G/A/A/A	G/G/A/A	G/G/G/A	G/G/G/G	G/G/G/G	G/G	G/G	G/G/G/A	G/G/G/A	G/G	G/G	G/G	G/G	G/G	G/G	G/G	G/G	G/G	G/G	G/G	G/G/G/A	G/G	G/G	G/G	G/G/G/G	G/G	G/G
29448-514_116	T/T/C/C	T/T/C/C	T/T/C/C	T/T/C/C	T/T	T/T	T/T/C/C	T/T/C/C	T/T	T/C/C/C	C/C/C/C	C/C/C/C	T/C/C/C	T/T/T/C	T/T/T/T	T/C/C/C	T/T/T/C	C/C/C/C	T/T/C/C	T/C/C/C	T/T/T/C	T/T/T/T	T/T/C/C	C/C/C/C	T/T/C/C	C/C	T/T/C/C	C/C	T/T/C/C	T/T/C/C	T/T/T/C	C/C	T/T	T/T	C/C	C/C	C/C	C/C	C/C	T/T	T/T	T/T	T/T	T/T	T/T	C/C	T/T/T/T	T/C	C/C
29639-512_178	G/G/G/G	T/T/T/T	G/T/T/T	G/G/G/T	T/T/T/T	G/G/T/T	G/G/G/G	G/T/T/T	G/G/T/T	T/T/T/T	T/T/T/T	G/T/T/T	G/G/T/T	G/T/T/T	T/T/T/T	G/G/G/G	T/T/T/T	T/T	G/T/T/T	T/T/T/T	T/T/T/T	G/G/G/T	T/T/T/T	G/G/T/T	T/T/T/T	T/T/T/T	G/T/T/T	T/T	T/T/T/T	G/T/T/T	G/T/T/T	T/T			T/T	T/T	T/T	T/T	T/T				T/T/T/T			T/T	G/G/T/T	T/T	T/T
30050-508_96	A/A/A/T	A/A/T/T	A/A/T/T	A/A/A/T	A/A	T/T/T/T	A/A/A/T	A/A/A/A	A/A/T/T	A/T/T/T	T/T	A/A	A/A/A/T	A/A/T/T	A/A/T/T	A/A/A/A	T/T/T/T	A/A/T/T	A/T/T/T	A/A/A/A	T/T	T/T	A/A/T/T	A/A/T/T	A/A/A/A	A/A/T/T	T/T/T/T	A/A	A/A/A/A	A/T/T/T	A/A	A/A	A/A	A/A	A/A	A/A	A/A	A/A	A/A	A/A	A/A	A/A	T/T/T/T	A/A	A/A	A/A	A/A	A/A	A/A
3091-1569_131	G/G/A/A	G/A/A/A	G/G/A/A	G/G/A/A	G/G/A/A	G/A/A/A	G/G/A/A	G/G/A/A	G/G/A/A	G/G/G/A	G/G/A/A	G/G/A/A	G/G/A/A	G/G/A/A	A/A/A/A	G/G/A/A	G/G/A/A	G/A/A/A	A/A/A/A	G/G/A/A	G/G/A/A	G/G/A/A	A/A/A/A	A/A/A/A	G/G/A/A	G/G/G/G	A/A/A/A	G/A	G/G/A/A	A/A/A/A		G/A	G/G	G/A	G/A	G/A	G/A	G/A	G/A	G/A	G/A	G/A	G/G/A/A	G/A	G/A	G/A	A/A/A/A	G/G	G/A
31-12671_80	G/G	G/G/G/G	G/G	G/G/G/G	G/G	G/G/G/G	G/G	G/G/G/G	G/G/G/G	G/G/G/G	G/G	G/G/G/G	G/G/G/G	G/G/G/G	G/G/G/G	G/G/G/G	G/G/G/G	G/G/G/G	G/G	G/G/G/G	G/G/G/G	G/G/G/G	G/G/G/G	G/G	G/G/G/G	G/G/G/G	G/G/G/G	G/G	G/G	G/G/G/G	G/G/G/G	G/G	G/A	G/A	G/G	G/A	G/A	G/G	G/A	G/A	G/G	G/A	G/G/G/G	G/A	G/A	G/G	G/G	G/G	G/G
31732-490_103	T/T/T/T	T/T/T/T	T/C/C/C	C/C/C/C	T/T/C/C	C/C/C/C		C/C/C/C	C/C/C/C	C/C/C/C	C/C/C/C	C/C/C/C	C/C/C/C	C/C/C/C	C/C/C/C	C/C/C/C	T/C/C/C	C/C/C/C	C/C/C/C	C/C/C/C	T/T/C/C	C/C/C/C	C/C/C/C	T/T/T/C	C/C/C/C		C/C/C/C	T/T	T/C/C/C	T/C/C/C	C/C/C/C	T/T	T/T	T/T	T/T	T/T	T/T	T/T	T/T	T/T	T/T	T/T	T/C/C/C	T/T	T/T	T/T	T/C/C/C	T/T	T/T
31976-488_151	C/T/T/T	T/T/T/T	C/T/T/T	C/C/T/T	C/C/T/T	T/T/T/T	T/T/T/T	T/T/T/T	T/T/T/T	T/T/T/T	T/T/T/T	T/T/T/T	T/T/T/T	T/T/T/T	T/T/T/T	T/T/T/T	T/T/T/T	T/T/T/T	T/T/T/T	T/T/T/T	T/T/T/T	T/T/T/T	T/T/T/T	T/T/T/T	T/T/T/T	T/T/T/T	C/C/T/T	C/C	T/T/T/T	T/T/T/T	T/T/T/T	C/T	T/T	C/C	C/T	C/C	C/C	T/T	C/C	C/T	C/C	C/C	T/T/T/T	C/C	C/C	T/T	T/T/T/T	C/T	C/T
3329-1523_192	C/C/C/C	C/C/G/G	C/C/C/G	C/C/C/G	C/C/G/G	C/G/G/G	C/C/C/C	C/C/G/G	C/G/G/G	C/C/C/G	C/C/G/G	C/C/G/G	C/G/G/G	G/G/G/G	G/G/G/G	C/C/C/C	C/C/C/G	G/G	C/G/G/G	C/C/C/G	C/C/G/G	C/G/G/G	C/G/G/G	G/G/G/G	C/C/C/G	C/C/C/C	C/G/G/G	C/C	C/C/C/C	G/G/G/G	C/C/G/G	C/C		C/C	C/C			C/C			C/C	C/C	C/C/G/G	C/C	C/C	C/C	G/G/G/G		C/C
3416-1508_157	A/A/A/A	A/A/A/A	A/A/T/T	A/A/A/A	A/A/A/A	A/A/A/T	A/A/A/A	T/T	A/A/A/T	A/A/A/T	A/A/T/T	A/A/A/A	T/T/T/T	A/A/A/A	A/A/A/T	A/A/A/A	A/A/A/T	A/A/A/T	A/A/T/T	A/A/A/T	T/T/T/T	A/A/A/A	A/A/A/A	A/A/T/T	A/A/A/T	T/T/T/T	A/A/A/T	A/A	A/A/A/T	A/A/A/A	A/A/A/T	A/A	A/A		A/A	A/A	A/A	A/A	A/A	A/A	A/A	A/A	A/A/A/T		A/A	A/A	T/T/T/T	A/A	A/A
3436-1503_149	C/C/C/A	C/C/A/A	C/C	C/C/C/C	C/C	C/C/A/A	C/C/C/A	C/C/C/C	C/A/A/A	C/C/C/C	C/C/C/A	C/C/C/A	A/A/A/A	C/C/C/C	C/C	C/C/C/A	C/C/C/C	C/C/C/A	A/A/A/A	C/C/C/C	A/A/A/A	C/C/A/A	A/A/A/A	A/A/A/A	C/C/C/A	C/C/C/A	A/A/A/A	C/C	C/C/C/C	A/A/A/A	C/A/A/A	C/C	C/C	C/C	C/C	C/C	C/C	C/C	C/C	C/C	C/C	C/C	C/C/C/C	C/C	C/C	C/C	A/A/A/A	C/C	C/C
35477-458_111	G/G/A/A	A/A/A/A	G/G/G/G	A/A/A/A	G/G/A/A	A/A/A/A	G/G/G/A	A/A/A/A	A/A/A/A	A/A/A/A	A/A/A/A	A/A/A/A	A/A/A/A	A/A/A/A	A/A/A/A	G/A/A/A	A/A/A/A	A/A/A/A	A/A/A/A	G/G/A/A	A/A/A/A	A/A/A/A	A/A/A/A	A/A/A/A	G/G/G/G	A/A/A/A	A/A/A/A	G/G	G/A/A/A	A/A/A/A	A/A/A/A	G/G	G/A	A/A	G/G	G/G	G/G	G/G	G/G	A/A	G/G	A/A	A/A/A/A	A/A	A/A	G/G	G/G/G/A	G/G	G/G
3550-1481_80	G/G/G/G	G/G/A/A	G/G/G/G	G/G/A/A	G/G/G/G	G/G/G/G	G/G/G/G	G/G/G/G	G/G/G/G	G/G/G/G	G/G/G/G	G/G/G/A	G/G/G/G	G/G/G/G	G/G/G/G	G/G/G/G	G/G/G/G	G/G/G/A	G/A/A/A	G/G/G/G	G/G/G/G	G/G/G/G	G/G/G/A	G/G/G/A	G/G/G/G	G/G/G/A	G/G/A/A	G/G	G/G/G/G	G/G/G/A	G/G/A/A	G/G	G/G	G/G	G/G	G/G	G/G	G/G	G/G	G/G	G/G	G/G	G/G/G/G	G/G	G/G	G/G	G/G/G/A	G/G	G/G
3552-1481_92	T/T/A/A	T/T/T/T	T/T/T/T	T/T/T/T	T/T	T/T/T/T	T/T/T/T	T/T/T/T	T/T	T/T/T/T	T/T/A/A	T/T/T/T	T/T/T/T	T/T/T/T	T/T/T/A	T/A/A/A	T/T/T/T	T/T/A/A	T/T/T/T	T/T/A/A	T/T/T/A	T/T/T/A	T/T/T/T	T/T/T/A	A/A/A/A	T/T/T/T	T/T/A/A	T/T	T/T/A/A	T/T/A/A	T/T/T/A	T/T	T/T	T/T	T/A	T/A	T/A	T/A	T/A	A/A	T/T	T/T	T/T/T/T	T/T	T/T	T/T	T/T/T/A	T/A	T/A
35673-456_147	T/T/T/T	T/T/T/C	T/T/T/T	T/T/C/C	T/T/T/T	T/T/T/T	T/T	T/T/T/C	T/T/T/T	T/T	T/T/T/C	T/T/C/C	T/T/T/C	T/T	T/T/T/C	T/T	T/T/T/C	T/T/C/C	T/T/T/C	T/T	T/T/T/C	T/T	T/T/C/C	T/T/T/C	T/T	T/T/T/T	T/T/C/C	T/T	T/T	T/T/T/C	T/T	T/T	T/T	T/T	T/T	T/T	T/T	T/T	T/T	T/T	T/T	T/T	T/T/T/C	T/T	T/T	T/T	T/T/T/C	T/T	T/T
36254-451_126	T/T	A/A/A/T	A/A/A/A	A/T/T/T	A/A/A/A	A/A/T/T	A/A	A/A/T/T	A/T/T/T	A/A/T/T	T/T/T/T	A/T/T/T	A/A/T/T	A/A/A/A	A/A/T/T	A/A/T/T	A/T/T/T	A/A/T/T	A/T/T/T	A/A/A/A	A/A/A/T	A/A/T/T	A/A/T/T	A/T/T/T	A/A/T/T	A/A/A/T	A/A/T/T	A/T	A/A/T/T	A/T/T/T	A/A/T/T	A/T	A/A	A/A	A/T	A/A	A/A	A/A	A/A	A/A	A/A	A/A	A/A/T/T	A/A	A/A	A/T	A/A/A/T	A/A	A/A
36329-451_122	G/G/G/G	G/G/C/C	G/G/G/G	G/G/G/C	G/G/G/G	G/G/G/G	G/G/G/G	G/C/C/C	G/G	G/G/G/C	G/G	G/G/C/C	G/G	G/G/G/C	G/G	G/G/G/C	G/G	G/C/C/C	G/G/G/C	G/G/G/C	G/G	G/G/G/G	G/G	G/G/C/C	G/G/G/G	G/G/G/C	G/G/C/C	G/G	G/G/G/C	G/G/G/C	G/G/G/G	G/G	G/G	G/C	G/G	G/G	G/G	G/G	G/G	G/G	G/C	G/G	G/G	G/G	G/G	G/G	G/C/C/C	G/G	G/G
37145-444_54	T/T/T/T	T/T/T/T	C/T/T/T	T/T/T/T	T/T/T/T	C/C/T/T	C/T/T/T	C/C	T/T/T/T	T/T/T/T	C/C/T/T	C/C/C/T	C/C/T/T	C/C/T/T	T/T/T/T	T/T/T/T	C/C/T/T	T/T/T/T	C/T/T/T	C/C/T/T	C/C/T/T	C/C	C/C/C/T	C/C/C/T	C/C/C/T	T/T/T/T	C/C/C/T	T/T	C/C	C/T/T/T	C/C/C/T	T/T	T/T		T/T	T/T	T/T	T/T	T/T	T/T	T/T	T/T	C/C/C/T	T/T		T/T	C/C/C/C	T/T	T/T
37461-442_164	C/C/A/A	C/C/C/C	C/C/C/C	C/C/C/C	C/C/C/C	C/C/C/C	C/C/C/A	C/C/C/A	C/C/A/A	C/C/C/C	C/A/A/A	C/C/C/C	C/C/A/A	C/C/C/C	C/C/C/A	C/C/C/C	C/C/C/A	C/C/C/C	C/C/C/C	C/C/C/C	C/C/A/A	C/C/C/A	C/C/C/A	C/C/C/A	C/C/C/C	C/C/C/C	C/A/A/A	C/C	A/A	C/C/C/C	A/A/A/A	C/C	C/C	C/C	C/C	C/C	C/C	C/C	C/C	C/C	C/C	C/C	C/C/A/A	C/C	C/C	C/C	C/C/A/A	C/C	C/C
37540-441_180	A/A/G/G	A/A/A/A	A/G/G/G	A/A/G/G	A/A/G/G	A/A/A/G	A/A	A/A/G/G	A/A/A/A	A/A/A/G	A/A	A/A/G/G	G/G/G/G	G/G/G/G	A/A	A/A/G/G	A/A/A/A	G/G	G/G/G/G	A/A/A/A	A/A/G/G	A/A/A/G	G/G/G/G	G/G/G/G		A/A/A/G	A/G/G/G	A/A	A/A/A/G	G/G/G/G	A/A/A/A	A/A	A/A	A/G	A/A	A/A	A/A	A/A	A/A	A/A	A/A	A/A	A/A/A/A	A/A	A/G	A/A	G/G/G/G	A/A	A/A
3767-1447_175	T/T/T/T	C/C/C/C	T/C/C/C	T/T/C/C	C/C/C/C	T/T/T/C	T/C/C/C	C/C/C/C	C/C/C/C	T/C/C/C	C/C/C/C	C/C/C/C	T/C/C/C	T/T/C/C	T/T/C/C	T/T/C/C	T/T/T/T	T/T/C/C	T/T/C/C	T/T/T/C	T/T/T/C	T/T/T/C	T/C/C/C	T/T/T/T	C/C/C/C	T/T	T/T/C/C	T/T	T/T/C/C	T/T/C/C	T/T/C/C	T/T	T/T	T/T	T/T	T/T	T/T	T/T	T/T	T/T	T/T	T/T	T/T/T/T	T/T	T/T	T/T	T/C/C/C	T/T	T/T
38155-437_39	A/A/A/G	G/G/G/G	A/A/A/A	A/A/A/G	A/A/A/A	A/A/G/G	A/A/A/A	A/A/A/A	A/A/A/A	A/A/G/G	A/A/G/G		G/G/G/G	G/G/G/G	A/A/G/G	G/G/G/G	A/A/G/G	A/A	G/G/G/G	G/G/G/G	G/G/G/G	A/A/A/A	A/A/G/G	G/G/G/G	G/G/G/G	G/G/G/G	G/G/G/G	A/G	G/G/G/G	A/A/A/A	G/G/G/G	A/G	A/G	A/A	A/A	G/G	G/G	A/A	G/G	G/G	A/A	A/A	A/A/G/G	A/A	A/A	A/A	G/G/G/G	G/G	A/A
38555-434_42	T/T/T/T	T/T/T/T	T/T/T/T	T/T/T/T	T/T/T/T	T/T/T/T	T/T/T/T	T/T/T/C	T/T/T/T	T/T/C/C	T/T/C/C	T/T	T/T/T/T	C/C/C/C	T/T/T/T	T/T/T/C	T/T/T/T	T/T/C/C	T/T/T/T	T/T/T/C	T/T/T/T	T/T/T/T	T/T/T/C	C/C/C/C	T/T/T/C	T/T/T/T	T/T/T/T	T/T	T/T/T/T	T/T/T/T	T/T/C/C	T/T	T/T	T/T	T/T	T/T	T/T	T/T	T/T	T/T	T/T	T/T	T/T/T/T	T/T	T/T	T/T	T/T/T/T	T/T	T/T
38854-432_237	G/G/A/A	G/G/A/A	G/G/A/A	G/G/A/A	G/A/A/A	G/G/G/A	G/A/A/A	G/G/G/A	G/G/A/A	G/A/A/A	G/G/A/A		G/G/A/A	G/G/G/A	G/G/G/A	G/G/G/A		G/G/A/A	G/G/G/A	G/G/A/A	G/A/A/A		G/G/A/A	G/G/G/A	G/G/A/A	G/G/G/A	G/G/G/G	G/A	G/G/A/A	G/A/A/A	G/G/A/A	G/A	G/A	G/A	G/A	G/A	G/A	G/A	G/A	G/A	G/A	G/A	G/G/G/A	G/A	G/A	G/G	G/A/A/A	G/A	G/A
38923-431_192	A/A/A/A	G/G/A/A	G/A/A/A	G/G/A/A	G/G/A/A	A/A/A/A		A/A/A/A	A/A/A/A	G/A/A/A	G/A/A/A	A/A/A/A	A/A/A/A	G/G/A/A	A/A/A/A	G/G/A/A	A/A/A/A	A/A/A/A	G/A/A/A	A/A	A/A/A/A	A/A/A/A	A/A/A/A	A/A/A/A	G/G/A/A	A/A	A/A/A/A	G/A	A/A	A/A/A/A	A/A/A/A	G/G	G/G	A/A	G/G	G/G	G/G	G/G	G/G		G/A	G/A	A/A/A/A	G/G	G/G	G/G	A/A	G/G	G/G
38994-431_174	G/G/G/G	A/A/A/G	G/G/G/G	A/G/G/G	G/G/G/G	G/G/G/G	G/G/G/G	A/G/G/G	G/G/G/G	G/G/G/G	A/A/A/A	G/G/G/G	G/G/G/G	A/A/A/A	G/G/G/G	G/G/G/G	G/G/G/G	A/A/A/A	A/A/A/G	G/G/G/G	A/A/A/A	G/G/G/G	A/A/G/G	A/A/A/A	G/G/G/G	G/G/G/G	A/A/G/G	G/G	A/G/G/G	A/A/A/G	A/A/G/G	G/G	G/G	G/G	G/G	G/G	G/G	G/G	G/G	G/G	G/G	G/G	A/G/G/G	G/G	G/G	G/G	A/A/G/G	G/G	G/G
39101-430_146	G/G/G/G	G/G/G/A	G/G/G/G	G/G/G/A	G/G/G/G	G/A/A/A	G/G/A/A	G/G/G/A	G/G/G/A	G/G/G/G	G/G/G/G	G/G/A/A	G/G	G/G/G/G	G/G/G/A	G/G	G/G/G/G	G/G	G/G	G/G/G/G	G/G	G/G/A/A	G/G	G/G/G/G	G/G/G/A	G/G	G/G	G/G	G/G/G/G	G/G	G/G	G/G	G/G	G/G	G/G	G/G	G/G	G/G	G/G	G/G	G/G	G/G	G/G/A/A	G/G	G/G	G/G	G/G/G/A	G/G	G/G
3952-1423_70	G/G/G/A	G/G	G/G/A/A	G/G	G/G/A/A	G/G/A/A	G/G/A/A	G/G/G/G	G/G/A/A	G/G/G/A	G/G/G/A	G/G/G/A	G/G/G/G	G/G/A/A	G/G/A/A	G/G/A/A	A/A/A/A	G/G/A/A	G/G/G/G	G/A/A/A	G/G/G/G	G/G/A/A	G/G/G/G	G/G/G/G	G/G/A/A	A/A	G/G/A/A	A/A	G/G/G/A	G/G/G/G	G/G/G/A	A/A	G/G	G/G	G/A	G/G	G/G	G/G	G/G	G/G	G/G	G/G	G/G/A/A	G/G	G/G	A/A	G/G/G/G	G/G	G/G
40403-420_49	A/A/A/A	A/A/A/A	C/C/C/A	C/C/C/A	C/C/C/C	A/A/A/A	C/C/C/C	C/A/A/A	C/A/A/A	C/C/C/A	A/A/A/A	C/A/A/A	C/C/A/A	C/C/C/C	C/A/A/A	C/C/C/C	A/A/A/A	C/A/A/A	C/C/C/A	C/C	A/A/A/A	C/C/A/A	A/A/A/A	C/A/A/A	C/C/C/C	C/C		C/C	C/C/C/C	A/A/A/A	A/A/A/A	C/C	C/C	C/C	C/C	C/C	C/C	C/C	C/C	C/C	C/C	C/C	C/A/A/A	C/C	C/C	C/C	A/A/A/A	C/C	C/C
40700-418_132	C/C/T/T	C/C/T/T	C/C/T/T	T/T/T/T	C/C/T/T	C/C/C/C	C/C/C/C	C/C/C/C	C/C/C/C	C/T/T/T	C/C/C/C	C/T/T/T	C/C/C/T	C/C/C/T	C/C/C/C	C/C/C/C	C/C/C/C	C/C/T/T	C/C/T/T	C/C/C/C	C/C/T/T	C/C/C/C	C/C/T/T	T/T/T/T	C/C/C/C	C/C/C/C	C/C/T/T	C/C	C/C/C/T	C/C/C/T	C/C/T/T	C/C	C/C	C/C	C/C	C/C	C/C	C/C	C/C	T/T	C/C	C/C	C/C/C/C	C/C	C/T	C/C	C/C/C/T	C/C	C/C
4159-1396_56	C/C/C/C	C/C/C/C	C/C/C/C	C/C/C/C	C/C/C/C	C/C/T/T	C/C/C/C	C/C/C/C	C/C/T/T	C/C/C/C	C/C/C/C	C/C/C/C	C/C/C/C	C/C/C/C	C/C/T/T	C/C/C/C	C/C/C/C	C/C/C/C	C/C/T/T	C/C/C/C	C/C/C/C	C/C/T/T	C/C/C/T	C/C/T/T	C/C/C/C	C/C/C/C	C/C/C/C	C/C	C/C/C/C	T/T/T/T	C/C/T/T	C/C	C/C	C/C	C/C	C/C	C/C	C/C	C/C	C/C	C/C	C/C	C/C/T/T	C/C	C/C	C/C	C/C/T/T	C/C	C/C
4281-1379_171	A/A/A/A	A/A/G/G	G/G/G/G	A/A/G/G	A/A/A/A	A/A/A/A	A/G/G/G	A/A/A/G	A/A/A/A	A/A/G/G	G/G/G/G	A/A/A/A	A/A/G/G	A/A/G/G	A/A/A/A	G/G/G/G	A/A/A/A	A/A/A/G	A/A/G/G	A/A/A/A	A/A/A/G	A/A/A/A	A/A/G/G	A/A/A/G	A/A/A/G	A/A/A/G	A/A/A/G	A/A	A/A/A/G	A/A/A/G	A/G/G/G	A/A	A/A	A/A	A/A	A/A	A/A	A/A	A/A	A/A	A/A	A/A	A/A/A/A	A/A	A/G	A/A	A/A/A/A	A/A	A/A
437-3342_88	A/A/A/A	A/A/A/A	A/A/A/A	A/A/A/A	A/A/A/A	A/A/A/C	A/A/A/A	A/A/A/A	A/A/A/A	A/A/C/C	A/A/C/C	A/A/A/A	C/C/C/C	A/A/A/C	A/A/A/A	A/A/A/C	A/A/A/A	A/A/C/C	A/A/A/A	A/A/A/A	A/A/A/C	A/A/A/C	A/A/A/A	A/A/A/A	A/A/A/A	A/A/A/C	A/C/C/C	A/A	A/A/A/C	A/A/A/C	A/A/A/C	A/A	A/A	A/C	A/A	A/A	A/A	A/A	A/A	A/A	A/C	A/C	A/A/A/A	A/C	C/C	A/A	A/A/A/A	A/A	A/A
4380-1365_91	C/C/C/C	C/C/C/C	C/C/C/C	C/C/T/T	C/C/C/C	C/C/T/T	C/C/C/T	C/C/C/T	C/T/T/T	C/C/C/T	C/T/T/T	C/C/C/T	C/C/T/T	C/C/C/C	C/T/T/T	C/C/C/C	C/C/C/T	C/C/T/T	C/C/C/T	C/C/C/C	C/C/T/T	C/C/C/T	C/C/C/C	C/T/T/T	C/C/C/C	T/T/T/T	C/T/T/T	C/C	C/C/C/C	C/T/T/T	C/C/C/T	C/C	C/C	C/C		C/C	C/C		C/C	C/C	C/C	C/C	C/C/T/T	C/C	C/C	C/C	C/C/T/T	C/C
4697-1324_151	G/G/G/G	G/G/G/C	G/G/C/C	G/G/G/C	G/G/C/C	G/G/G/G	G/G/C/C	G/C/C/C	G/G/G/G	G/G/C/C	G/G/G/G	G/G/G/G	G/G/G/G	C/C/C/C	G/G/G/G	G/G/G/G	G/G/G/G	G/C/C/C	G/G/G/C	G/G/G/G	G/G	G/G/G/G	G/G/G/C	G/C/C/C	G/G/G/G	G/G/G/C	G/G/G/C	G/G	G/G/G/G	G/G/C/C	G/G/G/C	G/G	C/C	C/C	G/G	G/G	G/G	G/G	G/G	G/C	C/C	C/C	G/G/G/G	C/C	C/C	G/G	G/G	G/G	G/G
46998-379_87	T/T/T/G	T/T/G/G	G/G/G/G	G/G	T/T/G/G	G/G/G/G	T/G/G/G	G/G/G/G	T/G/G/G	G/G	G/G/G/G	G/G/G/G	G/G/G/G	T/T/G/G	G/G	G/G/G/G	G/G/G/G	G/G/G/G	G/G/G/G	T/T/T/G	G/G/G/G	T/G/G/G	G/G/G/G	G/G/G/G	T/G/G/G		G/G/G/G	T/T	G/G/G/G	G/G/G/G	G/G/G/G	T/T	T/T	T/T	T/T	T/T	T/G	T/T	T/G	T/T	T/G	T/T	T/T/G/G	T/T	T/G	T/T	G/G/G/G	T/G	T/T
4702-1323_81	T/T/T/T	T/T/T/G	T/T/T/T	G/G	T/T/T/G	T/T/T/T	T/T/T/T	T/T/T/T	T/T/T/G	T/T/T/T	T/T/T/T	T/T/T/G		T/T/G/G	T/T/T/G	T/T/G/G	T/T/T/T	G/G/G/G	G/G/G/G	T/G/G/G	G/G/G/G	T/T/G/G	T/G/G/G	G/G/G/G	T/T/T/T	G/G/G/G	T/G/G/G	T/T	T/T/T/T	G/G/G/G	G/G/G/G	T/T		T/T	T/T	T/T	T/T	T/T	T/T	T/T	T/T	T/T	T/T/G/G	T/T	T/T	T/T	G/G/G/G		G/G
47052-379_62	C/C/C/C	C/C/C/T	C/C/C/C	C/T/T/T	C/C/C/C	C/C/C/C	C/C/T/T	C/C/T/T	C/C/C/C	C/C/C/C	C/C/C/T	C/C/C/T	C/C/C/T	C/C/C/T	C/C/C/C	C/C/T/T	C/C/C/C	C/C/C/C	C/C/C/T	C/C/C/T	C/C/T/T	C/C/C/C	C/C/C/T	C/C/T/T	C/C/T/T	C/C/T/T	C/C/C/C	C/C	C/C/C/C	C/C/T/T	C/C/T/T	C/C	C/C		C/C	C/C	C/C	C/C	C/C	C/C			C/C/C/C			C/C	C/C/T/T	C/C	C/C
4792-1314_136	C/C/C/A	C/C	C/A/A/A	C/C/C/A	C/C/C/A	A/A/A/A	C/C/C/A	A/A/A/A	C/C/C/A	C/C/A/A	C/C/C/C	A/A/A/A	A/A/A/A	C/A/A/A	A/A/A/A	C/C/C/C	A/A/A/A	A/A/A/A	C/C/C/A		A/A/A/A	A/A/A/A	C/C/A/A	A/A/A/A	C/C/A/A	A/A/A/A	A/A/A/A	C/C	C/C/C/C	C/C/A/A	C/C/A/A	C/C	C/C	C/C	C/C	C/C	C/C	C/C	C/C	C/C	C/C	C/C	C/C/A/A	C/C	C/C	C/C	C/C/C/A	C/C	C/C
4803-1312_138	A/A/A/A	A/A/A/A	A/A/A/C	A/A/A/A	A/A/A/A	A/A/A/A	A/A/A/A	A/A/A/A	A/A/C/C	A/A/C/C	A/A/A/C	A/A/C/C	A/A/A/A	A/A/C/C	A/A/A/C	A/A/A/A	A/A/A/C	A/A/A/A	A/A/A/A	A/A/A/A	A/A/A/A	A/A/A/C	A/A/A/C	A/A/A/A	A/A/A/A	A/C/C/C	A/A/A/A	A/C	A/A/A/A	A/A/A/A	A/A/A/A	A/C	A/A	A/A	A/C	A/A	A/A	A/A	A/A	A/C	A/C	A/C	A/A/C/C	A/C	A/A	A/A	A/A/A/A	A/C	A/A
4818-1311_31	G/G/A/A	G/G/A/A	G/A/A/A	G/G/G/A	G/G/G/A	G/G/G/A	G/A/A/A	G/G/G/G	G/G/G/G	G/A/A/A	G/A/A/A	G/G/A/A	G/G/A/A	G/G/G/G	G/G/G/A	G/G/G/A	G/G/G/G	G/G/G/G	G/G/G/G	G/G/A/A	G/G/G/A	G/G	G/G/G/A	G/G/G/G	G/G/G/G	G/A/A/A	G/G/A/A	A/A	G/A/A/A		G/G/G/G	A/A	A/A	G/A	A/A	A/A	A/A	A/A	A/A	A/A	A/A	A/A	G/G/G/G	A/A	A/A	A/A	G/G/G/A	A/A	A/A
48921-369_106	A/A/A/T	A/A/A/T	A/A/T/T	A/A/A/T	A/A/A/T	A/T/T/T	A/A/A/A	A/T/T/T	T/T/T/T	A/T/T/T	A/A/T/T	A/A/A/A	A/T/T/T	A/A/A/T	A/A/T/T	A/A/A/A	A/A/A/T	A/A/A/A	A/A/A/A	A/A/A/A	A/A/T/T	A/T/T/T	A/A/A/A	A/A/T/T	A/A/A/A	A/A/A/T	A/A/A/A	T/T	A/A/A/A		A/A/T/T	T/T	T/T	A/A	T/T	A/A	A/A	T/T	A/A	T/T	A/A	A/A	A/A/A/T	A/A	A/A	T/T		T/T	A/A
49414-366_141	G/A/A/A	G/G/A/A	G/G	A/A/A/A	G/G/A/A	A/A/A/A	G/G	G/A/A/A	A/A/A/A	G/G	G/A/A/A	G/G/G/A	G/G/G/G	G/A/A/A	G/G/A/A	G/G/G/A	G/G	G/G	G/G/A/A	G/G/G/A	G/G/A/A	G/G/A/A	G/G	G/G/A/A	G/G/G/A	A/A/A/A	G/G/G/A	G/A	G/A/A/A	G/G/A/A	G/G/G/G	A/A	A/A	G/G	A/A	A/A	A/A	A/A	A/A	A/A	G/A	G/A	G/A/A/A	G/G	A/A	A/A	G/A/A/A	A/A	A/A
49883-364_45	A/A/A/A	G/G/G/A	G/A/A/A	A/A/A/A	G/G/A/A	G/G/G/A	G/A/A/A	G/A/A/A	G/G/G/A	G/A/A/A		A/A/A/A	G/G/A/A	A/A/A/A	G/G/G/A	G/G/A/A	G/G/G/G	G/G/A/A	G/A/A/A	G/G/A/A	G/A/A/A	G/G/G/A	A/A/A/A	A/A/A/A	G/G/A/A	A/A/A/A	G/A/A/A	G/G	G/G/G/G	A/A/A/A	G/A/A/A	G/A	G/G	G/G	G/G			G/G		G/G	G/G	G/G	G/G	G/G	G/G	G/G	A/A/A/A	G/A	G/G
51020-358_134	A/A/A/G	A/G/G/G	A/A/G/G	A/A/G/G	A/A/A/G	A/A/A/G	G/G	G/G/G/G	G/G	A/A/A/A	G/G/G/G	A/G/G/G	G/G/G/G	G/G/G/G	A/A/A/G	A/A/A/A	A/G/G/G	A/G/G/G	A/G/G/G	A/A/A/A	G/G/G/G	A/A/G/G	G/G/G/G	G/G/G/G	A/A/A/G	G/G/G/G	G/G/G/G	A/A	A/A/A/A	A/G/G/G	A/A/G/G	A/A	A/A	A/A	A/A	A/A	A/A	A/A	A/A	A/A	A/A	A/A	G/G	A/A	A/A	A/A	G/G/G/G	A/A	A/A
5124-1276_89	T/T/T/T	T/T	T/T/G/G	G/G	T/T/G/G	T/T/G/G	T/T/G/G	G/G/G/G	T/T/G/G	T/G/G/G	G/G/G/G	T/T/G/G	T/G/G/G	G/G/G/G	G/G/G/G	T/T/T/G	T/G/G/G	G/G/G/G	G/G/G/G	T/T/T/G	G/G/G/G	T/T/T/G	G/G/G/G	G/G/G/G	T/T/G/G	G/G/G/G	T/T/G/G	T/G	T/T/G/G	T/T/G/G	G/G/G/G	T/G	G/G	T/T	T/T	T/G	T/G	T/T	T/G	G/G	T/G	T/T	T/T/T/G	T/T	T/T	T/T	T/G/G/G	G/G	T/T
5262-1260_196	A/A/G/G	A/A/G/G	A/A/A/A	A/G/G/G	A/A/A/G	A/G/G/G	A/A/A/G	A/G/G/G	A/A/G/G	A/A/A/G	A/A/G/G	A/A/A/G	G/G/G/G	A/A/G/G	A/G/G/G	A/A/A/A	A/G/G/G	G/G/G/G	G/G/G/G	A/A/A/A	A/A/G/G	A/G/G/G	G/G/G/G	G/G/G/G	A/A/A/A	G/G/G/G	A/G/G/G	A/G	A/A/A/A		G/G/G/G	A/A	A/G	A/A	G/G	A/A	A/A	G/G	A/A	G/G	A/A	A/A	A/A/G/G	A/A	A/A	G/G	A/A/G/G	A/G	G/G
5270-1258_142	C/C/T/T	C/C/C/C	C/C/C/C	C/T/T/T	C/C/C/C	C/C/C/C	C/C	C/C/C/T	C/C/C/C	C/C/C/T	C/C/C/C	C/C/C/T	C/C	C/C/C/T	C/C/C/C	C/C/C/C	C/C/C/T	C/C/T/T	C/C	C/C/C/C	C/C/C/C	C/C/C/C	C/C/T/T	C/C/C/T	C/C/C/C	C/C	C/C/C/C	C/C	C/C/C/C	C/C/C/C	C/C/C/C	C/C	C/C	C/C	C/C	C/C	C/C	C/C	C/C	C/C	C/C	C/C	C/C	C/C	C/C	C/C	C/C/C/C	C/C	C/C
5311-1254_83	A/A/A/A	A/A/A/T	A/T/T/T	A/A/T/T	A/A/A/A	A/A/A/A	A/T/T/T	A/A/T/T	A/A/A/A	A/A/A/T	A/T/T/T	A/T/T/T	A/A/A/A	A/A/A/A	A/A/A/T	T/T/T/T	A/A/A/A	A/A/A/A	A/A/A/A	T/T	A/A/A/A	A/A/A/A	A/A/A/A	A/A/T/T	T/T/T/T	T/T	A/A/A/T	T/T	T/T/T/T	A/A/A/A	A/A/A/T	T/T	T/T	T/T	A/T	T/T	T/T	A/T	T/T	T/T	T/T	T/T	A/T/T/T	T/T	T/T	T/T	A/A/T/T	T/T	T/T
5353-1248_69	C/C/C/T	C/C/C/T	C/C/C/T	C/C/T/T	C/C/T/T	C/C/C/T	C/C/C/T	C/C/C/C	C/C	C/C/C/T	C/C	C/C	C/C/C/C	C/C/C/T	C/C/C/T	C/C	C/C/C/T	C/C/C/C	C/C/C/C	T/T/T/T	C/C/C/C	C/C/C/C	C/C	C/C/C/T	C/C	C/T/T/T	C/C/C/T	T/T	C/C/C/T	C/C/C/C	C/C/C/C	T/T	T/T	T/T	T/T	T/T	T/T	T/T	T/T	T/T	T/T	T/T	C/C	T/T	T/T	T/T	C/C/C/C	T/T	T/T
540725-35_143	C/C/C/C	C/C/C/C	T/T/C/C		T/C/C/C	C/C/C/C	C/C/C/C	C/C/C/C	C/C/C/C	T/T/C/C	C/C/C/C	C/C/C/C	C/C/C/C	C/C/C/C	C/C/C/C	C/C/C/C	C/C/C/C	C/C/C/C	C/C/C/C	C/C/C/C	C/C/C/C	C/C/C/C	C/C/C/C	C/C/C/C	C/C/C/C	C/C/C/C	C/C/C/C	C/C	C/C/C/C	C/C/C/C	C/C/C/C	C/C	C/C	C/C	C/C	C/C	C/C	C/C	C/C	C/C	C/C	C/C	C/C/C/C	C/C	C/C	C/C	C/C/C/C	C/C	C/C
54113-343_98	A/A/A/A	A/A/A/G	A/A/A/A	A/G/G/G	A/A/A/A	A/A/A/G	A/A/A/A	A/A/G/G	G/G/G/G	G/G/G/G	A/A/A/A	A/A/G/G	G/G/G/G	A/A/A/A	A/A/G/G	G/G/G/G	G/G/G/G	G/G/G/G	G/G/G/G	G/G/G/G	G/G/G/G	A/A/G/G	A/G/G/G	A/G/G/G	G/G/G/G	A/A/A/G	G/G/G/G	A/A	G/G	A/A/G/G	G/G/G/G	A/A	A/A	A/G	A/G	A/A	A/A	G/G	A/A	A/A	A/A	A/A	G/G/G/G	A/A	A/A	A/G	G/G/G/G	A/A	A/A
54263-343_100	A/G/G/G	A/A/A/G	A/A/G/G	A/A	G/G/G/G	A/G/G/G	A/A/A/G	A/A/G/G	A/A/G/G	A/A/G/G	A/A/G/G	G/G/G/G	G/G/G/G	A/A/G/G	A/G/G/G	A/A/A/A	G/G/G/G	A/A/A/G	A/A/G/G	A/A/A/A	A/A/G/G	A/A/G/G	A/A/A/G	G/G/G/G	A/A/A/A	A/G/G/G	A/A/A/A	A/A	A/A/A/A	G/G/G/G	G/G/G/G	A/A	A/A	A/A	A/A	A/A	A/A	A/A	A/A	A/A	A/A	A/A	A/A/A/G	A/A	A/A	A/A	A/G/G/G	A/A	A/A
55067-339_111	G/G/G/G	G/G/G/G	G/G	C/C/G/G	C/G/G/G	G/G/G/G	G/G	C/C/G/G	C/C/G/G	G/G	G/G/G/G	G/G	G/G/G/G	C/C/C/G	C/C/C/G	C/G/G/G	C/G/G/G	G/G/G/G	G/G/G/G	C/G/G/G	G/G/G/G	C/C/G/G	C/G/G/G	G/G/G/G	C/G/G/G	C/G/G/G	G/G/G/G	G/G	G/G	G/G/G/G	G/G/G/G	C/G	G/G	G/G	C/G	C/G	C/G	C/G	C/G	G/G	G/G	G/G	G/G/G/G	G/G	G/G	C/G		C/G	C/G
5526-1228_229	T/T/T/C	T/T/T/T	T/T/T/T	T/T	T/T/T/T	T/T/T/T	T/T/T/T	T/T/C/C	T/T/T/T	T/T/T/C	T/T/T/C	T/T/C/C	T/T/T/T	T/T/T/C	T/T/T/T	T/T/T/T	T/T/T/T	T/T/C/C	T/T/C/C	T/T/T/C	T/T/T/C	T/T/T/T	T/T/T/T	T/T/T/C	T/T/T/T	T/T/T/C	T/T/T/T	T/T	T/C/C/C	T/T/T/T	C/C/C/C	T/T	T/T	T/T	T/T	T/T	T/T	T/T	T/T	T/T	T/T	T/T	T/T/T/T	T/T	T/T	T/T	T/T/C/C	T/T	T/T
55371-338_119	G/G/G/G	G/G/G/A	G/G/G/G	G/G/A/A	G/G/G/G	G/G/G/G	G/G/G/A	G/G/G/G	G/G/G/G	G/G/A/A	G/G	G/G/G/G	G/A/A/A	G/G/G/G	G/G/G/G	G/G/G/G	G/G/G/G	G/G/G/G	G/G/G/G	G/G/G/G	G/G/A/A	G/G/G/G	G/G/A/A	G/G/G/G	G/G/G/A	G/G/G/G	G/G/G/A	G/G	G/G/G/A	G/G/G/G	G/G/G/G	G/G	G/G	G/G	G/G	G/G	G/G	G/G	G/G	G/G	G/G	G/G	G/G/G/G	G/G	G/G	G/G	G/G/A/A	G/G	G/G
55669-336_126	C/C/C/C	C/C/C/C	C/C/C/C	C/C/C/C	C/C/C/C	C/C/C/C	C/C	C/C/C/C	C/C/C/C	C/C/C/C	T/C/C/C	C/C/C/C	C/C/C/C	C/C/C/C	C/C/C/C	C/C/C/C	C/C/C/C	T/T/C/C	C/C/C/C	C/C/C/C	T/C/C/C	C/C/C/C	C/C	C/C/C/C	C/C/C/C		C/C/C/C	C/C	T/T/C/C	C/C	T/C/C/C	C/C	C/C	T/T	T/T	C/C	C/C	T/C	C/C	T/T	T/C	T/T	C/C/C/C	T/T	T/C	T/T	C/C/C/C	T/C	T/T
569-2994_85	C/C/C/C	C/C/C/C	C/C/C/C	C/C/C/C	C/C/C/C	C/C/T/T	C/C/C/C	C/T/T/T	C/C/T/T	C/C/C/C	C/C/C/C	C/C/C/C	C/C/C/T	C/C/C/C	C/C	C/C/C/T	C/C	C/C/T/T	C/C/C/C	C/C/C/C	C/C/C/T	C/C/C/C	C/C/T/T	C/C/C/C	C/C/C/C	C/C	C/C/T/T	C/C	C/C/C/C	C/C/C/C	C/C/T/T	C/C	C/C	C/C	C/C	C/C	C/C	C/C	C/C	C/C	C/C	C/C	C/C/C/T	C/C	C/C	C/C	C/C/C/C	C/C	C/C
59771-320_59	T/T/T/T	T/T/T/T	C/T/T/T	T/T/T/T	C/T/T/T	C/T/T/T	T/T/T/T	T/T/T/T	C/T/T/T	T/T/T/T	C/T/T/T	C/T/T/T	T/T/T/T	T/T/T/T	T/T	T/T/T/T	C/T/T/T	T/T/T/T	T/T/T/T	T/T/T/T	T/T/T/T	C/T/T/T	C/C/T/T	T/T/T/T	T/T/T/T	C/C/T/T	T/T/T/T	T/T	T/T/T/T	T/T/T/T	T/T/T/T	T/T	C/C	C/C		C/C	C/C		C/C	C/C	C/C	C/C	C/T/T/T	C/C	C/T		T/T/T/T	C/C
60681-316_34	G/G	G/G/G/A	G/G/G/G	G/G/G/A	G/G	G/G/A/A	G/G/A/A	A/A/A/A	A/A/A/A	G/A/A/A	A/A/A/A	A/A/A/A	A/A/A/A	G/A/A/A	G/G/A/A	A/A/A/A	A/A	G/G/A/A	G/G/G/A	G/A/A/A	G/G/A/A	A/A	A/A/A/A	A/A/A/A	G/G/A/A	A/A	G/A/A/A	G/G	G/A/A/A	G/G/A/A	A/A/A/A	G/G	G/G	G/G	G/G	G/G	G/G	G/G	G/G	G/A	G/G	G/G	G/G/A/A	G/G	G/A	G/G	A/A/A/A	G/G	G/G
6320-1159_221	A/A/A/G	A/A/A/G	A/A/A/G	A/A/A/A	A/A/A/A	A/A/A/G	A/A/A/G	A/A/A/A	A/A	A/A/A/A	A/A/A/A	A/A/A/A	A/A/G/G	A/A/G/G	A/A	A/A/G/G	A/A/A/G	A/A/A/A	A/A	A/A/G/G	A/A/G/G	A/A/A/G	A/A/A/A	A/A/G/G	A/A/G/G	A/A/A/A	A/A/G/G	A/A	A/A/A/G	A/A/A/A	A/A/A/A	A/A	A/A	A/A	A/A	A/G	A/G	A/G	A/G	A/A	A/A	A/A	A/A/A/A	A/A	A/A	A/A	A/A/A/G	A/A	A/A
6385-1154_69	G/G/A/A	G/G/G/A	G/G/G/G	G/G/G/G	G/G/G/G	G/A/A/A	G/G/G/A	G/G/A/A	G/G/A/A	G/G/G/G	G/G/G/A	G/G	G/G/A/A	G/G/A/A	G/G/G/A	G/A/A/A	G/G/A/A	G/A/A/A	A/A/A/A	A/A/A/A	G/G/G/A	G/G/G/A	G/A/A/A	G/G	A/A/A/A	G/G/G/G	G/G/A/A	G/G	G/G/A/A	G/G/A/A	G/G/G/A	G/G	G/G	G/G	G/G	G/G	G/G	G/G	G/G	G/G	G/G	G/G	G/G/A/A	G/G	G/G	G/G	A/A/A/A	G/G	G/G
644-2846_160	G/G/G/G	G/G/G/G	G/G/G/G	G/G/G/G	G/G/G/G	G/G/G/G	G/G/G/G	G/G	G/G	G/G/G/G	G/G	G/G/G/G	G/G/G/G	G/G/G/A	G/G/G/A	G/G	G/G/G/G	G/G/G/G	G/G	G/G/G/A	G/G/G/G	G/G/G/A	G/G/G/A	G/G	G/G/G/A	G/G/G/G	G/G	G/G	G/G	G/G/G/G	G/G/G/A	G/G	G/G	G/G	G/G	G/G	G/G	G/G	G/G	G/G	G/G	G/G	G/G/G/G	G/G	G/G	G/G	G/G/G/G	G/G	G/G
6455-1148_135	A/A/A/A	A/A/A/A	A/A/A/A	A/A/A/A	A/A/A/A	A/A/C/C	A/A/A/A	A/A/A/A	A/A/C/C	A/A/A/A	A/A/A/A	A/A/A/A	A/A/A/A	A/A/A/A	A/A/A/A	A/A/A/A	A/A/C/C	A/A/A/C	A/A/A/A	A/A/A/A	A/A/A/A	A/A/C/C	A/A/A/A	A/A/A/A	A/A/A/C	A/A/A/A	A/A/A/A	A/A	A/A/A/C	A/A/A/A	A/A/A/A	A/A	A/A	A/A	A/A	A/A	A/A	A/A	A/A	A/A	A/A	A/A	A/A/C/C	A/A	A/A	A/A	A/A/A/A	A/A	A/A
64640-302_115	C/T/T/T	C/C/C/C	C/C/C/C	C/C/T/T	C/C/C/C	T/T/T/T	C/C/C/C	C/C/C/C	T/T/T/T	C/C/C/T	C/C/T/T	C/C/T/T	T/T/T/T	C/C/T/T	T/T/T/T	C/C/T/T	T/T/T/T	C/C/T/T	T/T/T/T	C/C/C/C	T/T/T/T	T/T/T/T	C/C/C/C	C/C/T/T	C/C/C/C	C/C/C/C	T/T/T/T	C/C	C/T/T/T	T/T/T/T		C/C	C/C	C/C	C/C	C/C	C/C	C/C	C/C	C/C	C/C	C/C		C/C	C/C	C/C	C/T/T/T	C/C	C/C
6610-1136_194	A/A/A/A	A/A/A/G	A/A/A/G	A/A/G/G	A/A/G/G	A/G/G/G	A/A/G/G	A/A/G/G	A/A/A/A	A/A/A/A	A/A/A/A	A/A/A/G	A/A/G/G	A/A/A/G	A/A/A/A	A/A/A/A	G/G/G/G	A/A/G/G	A/A/G/G	A/A/A/A	A/A/A/A	A/A/G/G	A/A/G/G	A/A/A/G	A/A/A/G	A/A/A/G	A/A/G/G	A/A	A/A/A/G	A/A/A/G	A/A/A/G	A/A	A/A	A/A	A/A	A/A	A/A	A/A	A/A	A/A	A/A	A/A	A/A/A/A	A/A	A/G	A/A	A/A/G/G	A/G	A/A
6714-1127_41	C/C	C/C/C/T	C/C/C/T	C/C/C/T	C/C/C/C	C/C	C/C/T/T	C/C/C/T	C/C/T/T	C/C/C/C	C/C/C/T	C/C/C/T	C/C/C/T	C/C/C/T	C/C/T/T	C/C/C/T	C/C	C/C/C/T	C/C/C/T	C/C/T/T	C/C/C/C	C/C/C/T	C/C	C/C/C/C	C/C/T/T	C/C/C/C	C/C/C/T	C/T	C/T/T/T	C/C/C/T	C/C/C/C	C/T	C/T	C/C	C/C	C/T	C/T	C/C	C/T	C/T	C/C	C/C	C/C/C/T	C/C	C/C	C/C	C/C/C/C	C/T	C/C
6879-1115_122	T/T/T/T	T/T/T/T	T/T/T/T	T/T/T/A	T/T/T/T	T/T/A/A	T/T/T/T	T/T/T/T	T/T/A/A	T/T/A/A	T/T/T/A	T/T/T/T	T/T/T/T	T/T/T/A	T/T/T/T	T/T/T/A	T/T	T/T	T/T/T/A	T/T/T/T	T/T/T/T	T/T/T/A	T/T/T/T	T/T/T/T	T/T	T/T/A/A	T/T/T/A	A/A	T/T/T/A	T/T	T/T/T/T	A/A	A/A	A/A	A/A	T/A	T/A	A/A	T/A	A/A	A/A	A/A	T/T/T/T	A/A	T/A	A/A	T/T/T/T	A/A	A/A
73474-273_131	C/C	C/C/C/C	T/T/T/T	C/C/T/T	C/C/T/T	T/T	C/C/T/T	C/C/C/T	T/T/T/T	C/C/C/T	C/C/C/C	C/C/C/C	C/C/C/C	C/C/C/C	C/T/T/T	C/T/T/T	C/C/T/T	C/C/C/C	C/C/C/T	C/C/C/T	C/C/C/C	T/T/T/T	C/C/C/C	C/C/C/C	C/C/C/C	T/T	C/C	T/T	C/C/C/C	C/C/C/T	C/C/C/C	T/T	C/C	C/C	C/T	C/T	C/C	C/T	C/T	T/T	C/C	C/C	T/T	C/C	C/C	C/T	C/C/C/C	C/C	T/T
7356-1083_177	T/T/T/T	T/T/T/A	T/T/T/T	T/T/T/A	T/T/T/T	T/T/T/A	T/T/T/T	T/A/A/A	T/T/A/A	T/T/T/A	A/A/A/A	A/A/A/A	A/A/A/A	A/A/A/A	T/T/A/A	T/T/T/T	T/A/A/A	A/A/A/A	A/A/A/A	T/T/T/T	A/A/A/A	T/T/A/A	A/A/A/A	A/A/A/A	T/T/T/T	A/A/A/A	A/A/A/A	T/T	T/T	A/A/A/A	A/A/A/A	T/T	A/A	T/T		T/T	T/T		T/T	T/T	T/T	T/T	T/T/A/A	T/T	T/T		A/A/A/A	T/A
747-2708_66	T/T/T/T	T/T/T/C	T/T/T/C	T/T/T/C	T/T/T/C	T/T/T/T	T/T/T/T	T/T/C/C	T/T/T/T	T/T/T/C	T/T/T/T	T/T/T/T	T/T/T/C	T/T/T/T	T/T/T/C	T/T/T/T	T/T	T/T/T/T	T/T/T/C	T/T/T/T	T/T/T/T	T/T/T/T	T/T/C/C	T/T/C/C	T/T/T/T	T/T/T/C	T/T	T/T	T/T/T/C	T/T/C/C	T/T/C/C	T/T	T/T	T/T	T/T	T/T	T/T	T/T	T/T	T/T	T/C	T/C	T/T/T/T	T/C	T/C	T/T	T/T/C/C	T/T	T/T
754-2697_190	C/C/T/T	C/C/C/C	C/C/C/T	C/C/C/C	C/C/C/T	C/C/C/C	C/C/C/T	C/C/C/T	C/C/C/C	C/C/T/T	C/C/C/C	C/C	C/C/C/C	C/C/C/T	C/C/C/C	C/C	C/C/C/C	C/C/T/T	C/C/C/C	C/C/T/T	C/C/C/C	C/C/C/C	C/C/C/C	C/C/C/C	C/C/C/T	C/C/C/C	C/C/C/C	C/C	C/C/C/C	C/C/C/C	C/C/C/C	C/C	T/T	C/C	C/C	T/T	T/T	C/C	T/T	C/C	C/C	C/C	C/C/C/C	C/C	C/C	C/C	C/C/C/C	C/T	C/C
7569-1069_152	C/G/G/G	C/C	C/C/C/C	C/C/C/G	C/C/C/C	C/C/C/G	C/C/C/C	C/C/G/G	C/G/G/G	C/C/C/C	C/C	C/C/G/G	C/C/C/G	C/C/G/G	C/G/G/G	C/C/C/C	C/G/G/G	C/C/C/G	C/C	C/C/C/C	C/C/C/G	C/C/G/G	C/C/G/G	C/C/C/G	C/C/C/C	C/C	C/C/C/G	C/C	C/C/C/G	C/C/C/C	C/C/C/C	C/C	C/C	C/C	C/C	C/C	C/C	C/C	C/C	C/C	C/C	C/C	G/G/G/G	C/C	C/C	C/C	C/C/C/C	C/C	C/C
7598-1067_90	T/T/T/A	T/T	T/T/T/T	T/T/T/A	T/T	T/T/T/A	T/T/T/T	T/T/T/T	T/T/T/A	T/A/A/A	T/T	T/T/T/A	T/A/A/A	T/T/A/A	T/T/T/A	T/T/A/A	T/T/T/T	T/T/A/A	T/T/A/A	T/T/A/A	T/T/T/A	T/T/A/A	T/T/A/A	T/T/A/A	T/T/T/T	T/T	T/T/A/A	T/T	T/T/T/A	T/T/T/T	A/A	T/T	T/T	T/T	T/T	T/T	T/T	T/T	T/T	T/T	T/T	T/T		T/T	T/T	T/T	A/A	T/T	T/T
791-2648_113	A/A/A/T	A/A	A/A/A/A	A/A	A/A/A/T	A/A	A/A/A/A	A/A/A/A	A/A/A/T	A/A	A/A/A/T	A/A/T/T	A/A	A/A/A/A	A/A/T/T	A/A	A/A/T/T	A/A/A/A	A/A/A/A	A/A/A/T	A/A/A/A	A/A/A/T	A/A/A/A	A/A/A/T	A/A/A/A	A/A/A/A	A/A/A/A	T/T	A/A/A/T	A/A/A/A	A/A/A/A	T/T	T/T	A/A	T/T	A/T	A/T	T/T	A/T	A/T	A/A	A/A	A/A/A/A	A/A	A/A	T/T	A/A/A/A	T/T	T/T
8030-1040_110	T/T/T/T	T/T/T/A	T/T/T/T	T/T/T/T	T/T/T/A	T/T/T/A	T/T/T/T	T/T/T/T	T/T/A/A	T/T/A/A	T/T/T/T	T/T/T/T	T/T/A/A	T/T/T/T	A/A	T/T/T/T	A/A/A/A	T/T/A/A	T/T/T/A	T/A/A/A	T/T/A/A	T/T/A/A		T/T/T/T	T/T/A/A	T/A/A/A	T/T/A/A	T/A	T/T/A/A	T/T/A/A	T/T/T/A	T/A	T/A	A/A	T/A	A/A	A/A	T/T	A/A	A/A	A/A	A/A	T/T/T/T	A/A	T/A	T/T	T/T/T/T	A/A	T/A
8087-1037_174	C/C/C/C	C/C/G/G	C/C/C/G	G/G/G/G	C/C	C/C/C/C	C/G/G/G	C/C/G/G	C/C/C/C	C/C/C/G	G/G/G/G	C/C/C/G	G/G/G/G	G/G	C/C/C/G	C/C	C/C/G/G	C/C/G/G	C/C/G/G	C/G/G/G	C/C/C/G	C/C/G/G	G/G/G/G	G/G/G/G	G/G/G/G	C/C/C/C	C/C/C/G	C/C	C/C/C/G	C/C/G/G	C/C	C/C	C/C	C/C	C/C	C/C	C/C	C/C	C/C	C/C	C/C	C/C	C/C/C/C	C/C	C/C	C/C	C/C/C/G	C/C	C/C
827-2599_142	A/A/A/G	G/G/G/G	A/A/G/G	A/A/G/G	A/A/G/G	G/G/G/G	A/G/G/G	G/G/G/G	A/A	A/G/G/G	A/A/A/G	A/A/A/G	A/A/G/G	G/G/G/G	A/A	A/A/G/G	A/A/A/G	G/G/G/G	A/A/G/G	A/A/G/G	G/G/G/G	A/A/A/G	A/A	G/G/G/G	A/G/G/G	G/G	G/G/G/G	A/A	G/G/G/G		A/A/A/G	A/A	A/A	A/G	A/A	A/G	A/G	A/G	A/G	A/A	A/G	A/G	A/A	A/G	A/G	A/G	G/G/G/G	A/G	A/G
8406-1018_174	G/G/G/G	G/G/G/G	G/G/G/G	T/T/T/T	G/G/G/G	G/G/G/G	G/G/G/G	G/G/G/G	G/G/G/G	G/G/G/G	T/T/T/T	G/G/G/G	G/G/G/G	G/G/G/G	G/G/G/G	T/T/T/T	G/G/G/G	T/T/T/T	G/G/G/G	T/T/T/T	T/T/T/T	G/G/G/G	T/T/T/T	T/T/T/T	G/G/G/G	G/G/G/G	T/T/T/T	G/G	G/G/G/G	G/G/G/G	G/G/G/G	G/G	G/G	G/G	G/G	G/G	G/G	G/G	G/G	G/G	G/G	G/G	G/G/G/G	G/G	G/G	G/G	G/G/G/G	G/G	G/G
85994-241_102	A/A/G/G	A/A/A/A	A/A/A/G	A/A/A/G	A/A	A/A/A/A	A/A/A/A	A/A/A/A	A/A/A/A	A/G/G/G	A/A/G/G	A/A/A/A	A/A	A/A	A/A/A/G	A/A/A/A	A/A/A/A	A/A/A/G	A/A/A/A	A/G/G/G	A/A/A/A	A/A/A/G	A/A/A/A	A/A/G/G	A/G/G/G	A/A/A/A	A/A/A/G	A/A	G/G/G/G	A/A	A/A/A/A	A/A	A/A	A/A	A/A	A/A	A/A	A/A	A/A	A/A	A/A	A/A	A/A/A/A	A/A	A/A	A/A	A/A/A/A	A/A	A/A
8629-1006_41	C/C/C/C	C/C/C/T	C/C/C/C	C/C/C/T	C/C/C/C	C/C/T/T	C/C/T/T	C/C/C/T	C/T/T/T	C/C	C/C/C/C	C/C/C/T	C/C/T/T	C/T/T/T	C/T/T/T	C/C	C/T/T/T	C/T/T/T	C/T/T/T	C/C/C/T	T/T/T/T	T/T	C/C/T/T	T/T/T/T	C/C/T/T	C/C/C/T	C/T/T/T	C/C	C/C/C/T	T/T	T/T/T/T	C/C	C/C	C/C	C/C	C/C	C/C	C/C	C/C	C/C	C/C	C/C	T/T/T/T	C/C	C/C	C/C	T/T/T/T	C/C	C/C
87060-238_115	A/C/C/C	C/C/C/C	C/C/C/C	C/C/C/C	A/C/C/C	A/A/A/C	A/A/C/C	C/C/C/C	A/A/C/C	C/C	C/C/C/C	C/C/C/C	C/C		A/A	C/C/C/C	A/A	C/C	C/C/C/C	C/C/C/C	C/C/C/C	A/A/C/C	C/C/C/C	C/C/C/C	C/C/C/C	C/C/C/C	C/C/C/C	C/C	A/C/C/C	A/A/C/C	C/C/C/C	A/C	C/C	C/C		C/C	C/C	C/C	C/C	C/C	C/C	C/C	A/A/C/C	C/C	C/C		C/C/C/C	C/C
87065-238_165	G/G/G/G	A/A/G/G	G/G	G/G	G/G	G/G/G/G	G/G/G/G	G/G/G/G	G/G/G/G	A/A/G/G	A/A/A/G	A/A/G/G	G/G/G/G	G/G/G/G	G/G/G/G	G/G/G/G	A/G/G/G	A/A/A/G	A/A/A/A	G/G/G/G	A/A/G/G	G/G/G/G	G/G/G/G	G/G/G/G	G/G/G/G	G/G/G/G	A/A/G/G	G/G	G/G/G/G	A/G/G/G	G/G/G/G	G/G	G/G	G/G	G/G	G/G	G/G	G/G	G/G	G/G	G/G	G/G	G/G/G/G	G/G	G/G	G/G	G/G/G/G	G/G	G/G
8725-999_145	G/G/G/G	G/G/G/T	G/G/G/G	G/G/G/G	G/G/G/G	G/G	G/G	G/G/G/G	G/G/G/G	G/G/G/G	G/G/G/G	G/G/G/G	G/T/T/T	G/G/T/T	G/G/G/T	G/G/G/G	G/G/T/T	G/G/G/T	G/G/G/G	G/G/G/G	G/G/G/T	G/T/T/T	T/T/T/T	G/G/G/G	G/G/G/G	G/G	G/G/G/G	G/G	G/G/G/G	G/G/G/G	G/G/G/G	G/G	G/G	G/G	G/G	G/G	G/G	G/G	G/G	G/G	G/G	G/G	G/G		G/G	G/G	G/G/G/G	G/G	G/G
8781-996_126	G/G/G/G	G/G/G/C	G/G/G/C	G/G/C/C	G/G/C/C	G/C/C/C	G/G/G/G	G/G/C/C	G/G/G/C	G/G	G/G/G/G	G/G/C/C	G/G/G/G	G/G/G/G	G/C/C/C	G/G/G/C	G/G/C/C	G/G/G/C	G/G/G/G	G/G/G/G	G/G/C/C	C/C/C/C	G/G	G/G/G/G	G/G/G/G	G/G/G/G	G/G/G/G	G/G	G/G/G/G	G/G/G/C	G/C/C/C	G/G	G/G	G/G	G/G	G/G	G/G	G/G	G/G	G/G	G/G	G/G	G/C/C/C	G/G	G/G	G/G	G/G/G/C	G/G	G/G
9046-982_78	A/A/A/A	A/A	A/A/A/A	A/A	A/A/A/A	A/A/A/T	A/A/A/A	A/A/A/T	A/A/A/T	A/A/A/A	A/A/A/A	A/A/A/A	A/A/A/A	A/A	T/T/T/T	A/A	A/A	A/A/A/T	A/A/A/T	A/A/T/T	A/A/A/A	A/A/T/T	A/A/A/T	A/A/T/T	A/A/T/T	A/A/A/A	A/A/A/A	A/A	A/A/A/T	A/A/A/A	A/A	A/A	A/A	A/A	A/A	A/A	A/A	A/A	A/A	A/A	A/A	A/A	A/A/A/T	A/A	A/A	A/A	A/A	A/A	A/A
910-2493_187	T/T/T/T	T/T/T/T	T/T/T/T	T/T/T/T	T/T/T/T	T/T/T/C	T/T/T/T	T/T/T/T	T/T/T/T	T/T/T/T	T/T/T/C	T/T/T/T	T/T	T/T/T/T	T/T/T/C	T/T/T/T	T/T/T/T	T/T/C/C	T/T/T/T	T/T/T/T	T/C/C/C	T/T/T/C	T/T/C/C	T/T/T/T	T/T/T/T	T/T/T/T	T/T/T/C	T/T	T/T/T/T	T/T/C/C	C/C	T/T	T/T	T/T	T/T	T/T	T/T	T/T	T/T	T/T	T/T	T/T	T/T/T/C	T/T	T/T	T/T	T/T/T/C	T/T	T/T
931-2475_123	A/A/A/T	A/T/T/T	A/A/A/A	A/A/A/T	A/A/A/A	A/A/A/A	A/A/A/T	A/A/T/T	A/A/A/T	A/A/A/T	A/T/T/T	A/A/A/A	A/A/T/T	A/A/A/A	A/A/A/T	A/A/A/T	A/A/A/A	A/A/A/A	A/A/T/T	A/A/A/A	A/A/A/A	A/A	A/A/A/T	A/A/T/T	A/A/A/T	A/A/A/A	A/A/T/T	A/A	A/A/A/T	A/A/T/T	A/A/A/A	A/A	A/A	A/A	A/A	A/A	A/A	A/A	A/A	A/A	A/A	A/A	A/A/A/T	A/A	A/A	A/A	A/A/A/T	A/A	A/A
9529-958_36	A/A/A/A	G/G/G/G	G/G/A/A	G/G/A/A	G/G/G/G	G/G/G/G	G/G/G/G	G/G/G/A	G/G/G/G	G/G/G/G	G/G/A/A	G/G/G/G	A/A/A/A	A/A/A/A	G/G/G/G	A/A/A/A	G/G/G/G	G/G/G/G	A/A/A/A	A/A/A/A	G/G/G/G	G/G/G/G	A/A/A/A	A/A/A/A	G/A/A/A	A/A/A/A		G/G	G/G/A/A	A/A/A/A	G/A/A/A	G/G	G/G		G/G	G/G	G/G	G/A	G/G	G/G	G/G	G/G	G/G/A/A	G/G	G/G	G/G	A/A/A/A	G/G	G/G
9694-949_110	A/A/C/C	A/A/A/C	A/A/A/A	A/A/A/A	A/A/A/A	A/A/A/C	A/A/C/C	A/A	A/A	A/A/A/C	A/C/C/C	A/A/C/C	A/C/C/C	A/A/A/A	A/A/C/C	A/A/A/A	A/A	A/A/A/C	A/A/C/C	A/A/A/A	A/A	A/A/A/C	A/A/C/C	C/C	A/A/A/A	A/A/A/C	A/A/C/C	A/C	A/A/A/A	A/C/C/C	A/A/C/C	A/C	A/A	C/C	A/C	A/A	A/A	A/A	A/A	A/A	A/C	A/C	A/A/A/A	A/A	A/C	A/C	A/C/C/C	A/A	A/C
97819-217_117	C/C	T/T	C/T/T/T	C/T/T/T	C/T/T/T	T/T/T/T	C/T/T/T	T/T/T/T	T/T/T/T	T/T/T/T	T/T/T/T	T/T/T/T	T/T/T/T	T/T/T/T	T/T/T/T	C/C/C/T	T/T/T/T	T/T/T/T	T/T/T/T	C/C/C/T	T/T/T/T	T/T/T/T	T/T/T/T	T/T/T/T	C/C/C/T	T/T/T/T	T/T/T/T	T/T	C/C/T/T	T/T/T/T	T/T/T/T	T/T	C/C	C/C	C/C	C/C	C/C	C/C	C/C	C/T	C/C	C/C	T/T/T/T	C/C	C/C	C/T	T/T/T/T	C/C	C/T
986-2422_82	G/G/G/G	G/G/G/G	G/G/G/G	G/G/G/G	G/G/C/C	G/G/G/G	G/G/G/C	G/G	G/G/G/C	G/G/G/G	G/G/G/G	G/G/C/C	G/G/G/C	G/G/G/G	G/G/G/G	G/G/G/C	G/G/G/G	G/G/G/C	G/G/G/G	G/G/G/G	G/G/G/C	G/G/G/G	G/C/C/C	G/G/C/C	G/G/G/G	G/G/G/G	G/G/G/G	G/G	G/G/G/C	G/G/G/C	G/G/C/C	G/G	G/G	G/G	G/G	G/G	G/G	G/G	G/G	G/G	G/G	G/G	G/G/G/G	G/G	G/G	G/G	G/G/C/C	G/G	G/G
101616-210_68	A/A/C/C	A/A/C/C	A/A/A/C	A/A/C/C	C/C	A/C/C/C	A/A/C/C	A/C/C/C	C/C	A/A/A/A	A/A/C/C	A/A/C/C	A/A/A/A	A/A/C/C	A/A/A/C	A/A/A/A	A/A/C/C	A/A/C/C	A/C/C/C	A/A/A/A	A/A/C/C	A/C/C/C	A/A/A/C	A/A/C/C	A/A/A/A	A/A/C/C	A/A/A/C	A/A	A/A/A/A	A/A/C/C	A/A/C/C	A/A	A/A	A/A	A/A	A/A	A/A	A/A	A/A	A/A	A/A	A/A	A/C/C/C	A/A	A/A	A/A	C/C	A/A	A/A
10529-913_164	A/A/A/C	A/C/C/C	A/A/A/A	A/A/C/C	A/A/A/C	A/A/A/C	A/A/C/C	A/C/C/C	A/A/C/C	C/C/C/C	A/A/A/C	A/A/A/A	A/A/A/A	A/A/A/C	A/A/A/A	A/A/A/C	A/A/C/C	A/A/A/C	A/C/C/C	A/A/A/A	A/C/C/C	A/A/A/A	A/A/A/C	A/A	A/A/C/C	A/A/A/A	A/A/A/A	C/C	A/C/C/C	A/A/A/A	A/A/A/A	A/C	A/C	A/A	A/C	C/C	C/C	C/C	C/C	C/C	A/A	A/A	A/A/A/A	A/A	A/A	A/C	A/A/A/A	C/C	A/C
10837-900_93	A/G/G/G	A/A/A/A	A/A/A/G	A/A/A/G	A/A/A/G	A/A	A/A/G/G	A/A/G/G	A/A/A/A	A/A/A/G	A/A/G/G	A/A/G/G	A/A	A/A/A/G	A/A/A/A	A/A/A/G	A/A/A/A	A/A	A/A/A/G	A/A/A/A	A/A/A/G	A/A/A/A	A/A/A/A	A/A/A/G	A/A/A/A	A/G/G/G	A/A/A/G	A/G	A/A/A/A	A/A/G/G	A/A/G/G	A/G	A/A	A/G	A/G	A/G	A/G	A/G	A/G	A/G	A/G	A/G	A/A/A/A	A/G	A/G	G/G	A/A/A/A	A/G	A/G
10901-898_152	C/C/C/C	C/C/C/C	C/C/C/C	C/C/C/C	C/C/C/C	C/C/C/C	C/C/C/C	C/C/T/T	C/C/T/T	C/C/T/T	T/T/T/T	C/C/T/T	C/C/C/T	C/C/T/T	C/C/C/T	C/C/C/C	C/C/T/T	C/C/C/C	C/C/C/T	C/C/C/C	C/C/C/T	C/C/C/T	C/C/C/C	C/C/C/C	C/C/C/C	C/C/C/C	C/C/C/C	C/C	C/C/C/C	C/C/T/T	C/C/C/C	C/C	C/C	C/C	C/C	C/C	C/C	C/C	C/C	C/C	C/C	C/C	T/T/T/T	C/C	C/C	C/C	C/T/T/T	C/C	C/C
11234-884_183	G/G/T/T	G/G/T/T	G/G/G/T	G/T/T/T	G/G/G/G	G/G/G/G	G/G/T/T	G/G/T/T	T/T/T/T	G/G/T/T	T/T/T/T	G/G/G/G		G/G/T/T	G/G/T/T	G/G/T/T	G/G/G/T	G/G/T/T	G/G/T/T	G/G/G/T	G/G/G/G	G/G/T/T	T/T/T/T	T/T	G/G/T/T	G/G/G/T	G/G/T/T	G/T	T/T/T/T	G/G/T/T	G/G/G/T	G/T	G/T	T/T	G/G	G/T	G/G	G/G	G/T	G/G	G/T	T/T	T/T/T/T	T/T	T/T	G/G	G/G/G/G	G/T	G/G
1145-2301_117	T/T/T/A	T/T/T/T	T/T/T/A	T/T/T/T	T/T/T/A	T/T/T/A	T/T/A/A	T/T/T/T	T/T/A/A	T/T/T/T	T/T/T/T	T/T/T/A	T/T/T/T	T/A/A/A	T/T/A/A	T/T/A/A	T/T/T/T	T/T/T/A	T/T/T/T	A/A/A/A	T/T/T/T	T/T/A/A	T/T	T/T/A/A	T/T/A/A	T/T/T/A	T/T/T/T	T/T	T/T/A/A	T/T/T/T	T/T/T/T	T/A	T/T	A/A	T/T	T/T	T/T	T/T	T/T	T/T	A/A	A/A	T/T/T/T	A/A	A/A	T/T	T/T/A/A	T/T	T/T
11630-869_178	A/A/A/A	A/A/A/A	A/T/T/T	A/A/A/A	A/A/T/T	T/T	A/A/A/A	T/T/T/T	T/T/T/T	A/A/T/T	T/T/T/T	A/A/T/T	T/T/T/T	A/A/T/T	A/T/T/T	A/T/T/T	A/A/T/T	A/T/T/T	T/T/T/T	A/A/T/T	A/T/T/T	A/T/T/T	T/T/T/T	T/T/T/T	A/A/T/T	A/A/T/T	A/T/T/T	A/A	A/T/T/T	T/T/T/T	T/T/T/T		A/T	A/A		A/A	A/A		A/A	A/A	A/A	A/A	A/A/T/T	A/A	A/A		A/T/T/T	T/T
11732-866_148	T/T	T/T	T/T/T/T	T/T/T/C	T/T/T/T	T/T/T/C	T/T/T/T	T/T/T/C	T/T	T/T/T/C	T/T/C/C	T/T	T/T/T/C	T/T	T/T	T/T	T/T	T/T	T/T	T/T/T/C	T/T/T/T	T/T	T/T	T/T/T/T	T/T/T/C	T/T/T/T	T/T/T/T	T/C	T/T/T/C	T/T/T/C	T/T/T/T	T/T	T/T	T/T	T/T	T/T	T/T	T/T	T/T	T/T	T/T	T/T	T/T	T/T	T/T	T/T	T/T/T/C	T/T	T/T
11794-863_191	A/A/T/T	A/A/T/T	A/A/T/T	A/A/A/T	A/A/T/T	A/A/A/T	A/A/A/T	A/A/T/T	A/A/A/T	A/A/T/T	A/A/A/T	A/A/A/T	A/A	A/A/T/T	A/A/A/T	A/A/T/T	A/A	A/A/A/A	A/A/T/T	A/T/T/T	A/A/A/T	A/A/T/T	T/T	A/A/A/A	A/A/T/T	A/A	A/A/T/T	A/T	A/A/T/T	A/T/T/T	T/T/T/T	A/T	A/T	A/T	A/T	A/T	A/T	A/T	A/T	A/T	A/T	A/T	A/A	A/T	A/T	A/T	A/A/A/T	A/T	A/T
12194-849_72	G/G/G/G	G/G/G/G	G/G/G/G	G/G/G/G	G/G/G/G	G/G/G/G	G/G/G/G	G/G/G/G	G/G/G/G	G/G/G/G	G/G	G/G	G/G/G/G	G/G/G/G	G/G/G/G	G/G/G/G	G/G/G/G	G/G	G/G/G/G	G/G/A/A	G/G/G/G	G/G/G/G	G/G/G/A	A/A/A/A	G/G/A/A	G/G/G/G	G/G/G/G	G/G	G/G/G/A	G/G/G/G	G/G/G/G	G/G	A/A	G/G	G/G	G/G	G/G	G/G	G/G	G/G	G/G	G/G	G/G/G/G	G/G	G/G	G/G	G/G/G/G	G/A	G/G
12209-849_123	A/A/T/T	A/A/T/T	T/T/T/T	A/A/T/T	A/A/T/T	A/A/A/A	T/T/T/T	T/T/T/T	A/T/T/T	A/T/T/T	A/A/A/A	A/A/T/T	A/A/A/A	A/A/T/T	A/A/T/T	A/A/T/T	A/A/A/T	A/A/A/A	A/A/A/A	A/A/T/T	A/A/A/A	A/A/A/T	A/A/A/A	A/A/A/A	T/T/T/T	A/A/A/A	A/A/A/A	A/T	A/T/T/T	A/A/A/A	A/A/A/A	A/A	T/T	T/T	A/A	A/T	A/T	A/A	A/T	T/T	T/T	T/T	A/A/T/T	T/T	T/T	A/A	A/T/T/T	T/T	A/A
12524-837_91	T/T/T/C	T/T/C/C	T/T/C/C	T/T/C/C	T/T/C/C	T/T/T/T	T/T/T/T	T/T/T/C	T/T/T/T	T/T/T/C	T/T/C/C	T/T/C/C	T/T/T/C	T/T/C/C	T/T/T/T	T/C/C/C	T/T/T/T	T/T	T/T/T/T	T/T/C/C	T/C/C/C	T/T/T/T	T/T	T/T/T/C	C/C/C/C	T/T	T/T/C/C	T/T	T/T/C/C	T/T/T/T	T/T	T/T	T/T	C/C	C/C	T/T	T/T	C/C	T/T	T/T	C/C	C/C	T/T/T/T	C/C	T/C	C/C	T/T/T/C	T/T	C/C
126185-174_203	A/A/A/C	A/A/A/A	A/A/C/C	A/A/A/A	A/A/C/C	A/A/A/A	A/A/C/C	A/A/A/A	A/A/A/A	A/A/A/A	A/A/C/C	A/A/A/A	A/C/C/C	C/C/C/C	A/A/A/A	A/A/A/A	A/A/A/A	C/C/C/C	A/A/A/A	A/A/C/C	C/C/C/C	A/A/A/A	C/C/C/C	C/C/C/C	A/A/A/A	A/A/A/A	C/C/C/C	A/C	A/A/C/C	C/C/C/C	A/A/C/C	C/C	A/A	A/A	A/A	A/A	A/A	A/A	A/A	A/A	A/A	A/A	A/A/A/A	A/A	A/A	A/A	A/A/A/A	A/A	A/A
12672-832_194	C/C/C/T	C/C/T/T	T/T	C/C/T/T	C/C/T/T	C/C/T/T	C/C/T/T	C/C/C/T	C/C/C/T	C/T/T/T	C/C/T/T	C/T/T/T	C/C/C/C	C/C/T/T	C/C/T/T	C/C/C/T	C/C/T/T	C/C/C/T	C/C/C/C	C/C	C/C/C/T	C/C/T/T	C/C/C/T	C/C/C/C	C/C	C/C/C/C	C/C	C/C	C/T/T/T	C/C/C/C	C/C/C/C	C/T	T/T	C/C	T/T	C/C	C/C	T/T	C/C	T/T	C/C	C/C	C/C/C/T	C/C	C/C	T/T	C/C/C/C	T/T	T/T
12781-828_78	A/A/A/A	A/A/G/G	A/A/A/A	A/A/G/G	A/A	A/A	A/A	G/G/G/G	A/G/G/G	A/A/A/A	A/A/A/A	A/A/A/A	A/A/G/G	A/A/A/G	A/A/A/G	A/A/A/G	A/A/G/G	A/A/G/G	A/G/G/G	A/A/A/A	G/G/G/G	A/A/G/G	A/A/G/G	G/G/G/G	A/A/A/A	A/A/A/A	G/G/G/G	A/A	A/A/G/G	A/A/G/G	A/A/G/G	A/A		A/G	A/A	A/A	A/A	A/A	A/A			A/G	A/A/A/A	A/A	A/A	A/A	G/G/G/G	A/A	A/A
12788-828_60	G/G/A/A	G/G/G/G	G/G/G/G	G/G/G/G	G/G/G/G	G/G/G/G	G/G/A/A	G/G/A/A	G/G/G/A	G/G/A/A	G/G/G/G	G/G/G/A	G/G/G/G	G/G/A/A	G/G/G/G	G/G/A/A	G/G/G/G	G/A/A/A	G/G/A/A	G/G/A/A	G/G/A/A	G/G/G/G	G/G/G/G	G/G/G/G	G/G/A/A	A/A/A/A	G/G/G/G	G/A	G/G/G/G	G/G/G/G	G/G/G/G	G/A	G/A	G/G	A/A	G/G	G/G	G/A	G/G	G/A	G/G	G/G	G/G/G/G	G/G	G/G	A/A	G/G/A/A	G/A	A/A
12896-824_181	T/T/C/C	T/T/C/C	T/T/C/C	T/T/T/T	T/T/C/C	T/T/C/C	T/T/C/C	T/T/C/C	T/T/C/C	T/C/C/C	T/T/C/C	T/T	T/T/T/C	C/C/C/C	T/T/T/C	T/T/T/T	T/T/C/C	T/T/C/C	T/C/C/C	T/T/T/C	T/C/C/C	T/T/T/T	C/C/C/C	T/T/C/C	T/T/T/T	T/T/T/T	T/T/T/T	T/T	T/T/C/C	C/C	T/T/C/C	T/T	T/T	T/T	T/T	T/T	T/T	T/T	T/T	T/T	T/T	T/T	T/T/T/C		T/T	T/T	T/T/C/C	T/T	T/T
13051-819_178	G/G/G/G	G/G/G/G	G/G/G/G	G/G/G/G	G/G/G/G	G/G/T/T	G/G/G/G	G/G/G/G	G/G/G/T	G/G/T/T	G/G/G/G	G/G/G/G	G/G/G/G	G/G/G/G	G/G/G/T	G/G/T/T	G/G/T/T	G/G/T/T	G/G/G/G	G/G/G/T	G/G/G/G	G/G/G/G	G/G/G/G	G/G/G/T	G/G/G/G	G/G/G/G	G/G/G/T	G/G	G/G/G/G	G/G/G/T	G/G/G/G	G/G	G/G	G/G	G/G	G/G	G/G	G/G	G/G	G/G	G/G	G/G	G/G/G/G	G/G	G/G	G/G	G/G/G/G	G/G	G/G
1324-2181_157	T/T/T/T	T/T/T/G	T/T/T/T	T/T/G/G	T/T/T/T	T/T/T/T	T/T/T/T	T/T/G/G	T/T	T/T/T/T	T/G/G/G	T/T/T/T	T/T/G/G	T/T/T/T	T/T/G/G	T/T/T/T	T/T	T/T/T/T	T/T/T/G	T/T/T/T	T/T	T/T/T/T	T/T/T/G	T/T	T/T/T/T	T/T/T/T	T/T/G/G	T/T	T/T/T/T	T/T/G/G	T/T/T/G	T/T	T/T	T/T	T/T	T/T	T/T	T/T	T/T	T/T	T/T	T/T	T/T	T/T	T/T	T/T	T/T/T/G	T/T	T/T
13574-803_122	A/A/A/T	A/A/A/T	A/A/T/T	A/A/A/A	A/A/A/A	A/A/A/T	A/A/A/A	A/A/A/A	A/A/A/A	A/A/A/A	A/A/A/A	A/A/A/A	A/A/A/A	A/A/A/T	A/A/A/T	T/T	A/A/A/A	A/A/T/T	A/A/A/T	A/A/A/T	A/A/A/T	A/A/A/T	A/A/T/T	A/A/A/T	A/A/A/T	A/A/A/A	A/A/A/T	A/A	A/A/A/A	A/A/A/A	A/T/T/T	A/A	A/A	A/A	A/A	A/A	A/A	A/A	A/A	A/A	A/A	A/A	A/A/A/A	A/A	A/A	A/A	A/A/A/A	A/A	A/A
1401-2139_14	G/C/C/C	G/G	G/G/C/C	G/G/G/C	G/G	C/C	G/G/C/C	G/C/C/C	G/G/G/C	G/G/C/C	G/G/C/C	C/C/C/C	G/C/C/C	G/C/C/C	C/C/C/C	G/G/G/G	G/G/G/G	C/C/C/C	C/C/C/C	G/G/G/G	C/C/C/C	C/C/C/C	G/G/C/C	C/C/C/C	G/G/G/G	G/G/G/G	C/C/C/C	G/G	G/G/G/G	G/G/C/C	C/C/C/C	G/G	G/G	G/G	G/G	G/G	G/G	G/G	G/G	G/G	G/G	G/G	C/C/C/C	G/G	G/G	G/G	C/C/C/C	G/G	G/G
14015-790_141	C/C/C/T	C/T/T/T	C/C/T/T	C/C	C/C	C/C/C/C	C/C	C/C/C/T	C/C/C/C	C/C/C/T	C/C	C/C	C/C/C/C	C/C/C/T	C/C/T/T	C/C/C/T	T/T/T/T	C/C/T/T	C/C/C/C	C/C/C/C	C/C/C/T	C/C/C/C	T/T/T/T	C/C/C/T	C/C/C/T	C/C/C/C	C/C/T/T	C/C	C/C/C/C	C/C/C/C	T/T	C/C	C/C	C/C	C/C	C/C	C/C	C/C	C/C	C/C	C/C	C/C	C/C	C/C	C/C	C/C	C/C/T/T	C/C	C/C
14034-790_210	C/C/C/A	C/C/C/C	C/C	C/C/C/C	C/C/C/C	C/C/C/A	C/C/C/C	C/C/A/A	C/C	C/C/C/C	C/C/A/A	C/C/C/A	C/C/A/A	C/C/C/A	C/C	C/C/C/C	C/C/A/A	C/C	C/C/C/C	C/C/C/C	C/C/C/A	C/C/A/A	C/C/C/A	C/C/C/A	C/C/C/C	C/C/A/A	C/C/C/C	C/C	C/C/C/C	C/C/C/C	C/C/C/A	C/A	A/A	A/A	C/C	A/A	A/A	C/A	A/A	C/A	C/A	A/A	C/C/C/A	A/A	A/A	C/A	C/C/C/C	C/A	C/C
14252-783_80	G/G/G/A	G/G/G/G	G/A/A/A	G/G/G/G	G/G/G/A	G/G/G/A	G/G/G/G	G/G/G/A	G/A/A/A	G/G/G/A	G/G/A/A	G/G/A/A	G/G/G/G	G/G/G/A	G/G/G/A	G/G/G/A	G/G/A/A	G/G/G/G	G/A/A/A	G/G/G/A	G/G/A/A	G/A/A/A	G/G/G/G	G/G/A/A	G/G/G/G	G/G/G/A	G/A/A/A	G/G	G/G/G/G	G/A/A/A	G/G/A/A	G/G	G/G	A/A	A/A	G/G	G/G	G/A	G/G	G/G	G/A	A/A	G/G/G/G	G/A	G/A	A/A	G/G/G/A	G/G	A/A
144700-153_105	A/A/T/T	T/T/T/T	A/T/T/T	T/T/T/T	A/A/A/T	A/A/A/T	T/T	A/T/T/T	T/T/T/T	T/T/T/T	A/T/T/T	T/T/T/T	A/A/A/T	T/T/T/T	A/T/T/T	T/T/T/T	A/A/T/T	T/T/T/T	A/A/T/T	T/T/T/T	T/T	A/A/T/T	T/T/T/T	A/A/A/T	T/T/T/T	T/T	T/T/T/T	T/T	T/T/T/T	T/T/T/T	A/A	T/T	T/T	T/T	T/T	T/T	T/T	T/T	T/T	T/T	T/T	T/T	A/T/T/T	T/T	T/T	T/T	A/A/T/T	T/T	T/T
14525-774_77	T/T/T/T	C/C/T/T	C/C/T/T	C/C/T/T	T/T/T/T	T/T/T/T	C/C/C/C	T/T/T/T	C/C/T/T	T/T/T/T	T/T/T/T	C/C/C/C	T/T/T/T	T/T/T/T	T/T/T/T	C/T/T/T	T/T/T/T	C/C/T/T	C/C/C/C	T/T/T/T	C/T/T/T	T/T/T/T	C/C/C/T	C/C/C/T	C/C/T/T	C/C/T/T	C/C/T/T	C/T	T/T/T/T	C/C/T/T	C/C/C/T	C/T	C/T	C/C	T/T			C/T		C/C	C/C	C/C	T/T/T/T	C/C	C/T	T/T	C/C/C/C		C/T
14893-765_70	A/A/A/A	A/A/A/G	A/A/A/A	A/A/A/A	A/A/A/G	A/A/A/A	A/A/A/A	A/A/A/A	A/A/A/A	A/A/A/A	A/A/G/G	A/A/A/G	A/A/G/G	A/A/A/A	A/A/A/A	A/A/G/G	A/A	A/A/A/A	A/A/G/G	A/A/A/G	A/A/A/A	A/A/A/A	A/A/A/A	A/A	A/A/A/G	A/A/A/A	G/G/G/G	A/A	A/A/A/G	A/A/A/A	A/A/A/G	A/A	A/A	A/A	A/A	A/A	A/A	A/A	A/A	A/A	A/A	A/A	A/A/A/A	A/A	A/A	G/G	A/A/G/G	A/A	A/A
1491-2082_116	A/A/A/A	A/A/A/A	A/A/A/A	A/A/G/G	A/A/A/G	A/A/A/G	A/A/A/G	A/A/A/G	A/A/A/G	A/A/A/G	A/A/A/G	A/A/A/A	A/A/A/A	A/G/G/G	A/A/A/G	A/A/A/G	A/A/G/G	A/A/A/G	A/A/A/A	A/A/G/G	A/A/A/G	A/A/A/A	A/A/A/A	A/A/A/A	A/A	A/A/A/A	A/A/A/A	A/A	A/A/A/G	A/A/A/G	A/A/A/A	A/A	A/A	A/A	A/A	A/A	A/A	A/A	A/A	A/A	A/A	A/A	A/A/A/A	A/A	A/A	A/A	A/A/A/A	A/A	A/A
1495-2080_163	A/A/A/T	A/A/A/A	A/A/A/A	A/A/A/A	A/A/T/T	A/A/T/T	A/A/A/A	A/A/A/A	A/A/A/T	A/A/A/A	A/A/T/T	A/A/T/T	A/A/A/A	A/A/A/A	A/A/A/T	A/A/A/A	A/A/A/T	A/A/A/A	A/A/A/A	A/A/A/T	T/T	A/A/A/T	A/A/T/T	A/A/A/T	A/A/A/A	A/A/A/T	A/A/A/A	A/A	A/T/T/T	A/A/A/A	A/A/A/A	A/A	A/A	A/T	A/A	A/A	A/A	A/A	A/A	A/A	A/A	A/T	A/A/A/T	T/T	A/T	A/A	A/A/A/A	A/A	A/A
1514-2071_88	G/G/G/G	G/G/G/G	G/G/G/G	G/G/G/G	G/G/G/G	G/G/G/G	G/G/G/G	T/T/T/T	T/T/T/T	G/G/G/G	T/T/T/T	G/G/G/T	G/T/T/T	G/G/G/G	G/G/G/G	G/G/G/G	G/G/G/G	G/G/T/T	G/G/G/G	G/G/G/G	G/G/G/G	G/G/T/T	G/G/G/G	G/G/G/T	G/G/G/G	G/G/G/G	G/G/T/T	G/G	G/G/G/G	G/G/G/G	G/G/G/G	G/G	T/T	G/G	T/T	T/T	T/T	T/T	T/T	T/T	G/G	G/G	T/T/T/T	G/G	G/G	T/T	G/G/G/G	T/T	G/T
15159-758_133	A/A/A/A	A/A/G/G	A/A/A/G	A/A/A/A	A/G/G/G	A/A/A/A	A/A/A/A	A/A/G/G	A/A/A/G	A/A/G/G	A/A/A/A	A/A/A/A	A/G/G/G	A/A/G/G	A/A/A/G	A/A/A/A	A/A/A/A	A/A/A/G	A/A/G/G	A/A/A/A	A/A/A/G	A/A/A/G	A/A/A/A	A/A/A/G	A/A/A/A	A/A/A/A	A/A/A/A	A/A	A/A/A/A	A/A/G/G	A/A/A/A	A/A	A/A	A/A	A/G	A/A	A/A	A/A	A/A	A/A	A/A	A/A	A/A/A/A	A/A	A/A	A/G	A/A/A/A	A/A	A/A
15170-758_164	T/T/T/T	T/T/T/T	T/T/T/T	T/T/T/C	T/T/T/C	T/T/C/C	T/T/T/T	T/T/T/T	T/T/C/C	T/T/T/T	T/T/T/T	T/T	T/T/T/T	T/T/T/T	T/T/T/C	T/T/T/T	T/T/T/C	T/T/T/C	T/T	T/T/T/T	T/T	T/T/C/C	T/T/T/T	T/T/T/T	T/T/T/T	T/T/T/T	T/T/T/C	T/T	T/T/T/T	T/T	T/T/T/T	T/T	T/T	T/T	T/T	T/T	T/T	T/T	T/T	T/T	T/T	T/T	T/T/C/C	T/T	T/T	T/T	T/T/T/C	T/T	T/T
15231-756_98	G/G/G/G	G/G/G/A	G/G/G/G	G/G/A/A	G/G/G/G	G/A/A/A	G/G/G/A	G/A/A/A	G/G/A/A	G/G/G/G	G/G/G/A	G/G/G/G	G/G/G/A	G/G/A/A	G/G/G/A	G/G/G/G	G/G/G/G	G/G/G/G	G/G/A/A	G/G/G/G	G/G/G/G	G/G/A/A	G/G/G/A	G/G/A/A	G/G/G/G	G/G/G/G	G/G/A/A	G/G	G/G/G/G	G/G/G/G	G/G	G/G	G/G	G/G	G/G	G/G	G/G	G/G	G/G	G/G	G/G	G/G	G/G/G/A	G/G	G/G	G/G	G/G/G/G	G/G	G/G
15359-752_88	T/T/T/T	T/T/T/C	T/T/T/T	T/T/T/C	T/T/T/C	T/T/T/C	T/T/T/C	T/T	T/T/T/C	T/T/T/C	T/T/T/T	T/T/T/T	T/T	T/T/T/C	T/C/C/C	T/T/C/C	T/C/C/C	C/C	T/T/T/C	T/T/C/C	T/T/C/C	T/T/T/C	T/T/C/C	T/T/T/C	T/T/C/C	T/T/T/T	T/C/C/C	T/T	T/T/T/C	T/T	T/T/T/T	T/T	T/T	T/T	T/T	T/T	T/T	T/T	T/T	T/T	T/T	T/T	T/T/T/C	T/T	T/T	T/T	T/T	T/T	T/T
1563-2046_103	A/A/A/A	A/A	A/A/A/A	A/A/A/G	A/A/A/A	A/A/A/A	A/A/A/G	A/A/A/G	A/A/A/G	A/A/A/G	A/A/A/A	A/A/A/G	A/A/G/G	A/A/A/A	A/A/A/G	G/G/G/G	A/A/A/G	A/A/A/A	A/A/A/A	A/G/G/G	A/G/G/G	A/A/A/G	A/A/G/G	A/A/A/G	A/A/G/G	A/A/A/A	A/G/G/G	A/A	A/G/G/G	A/A/A/G	A/A/A/A	A/A	A/A	A/A	A/A	A/A	A/A	A/A	A/A	A/A	A/A	A/A	A/A/G/G	A/A	A/G	A/A	A/A/G/G	A/A	A/A
1575-2039_106	G/G/G/A	G/G	G/G/G/G	G/G/A/A	G/G/A/A	G/G/G/A	G/G/G/G	G/G/G/G	A/A/A/A	G/G/G/G	G/G/G/G	G/G/A/A	G/G/G/A	G/G/A/A	G/A/A/A	G/G/G/G	G/G/A/A	G/G/G/G	G/G/G/G	G/G/G/G	G/G/G/G	G/G/A/A	G/G/G/G	G/G/G/G	G/G/G/G	G/G	G/G/G/G		G/G	G/G/G/G	G/G/A/A	A/A	G/G	G/A	G/A	G/G	G/G	G/G	G/G	G/G	G/A	G/A	G/G/A/A	G/A	G/A	G/A	G/G/G/G	G/G	G/A
15782-741_147	T/T/T/T	T/T/A/A	T/T/A/A	T/T/T/A	T/T/T/T	T/T/T/A	T/T/T/A	A/A/A/A	T/T/T/T	T/T/T/T	A/A/A/A	T/T/T/T	T/T/T/A	A/A/A/A	T/T	T/T	T/T	T/T	T/T	T/T/A/A	T/T/T/T	T/T	T/T/T/T	T/T/T/A	T/T/T/T	A/A	T/T/T/A	T/T	T/T/T/T	T/T	T/T/T/T	T/T	T/T	T/T	T/T	T/T	T/T	T/T	T/T	T/T	T/T	T/T	T/T	T/T	T/T	T/T	T/T/T/T	T/T	T/T
15815-741_135	A/A	A/A/C/C	A/A/A/A	A/A/C/C	A/A/A/A	A/A/C/C	A/A/A/C	A/A/C/C	A/A/A/C	A/A	C/C/C/C	C/C/C/C		C/C/C/C	A/A/A/C	C/C/C/C	A/A	C/C/C/C	C/C/C/C	A/C/C/C	A/A/A/C	A/A	C/C/C/C	A/A/A/C	A/A/A/C	C/C/C/C	A/A	A/A	A/A/A/A	A/A	C/C/C/C	A/A	A/A	A/A	A/A	A/A	A/A	A/A	A/A	A/A	A/A	A/A	A/A/A/C	A/A	A/A	A/A	A/A	A/A	A/A
1609-2020_199	C/C/C/C	C/C/C/C	C/C/C/C	C/C/C/C	C/C/C/C	C/C/C/T	C/C/C/C	C/C/C/T	C/C/C/T	C/C/C/C	C/C/C/C	C/C/C/C	C/C/C/T	C/C/C/C	C/C/T/T	C/C/C/C	C/C/T/T	C/C/C/T	C/C/C/C	C/C/C/C	C/C/C/C	C/T/T/T	C/C/C/C	C/C/C/T	C/C/C/C	C/C	C/C/T/T	C/C	C/C/C/C	C/C/C/T	C/C/T/T	C/C	C/C	C/C	C/C	C/C	C/C	C/C	C/C	C/C	C/C	C/C	C/C/T/T	C/C	C/C	C/C	C/C/C/C	C/C	C/C
16929-714_165	T/C/C/C	T/C/C/C	T/T/T/T	C/C	T/T/C/C	T/T/T/C	T/T/C/C	C/C/C/C	T/T/T/C	C/C/C/C	T/T/C/C	C/C/C/C	T/T	T/T/C/C	T/T/C/C	C/C/C/C	C/C/C/C	T/T/C/C	T/C/C/C	C/C/C/C	T/C/C/C	C/C/C/C	T/T/T/C	T/C/C/C	C/C/C/C	T/T	T/T/T/C		C/C/C/C	T/C/C/C	T/C/C/C		T/T	T/T		T/T	T/T	T/T	T/T	T/T	T/T	T/T	C/C/C/C	T/T		T/T	T/C/C/C	T/T
1697-1976_68	G/G/G/G	G/G/G/C	G/G/G/G	G/G/G/G	G/G/G/G	G/G/G/G	G/G/G/G	G/C/C/C	G/G/G/G	G/G/G/G	G/G/G/G	G/G/G/C	G/G/C/C	G/G/G/G	G/G/G/G	G/G/G/G	G/G/G/G	G/G/C/C	G/G/G/G	G/G/G/G	G/G/G/C	G/G/G/G	C/C/C/C	C/C	G/G/G/G	G/G/G/C	G/G/G/G	G/G	G/G/G/G	G/G/G/C	G/G/G/G	G/G	G/G	G/G	G/G	G/G	G/G	G/G	G/G	G/G	G/G	G/G	G/G/G/G	G/G	G/G	G/G	C/C/C/C	G/G	G/G
17410-703_92	C/T/T/T	C/T/T/T	C/C/T/T	C/C/T/T	C/C	C/C/C/C	C/T/T/T	C/C/C/T	C/C/C/C	C/C/C/C	C/C/C/T	C/C/C/T	C/C/C/T	C/C/T/T	C/C/C/C	C/C/T/T	C/C/C/C	C/C/T/T	C/C/C/T	C/C/C/T	C/C/C/T	C/C/C/C	C/C/C/T	C/C/T/T	C/C/C/C	C/C/C/C	C/C/T/T	C/T	C/C/C/C	C/C/C/C	C/C/C/T	C/T	C/T	C/T	T/T	T/T	T/T	T/T	T/T	T/T	C/C	C/T	C/C/C/T	C/C	T/T	T/T	C/C/C/C	T/T	C/T
1746-1953_156	A/A/A/A	A/A/A/A	A/A/A/A	A/A/A/A	A/A/A/A	A/A/A/A	A/A/A/A	A/A/A/A	A/A/A/A	A/A/A/A	A/A/A/A	A/A/A/A	A/A/A/A	A/A/A/A	A/A/A/A	A/A/A/A	A/A/A/A	A/A/A/A	A/A/A/A	A/A/A/A	A/A/A/A	A/A/A/A	A/A/A/A	A/A/A/A	A/A/A/A	A/A/A/A	A/A/A/A	A/A	A/A/A/A	A/A/A/A	A/A/A/A	A/A	A/A	A/A	A/A	A/A	A/A	A/A	A/A	A/A	A/A	A/A	A/A/A/A	A/A	A/A	A/A	A/A/A/C	A/A	A/A
17617-698_79	A/A/A/A	A/A/A/G	A/A/G/G	A/A/G/G	A/A/G/G	A/A/A/A	A/A/A/G	A/A/A/A	A/A/A/G	A/A/G/G	A/A/A/A	A/A/G/G	A/A/A/A	A/A/A/A	A/A/A/G	A/A/A/A	A/A/A/G	A/A/A/A	A/A/A/A	A/A/G/G	A/A/A/A	A/A/G/G	A/A/A/A	A/A/A/A	A/G/G/G	A/A/A/A	A/A/A/A	G/G	A/A/A/A	A/A/A/A	A/A/A/A	G/G	A/G	A/A	G/G	A/A	A/A	G/G	A/A	G/G	A/A	A/A	A/A/A/A	A/A	A/A	G/G	A/A/A/A	G/G	G/G
17638-698_56	C/C/C/A	C/C/C/A	C/C/C/C	C/C/A/A	C/A/A/A	C/C/C/A	C/C/A/A	C/C/A/A	C/C/C/C	C/C/A/A	C/C/C/C	C/C/A/A	C/C/C/C	C/C/A/A	C/A/A/A	C/C/A/A	C/A/A/A	C/C/C/C	C/C/C/C	C/C/C/C	C/C/C/C	C/C/A/A	C/C/C/A	C/C/C/C	C/C	C/C/C/C	C/C/C/C	C/C	C/C/A/A	C/C/A/A	C/C/C/C	C/C	A/A	C/C	A/A	A/A	A/A	A/A	A/A	C/A	C/C	C/C	C/C/A/A	C/C	C/C	A/A	C/C/A/A	A/A	A/A
17682-697_154	G/G/G/G	G/G/A/A	A/A/A/A	A/A	G/G/A/A	A/A	G/G/A/A	G/G/A/A	G/A/A/A	G/G/A/A	G/G/G/G	G/G/A/A	G/G/A/A	G/A/A/A	A/A/A/A	A/A/A/A	G/G/A/A	G/G/A/A	G/G/G/A	A/A/A/A	G/G/G/G	G/G/A/A	G/G/G/G	G/G/G/G	A/A/A/A	G/G/A/A	G/G/G/G	A/A	A/A/A/A	G/G/G/G	G/A/A/A	A/A	G/A	A/A	G/A	G/G	G/G	G/A	G/G	A/A	G/A	A/A	G/G/G/A	G/A	G/A	A/A	G/G/A/A	A/A	G/A
1777-1938_168	T/T/T/T	T/T/T/T	T/T/T/T	T/T/A/A	T/T/T/T	T/T/T/A	T/T/T/T	T/T/T/T	T/T/T/T	A/A/A/A	T/T/T/T	T/T/A/A	T/T/T/T	T/T/A/A	T/T/T/T	T/A/A/A	T/T/T/T	T/T/T/A	T/T/T/T	T/T/T/A	T/T/T/T	T/T/A/A	T/T/A/A	T/T/T/T	T/T/T/T	T/T/T/T	T/T/T/T	T/T	T/T/T/A	T/T/T/T	T/T/T/A	T/T	T/T	T/T	T/T	T/T	T/T	T/T	T/T	T/T	T/T	T/T	T/T/T/A	T/T	T/T	T/T	T/T/T/T	T/T	T/T
18565-678_133	C/C/G/G	G/G/G/G	G/G/G/G	G/G/G/G	C/G/G/G	G/G/G/G	C/C/G/G	G/G/G/G	G/G/G/G	G/G/G/G	G/G/G/G	G/G/G/G	G/G/G/G	G/G/G/G	G/G/G/G	G/G/G/G	G/G/G/G	C/C/C/C	C/C/G/G	G/G/G/G	C/C/G/G	G/G/G/G	C/G/G/G	G/G/G/G	G/G/G/G	C/C/C/C	G/G/G/G	G/G	G/G/G/G	G/G/G/G		G/G	G/G	C/G	G/G	G/G	G/G	G/G	G/G	G/G	C/G	C/C	G/G/G/G	C/G	C/G	G/G	C/C/G/G	G/G	G/G
18899-671_158	C/C/C/G	C/C/C/G	C/C/C/C	C/C/C/C	C/C/C/G	C/C/C/C	C/C/C/C	C/C/C/G	C/C/C/C	C/C/C/G	C/C/C/C	C/C/C/G	C/G/G/G	C/C/G/G	C/C/C/C	C/C/G/G	C/C/C/G	C/C	C/C/G/G	C/C/C/C	C/C/C/C	C/C/C/C	C/C/C/G	C/C/C/G	C/C/C/C	C/C	C/C/C/C	C/C	C/C/C/C	C/C/C/G	C/G/G/G	C/C	C/C	C/C	C/C	C/C	C/C	C/C	C/C	C/C	C/C	C/C	C/C/C/C	C/G	C/C	C/C	C/C/C/G	C/C	C/C
19320-663_136	A/A/T/T	T/T/T/T	A/A/A/T	T/T/T/T	A/A/A/T	T/T/T/T	A/T/T/T	A/A/T/T	T/T/T/T	A/T/T/T	A/T/T/T	A/A/T/T	A/A/A/A	A/A/A/T	A/A/T/T	A/A/A/A	T/T	A/T/T/T	A/T/T/T	A/A/A/T	A/A/T/T	A/T/T/T	A/A/T/T	A/A/T/T	A/A/A/A	A/T/T/T	A/A/T/T	A/T	A/A/T/T	A/A/T/T	A/T/T/T	A/T	T/T	T/T	A/T	A/A	A/A	A/A	A/A	A/A	T/T	T/T	A/T/T/T	T/T	T/T	A/A	A/T/T/T	T/T	A/A
1966-1880_210	G/G/G/A	G/G/G/A	G/G/G/A	G/G/G/A	G/G/G/A	G/G/A/A	G/G/G/A	G/G/G/G	G/G/G/A	G/G/G/A	G/G/G/G	G/G/G/G	G/G/G/G	G/G/G/G	G/G/A/A	G/G/G/G	G/G/G/A	G/G/G/A	G/G/G/A	G/G/G/G	G/G/G/G	G/G/G/A	G/G/G/G	G/G/G/G	G/G/G/G	G/G/G/G	G/G/G/G	G/G	G/G/G/A	G/G/A/A	G/G/G/G	G/G		G/G	G/G	G/G	G/G	G/G	G/G	G/G	G/G	G/G	G/G/G/G	G/G	G/G	G/G	G/G/G/G	G/G	G/G
19670-656_73	T/T/C/C	T/T/C/C	T/T/T/T	T/T/T/C	T/T/T/T	T/T/T/T	T/T/T/C	T/T/T/T	T/T/T/T	T/T/C/C	T/T/T/T	T/T/T/C	C/C/C/C	T/T/T/T	T/T/C/C	T/T/T/T	T/T/T/T	T/T/T/T	T/T/T/T	T/T/T/T	T/T/T/T	T/T/T/T	T/T/T/T	T/T/T/T	T/T/T/T	C/C/C/C	T/C/C/C	C/C	T/C/C/C	T/T/T/T	T/T/T/T	C/C	C/C	C/C	C/C	C/C	C/C	C/C	C/C	C/C	C/C	C/C	T/T/T/T	C/C	C/C	C/C	T/T/T/T	C/C	C/C
1992-1869_73	T/T	T/T/T/A	A/A/A/A	T/T/T/A	A/A/A/A	T/T/T/A	T/T/A/A	T/T/T/A	T/T/T/A	T/T/T/A	T/A/A/A	T/A/A/A	T/T/T/A	T/T/A/A	T/T	T/T/T/T	T/T/T/A	T/T/A/A	T/T/A/A	T/T/T/A	T/A/A/A	T/A/A/A	A/A/A/A	T/A/A/A	T/T/T/T	T/T/T/T	A/A/A/A	T/T	T/T/T/A	T/T/T/A	T/T/T/T	T/T	T/T	T/T	T/T	T/T	T/T	T/T	T/T	A/A	T/T	T/T	T/T/T/T	T/T	T/T	T/T	T/T/T/A	T/T	T/T
19926-651_84	T/T/T/G	T/T/G/G	T/T/T/G	T/T/T/T	T/T/T/G	T/T/T/T	T/T/G/G	T/T/T/T	T/T/T/T	T/T/T/T	T/T/T/T	T/T/G/G	T/T/T/T	T/T/T/T	T/T/T/T	T/T/T/T	T/T/T/T	T/T/T/G	T/T/T/T	T/T/G/G	T/T/T/G	T/T/T/T	T/T/T/T	T/T/T/G	T/T/G/G	T/G/G/G	T/T/G/G	T/G	T/G/G/G	T/T/T/T	T/T/T/T	T/G	G/G	T/T	T/T	T/G	T/G	T/T	T/G	T/T	T/T	T/T	T/T/T/T	T/T	T/T	T/T	T/T/T/T	T/G	T/T
19977-651_125	C/C	A/A	C/C	C/C/A/A	C/C/C/C	C/C/A/A	C/C	A/A/A/A	C/C/A/A	A/A/A/A	A/A	C/C/C/A	A/A	C/A/A/A	A/A/A/A	C/C/C/C	C/C/A/A	A/A/A/A	C/C/A/A	A/A/A/A	A/A/A/A	C/C/A/A	A/A	A/A/A/A	C/C/A/A	A/A	C/C/A/A	C/A		A/A/A/A	C/A/A/A	A/A	C/C	C/C	A/A	C/A	C/A	A/A	C/A	C/C	C/C	C/C	A/A	C/C	C/C	A/A	A/A	C/A	A/A
20099-648_91	A/A/T/T	A/A	A/A/A/A	A/A/T/T	A/A/A/A	A/A/A/T	A/T/T/T	T/T/T/T	A/A/A/T	A/A/T/T	T/T/T/T	T/T/T/T	A/A/A/T	T/T/T/T	A/A/A/T	T/T/T/T	A/A	A/T/T/T	T/T	A/T/T/T	A/A/A/T	A/A/A/T	A/A/T/T	A/A/T/T	T/T	A/A	T/T	A/A	A/A/A/T	T/T/T/T	A/T/T/T	A/A	A/A	A/A	A/A	T/T	T/T	A/A	T/T	T/T	A/A	A/A	A/A/A/T	A/A	A/A	A/A	A/A/T/T		A/A
20299-644_137	A/A/G/G	A/A/G/G	A/A/G/G	A/G/G/G	G/G	A/G/G/G	A/A/G/G	A/A/A/G	A/G/G/G	A/A/G/G	A/A/A/A	A/A/A/A	A/A/A/G	A/A/A/G	A/G/G/G	A/A/A/G	A/G/G/G	A/A/G/G	A/G/G/G	G/G	A/A/A/G	A/G/G/G	A/A/G/G	A/A/A/A	A/A/A/G	A/A/A/A	A/A/G/G	A/A	A/A/A/A	A/A	A/A/G/G	A/A	A/A	A/A	A/A	A/A	A/A	A/A	A/A	A/A	A/A	A/A	A/G/G/G	A/A	A/A	A/A	A/A/G/G	A/A	A/A
20442-642_64	A/A/A/A	A/A/A/A	C/C	A/A/A/C	A/A/C/C	A/A/C/C	A/A/A/C	A/A/C/C	A/A/C/C	A/A/A/A	A/A/A/A	A/A/A/A	A/A/C/C	A/A/C/C	A/C/C/C	A/A/A/A	A/A/A/C	A/A/A/A	A/A/A/C	A/A/A/C	A/A/A/C	A/A/C/C	A/C/C/C	A/A/C/C	A/A/A/A	A/C/C/C	A/C/C/C	A/C	A/A/A/A	A/A/A/A	A/A/A/A	A/C	A/A	A/A	A/A	A/A	A/A	A/A	A/A	A/A	A/A	A/A	A/A/A/C	A/A	A/A	A/A	A/C/C/C	A/A	A/A
2101-1834_149	G/G/G/A	G/G/G/A	G/G/A/A	G/G/A/A	G/G/G/G	G/A/A/A	G/G/G/A	G/A/A/A	G/A/A/A	G/G/A/A	G/A/A/A	G/G/A/A	G/A/A/A	G/G/A/A	G/A/A/A	G/G/A/A	G/A/A/A	G/A/A/A	G/A/A/A	G/G/A/A	G/A/A/A	G/A/A/A	G/A/A/A	G/A/A/A	A/A	G/G/A/A	G/G/A/A	G/G	G/G/G/G	G/G/A/A	G/G/A/A	G/A	G/A	G/A	G/G	G/A	G/G	G/A	G/G	G/G	G/A	G/A	G/A/A/A	G/A	G/A	G/A	G/A/A/A	G/G	G/A
21087-631_155	C/C	C/C/A/A	C/A/A/A	C/C/A/A	C/A/A/A	C/C/C/A	C/C/A/A	C/C/A/A	C/C	C/C/C/A	A/A/A/A	C/A/A/A	C/C/C/C	C/C/A/A	C/C/C/C	C/C/A/A	C/C	A/A/A/A	A/A/A/A	A/A/A/A	C/A/A/A	C/C/C/A	A/A/A/A	A/A/A/A	A/A/A/A	A/A/A/A	C/C/C/C	C/C	A/A/A/A	A/A/A/A	A/A/A/A	C/C	C/C	C/A	C/C	C/C	C/C		C/C	C/C	C/C	C/A	C/A/A/A	C/C	C/C		C/C/A/A	C/C
21134-630_76	T/T/C/C	T/C/C/C	T/T/T/T	C/C/C/C	T/T/T/C	C/C	T/C/C/C	T/C/C/C	T/C/C/C	C/C	C/C/C/C	T/T/T/C	T/T/C/C	T/T/C/C	C/C/C/C	T/C/C/C	C/C/C/C	T/T/C/C	C/C/C/C	T/T/C/C	C/C/C/C	T/C/C/C	T/C/C/C	T/T/C/C	T/T/C/C	T/C/C/C	T/C/C/C	T/T	T/T/C/C	T/T/C/C	T/T/T/C	T/T	T/C	T/T	T/C	T/T	T/T	T/C	T/T	T/T	T/T	T/T	T/C/C/C	T/T	T/T	T/C	T/T/T/C	T/T	T/C
2117-1830_121	T/T/T/G	T/T	T/T/T/T	T/T/G/G	T/T/T/G	T/T/T/T	T/T/T/G	T/T/T/G	T/T/T/T	T/T/T/G	T/T/T/T	T/T/G/G	T/T/T/G	T/T	T/T/T/T	T/T/T/T	T/T/T/T	T/G/G/G	T/T/T/T	T/T/T/T	T/G/G/G	T/T/T/T	T/T	T/T/G/G	T/T/T/T	T/T	T/T/T/G	T/T	T/T	T/G/G/G	T/T/G/G	T/T	T/T	T/T	T/T	T/T	T/T	T/T	T/T	T/T	T/T	T/T	T/T/T/T	T/T	T/T	T/T	T/T/T/T	T/T	T/T
2209-1797_111	C/C/C/C	C/C/C/C	C/C/C/T	C/C/C/C	C/C	C/C/T/T	C/C/C/C	C/C/C/C	C/C/T/T	C/C/C/T	C/C/C/C	C/C/T/T	C/C/T/T	C/C/C/C	C/C/C/C	C/C	C/C/T/T	C/C/C/C	C/C/C/C	C/C/C/C	C/C/C/T	C/C/C/C	C/C/C/C	C/C/T/T	C/C/C/C	C/C/C/C	C/C	C/C	C/C/C/C	T/T	C/C/C/T	C/C	C/C	C/C	C/C	C/C	C/C	C/C	C/C	C/C	C/C	C/C	C/C/T/T	C/C	C/C	C/C	C/C	C/C	C/C
22200-613_61	G/G/G/G	G/G/A/A	G/G/G/A	G/G/G/A	G/G/A/A	A/A/A/A	G/G/A/A	G/G/G/A	A/A/A/A	G/G/G/G	G/G/A/A	G/G/G/A	G/G/G/G	G/A/A/A	A/A/A/A	G/G/A/A	A/A/A/A	G/A/A/A	G/A/A/A	G/G/A/A	G/G/G/G	A/A/A/A	A/A/A/A	G/G/A/A	A/A/A/A	G/G/G/A	G/G	G/G	G/G/G/A	G/G/G/G	G/A/A/A	G/G	G/G	G/A	G/G	G/G	G/G	G/G	G/G	G/G	G/G	G/A	A/A/A/A	G/G	G/G	G/G	G/G/G/A		G/G
22510-607_67	G/G/G/G	G/A/A/A	G/G/G/G	G/A/A/A	G/G/G/G	G/G/G/G	G/G/G/A	G/G/A/A	G/G/G/G	G/G/G/A	G/G/G/A	G/G	G/A/A/A	G/G/G/A	G/G/G/G	G/G	G/G/G/G	G/G/G/A	G/G/G/A	G/G/G/G	G/A/A/A	G/G/G/G	G/G/G/G	G/G/G/A	G/G/G/G	G/G/A/A	G/G/G/G	G/G	G/G	G/G/G/A	G/G/A/A	G/G	G/G	G/G	G/G	G/G	G/G	G/G	G/G	G/G	G/G	G/G	G/G/G/G	G/G	G/G	G/G	G/G/A/A	G/G	G/G
2297-1768_176	G/G/A/A	G/G/G/G	G/A/A/A	G/G/A/A	G/G/A/A	G/G/G/G	G/G/A/A	G/G/G/A	G/G/G/A	G/G	G/G/G/G	G/G/G/G	G/G/G/G	G/G/G/A	G/G/G/G	G/G/G/G	G/G	G/G/G/G	G/G/G/G	G/G/G/G	G/G/G/A	G/G/G/G	G/G/G/G	G/G/G/G	G/G/G/G	G/G/G/A	G/G/G/A	G/G	G/G	G/G/G/A	G/G/G/G	G/G	G/G	G/G	G/G	G/G	G/G	G/G	G/G	G/G	G/G	G/G	G/G/G/G	G/G	G/G	G/G	G/G	G/G	G/G
23266-595_226	G/G/G/T	G/G/T/T	G/G/G/G	G/G	G/G/G/G	G/G/T/T	G/G/G/G	G/G	G/G/T/T	G/G	G/G	G/G	G/G/G/T	G/T/T/T	G/G/T/T	G/G/G/T	G/T/T/T	G/G/G/T	G/G/G/T	G/G	G/G/T/T	G/G/T/T	G/G/G/T	G/G/T/T	G/G/G/T	G/G/G/G	G/G/G/T	G/G	G/G/T/T	G/G/G/T	G/G	G/G	G/G	G/G	G/G	G/G	G/G	G/G	G/G		G/G	G/G	G/G/T/T		G/G	G/G	G/G/G/G	G/G	G/G
23308-594_61	T/T/T/T	T/T/A/A	T/T/T/A	T/T/T/A	T/T/T/A	T/T/A/A	T/T/T/A	T/T/T/A	T/T/T/A	T/T/T/A	T/T/T/T	T/T/T/T	T/T/T/T	T/T/T/T	T/T/T/T	T/T/T/T	T/T/A/A	T/T/T/T	T/T/T/T	T/T/T/T	T/T/T/T	T/T/T/T	T/T/T/T	T/T/T/T	T/T/T/T	T/T/T/T	T/T/T/T	T/T	T/T/T/T	T/T/T/T	T/T/T/T	T/T	T/T	T/T	T/A	T/T	T/T	T/A	T/T	T/T	T/T	T/A	T/T/T/T	T/T	T/T	T/A	T/T/T/T	T/T	T/A
2334-1755_92	G/G/G/G	G/G/G/A	G/G/G/G	G/G/G/A	G/G/G/G	G/G/G/G	G/G/A/A	A/A/A/A	G/G/G/G	G/G	G/G/A/A	G/G/G/G	G/G/A/A	G/G/G/A	G/G/G/G	G/G/A/A	G/G/G/G	G/G/G/A	G/G/G/G	G/G/G/G	G/G/A/A	G/G/G/G	G/G/G/A	G/G/G/G	G/G/A/A	G/G/G/G	G/G/G/G	G/G	G/G/A/A	G/G/G/A	G/G/G/A	G/G	G/G	G/G	G/G	G/G	G/G	G/G	G/G	G/G	G/G	G/G	G/G/G/G	G/G	G/G	G/G	G/G/G/G	G/G	G/G
23620-589_106	A/A/A/A	A/A/A/C	A/A/A/A	A/A/C/C	A/A/A/A	A/A/A/A	A/A/A/A	A/A/A/A	A/A/A/A	A/A/A/A	A/A/A/C	A/A/A/C	A/C/C/C	A/A/A/C	A/A	A/A/A/C	A/A/C/C	A/A/A/C	A/A/A/C	A/A/A/A	A/A/A/C	A/A/A/A	A/C/C/C	C/C/C/C	A/A/C/C	A/A/A/A	A/A/A/C	A/A	A/A/A/A	A/A/A/A	A/A/A/A	A/A	A/A	A/A	A/A	A/A	A/A	A/A	A/A	A/A	A/A	A/A	A/A/A/A	A/A	A/A	A/A	A/A/A/A	A/A	A/A
2394-1735_156	A/A/A/A	A/A/A/A	A/A/A/A	A/A/A/A	A/A/C/C	A/A/A/A	A/A/A/A		A/A/A/A	A/A/C/C	A/A/A/A	A/A/A/A	A/A/A/A	A/A/A/C	A/A/A/A	C/C/C/C	A/A/A/A	A/A/A/C	A/A/A/A	A/C/C/C	A/A/A/A	A/A/A/A	A/A/A/C	A/A/A/C	C/C/C/C	A/C/C/C	A/A/A/C	C/C	C/C/C/C	A/A/A/A	A/A/A/C	A/C	C/C	A/C	C/C	C/C	C/C	A/C	C/C	C/C	C/C	C/C	A/A/A/C	C/C	C/C	A/A	A/A/C/C	C/C	A/A
24033-583_198	G/G	G/G/G/G	G/G	G/G/G/G	G/G/G/G	G/G/G/G	G/G/G/G	G/A/A/A	G/G/G/G	G/G	A/A/A/A		G/A/A/A	G/G	G/G	G/G	G/G/G/G	G/G/A/A	G/G/G/A	G/G/G/A	A/A/A/A	G/G/A/A	G/G/A/A	G/G/G/G	G/G	G/G/G/A	G/G/A/A	A/A	G/G/G/G	G/G/A/A	A/A/A/A	G/A	G/G	A/A	G/G	G/A	G/A	G/G	G/A	G/G	A/A	A/A	G/G/G/G	A/A	A/A	G/A	G/G/G/A	G/G	G/G
25206-566_231	A/A/A/A	A/A/A/T	A/A/A/A	A/A/A/A	A/A/A/T	A/A/A/A	A/A/A/A	A/A/A/A	A/A	T/T/T/T	A/A/A/A	A/A/A/A	A/A/T/T	A/A/A/T	A/A/A/A	A/A/A/A	A/A	A/A	A/A/T/T	A/A/T/T	A/A/A/T	A/A/A/T	A/A/A/A	A/A/T/T	A/A/T/T	A/A	A/A/A/A	A/A	A/A/T/T	A/A/A/T	A/A	A/A	A/A	A/A	A/A	A/A	A/A	A/A	A/A	A/T	A/A	A/A	A/A/A/A	A/A	A/A	A/A	A/A	A/A	A/A
2527-1700_82	C/C/C/A	C/C/C/C	C/C/C/A	C/C	C/C	C/C/C/C	C/C/C/C	A/A/A/A	C/C/A/A	C/C/C/C	C/C/A/A	C/A/A/A	C/C/C/C	C/C/A/A	C/C/A/A	C/C/C/C	C/C/C/A	C/C/C/A	C/C/C/C	C/C/C/C	C/C/A/A	C/C/C/A	C/A/A/A	C/C/C/C	C/C/C/C	A/A/A/A	C/C/C/C	C/C	C/C/C/C	C/C/C/C	A/A/A/A	C/C	C/C	C/C	C/C	C/C	C/C	C/C	C/C	C/C	C/C	C/C	C/C/C/C	C/C	C/C	C/C	A/A/A/A	C/C	C/C
2531-1699_131	C/C/C/T	C/C	C/C/C/T	C/C/T/T	C/C/C/C	C/C/T/T	C/C/C/T	C/C/C/C	C/T/T/T	C/C/C/T	C/C/C/C	C/C/C/C	C/C/C/C	C/C/C/C	C/C/T/T	C/C	C/C/T/T	C/C/C/C	C/C/C/C	C/C/C/C	C/C/C/C	C/C/T/T	C/C/C/C	C/C/C/C	C/C/C/T	C/T/T/T	C/C/C/C	T/T	C/C/T/T	C/C/C/C	C/C/C/C	T/T	C/T	C/C	C/T	C/T	C/T	C/C	C/T	C/C	C/C	C/C	C/T/T/T	C/C	C/C	C/T	C/C/C/C	T/T	T/T
25546-561_117	A/A/A/C	C/C/C/C	A/A/C/C	C/C/C/C	A/A/A/C	A/C/C/C	A/A/A/C	C/C/C/C	C/C/C/C	A/A/A/C		A/C/C/C	A/A/C/C	C/C/C/C	A/A/C/C	C/C/C/C	C/C/C/C	C/C/C/C	A/A/C/C	A/A/A/C	C/C/C/C	C/C/C/C	C/C/C/C	A/A/C/C	A/A/A/C	C/C/C/C	C/C/C/C	A/A	A/A/A/A	C/C/C/C	A/A/C/C	A/A	A/A	A/C	A/A	A/C	A/C	A/A	A/C	A/A	A/A	A/A	A/A/C/C	A/A	A/C	A/A	C/C/C/C	A/A	A/A
2560-1692_132	T/T/T/T	T/T/T/T	T/T/T/T	T/T/T/T	T/T/T/T	T/T/T/T	T/T/T/C	T/T/T/T	T/T/T/C	T/T/T/T	T/C/C/C	T/T/T/T	T/T/T/T	T/T/T/T	T/T	T/T/C/C	T/T/T/C	T/T/T/T	T/T/T/C	T/T/C/C	T/T/T/T	T/T/T/T	T/T/C/C	T/T/T/T	T/T/C/C	T/T/T/T	T/T/T/T	T/T	T/T/C/C	C/C/C/C	T/T/C/C	T/T	T/T	T/T	T/T	T/T	T/T	T/T	T/T	T/T	T/T	T/C	T/T/T/C	T/C	T/T	T/T	T/T/T/C	T/T	T/T
25764-558_200	C/C	C/C/C/C		C/C/C/C	C/C/A/A	C/C	C/A/A/A	C/C/A/A	C/C	C/C/C/C	C/A/A/A	C/C/C/C	A/A	C/C/C/A	C/C/A/A	C/C/A/A	C/C	C/C/C/C	C/C/A/A	C/C/C/A	C/C/A/A	C/C/C/A	C/C/C/A	C/C/C/A	C/C/A/A	C/C/C/C	C/C/C/C	C/C	C/C/A/A	C/C/C/C	C/C/C/C	C/C	C/C	C/C	C/C	C/C	C/C	C/C	C/C	C/C	C/C	C/C	C/C/C/A	C/C	C/C	C/C	C/C/C/C	C/C	C/C
25959-556_102	A/A/A/A	A/A/A/A	A/A/A/G	A/A/A/A	A/A/A/A	G/G/G/G	A/A/A/A	A/A/G/G	A/A/A/A	A/A/A/G	A/G/G/G	A/G/G/G	A/A/G/G	A/A/A/A	A/A/A/A	A/A/A/A	A/A/A/A	G/G/G/G	G/G/G/G	G/G/G/G	A/A/A/A	A/A/G/G	G/G/G/G	G/G/G/G	G/G/G/G	A/A/A/A	A/G/G/G	A/A	G/G/G/G	A/G/G/G	G/G/G/G		A/A	A/A	A/A	A/A	A/A	A/A	A/A	A/A	A/A	A/A	A/A/A/G	A/A	A/A	A/A	A/A/G/G	A/A	A/A
26098-554_137	C/C/C/C	C/C/C/C	C/C/C/T	C/C/C/C	C/C/T/T	C/C/C/C	C/C	C/T/T/T	C/C/C/C	C/C/C/C	C/C/T/T	C/C/T/T	C/C/C/C	C/C/C/T	C/C/C/C	C/C/C/C	C/C/C/C	C/C	C/C/C/C	C/C/C/T	C/C/C/C	C/C/C/C	C/C	C/C/C/T	C/C/C/T	C/C/C/C	C/C/C/C	C/T	C/C/C/C	C/C/C/C	C/C	T/T	C/T	C/C	T/T	C/T	C/T	T/T	C/T	T/T	C/C	C/C	C/C/C/C	C/C	C/C	C/T	C/C/C/C	C/C	T/T
26498-549_170	A/G/G/G	A/A/G/G	A/A/G/G	A/G/G/G	A/A/G/G	A/A/G/G	A/A/A/G	A/A/G/G	G/G/G/G	A/A/G/G	G/G	A/A	G/G/G/G	A/A/G/G	A/A/G/G	A/A/A/A	A/G/G/G	G/G/G/G		A/A/G/G	G/G/G/G	A/A/G/G	G/G/G/G	A/A/G/G	A/A/G/G	G/G/G/G	A/A/G/G	A/G	A/A/A/A		G/G/G/G	A/A	A/A	A/A	A/A	A/A	A/A	A/A	A/A	A/A	A/A	A/A	G/G/G/G	A/A	A/A	A/A	G/G/G/G	A/A	A/A
26904-545_65	G/A/A/A	G/G/G/G	A/A/A/A	A/A/A/A	A/A/A/A	A/A/A/A	G/G/A/A	A/A/A/A	A/A/A/A	A/A/A/A	A/A/A/A	G/G/A/A	A/A/A/A	A/A/A/A	G/G/G/G	A/A/A/A	A/A/A/A	A/A/A/A	A/A/A/A	A/A/A/A	A/A/A/A	A/A/A/A	A/A/A/A	A/A/A/A	A/A/A/A	A/A/A/A	A/A/A/A	G/G	A/A/A/A	A/A/A/A	A/A/A/A		G/G	G/G	G/A	A/A	A/A	G/A	A/A	G/G	G/G	G/G	A/A/A/A		G/G	G/G	A/A/A/A	G/G	G/A
2716-1651_131	T/T/G/G	T/T/T/G	T/T/G/G	T/T/T/T	T/G/G/G	T/T/T/T	T/T/T/T	T/T/T/G	T/T/T/G	T/T/T/G	T/T/T/T	T/T/T/G	T/T/T/T	T/T/G/G	T/T/T/G	T/T/G/G	T/T/T/T	T/T/T/T	T/T/T/T	T/T/T/G	T/T/T/T	T/T/T/T	T/T/T/T	T/T/T/T	T/T/G/G	T/T/T/T	T/T/T/T	T/G	T/T/T/G	T/T/T/T	T/T/T/T	T/G	T/T	T/T	G/G	T/G	T/G	G/G	T/G	G/G	T/T	T/T	T/T/T/T	T/T	T/G	G/G	T/T/T/T	T/G	G/G
27526-537_207	G/G/G/G	G/T/T/T	G/G/G/T	G/G/G/T	G/T/T/T	G/T/T/T	G/G	G/G/G/G	G/G/G/G	G/G/T/T	G/G/G/G	G/G/T/T	G/G/G/T	G/G	G/G	G/G/T/T	G/G/G/T	G/G/G/T	G/G/G/T	G/G/G/G	G/G	G/G	G/G/G/G	G/G/G/T	G/G/G/G	G/G/G/G	G/G	T/T	G/G/G/G	G/G/G/T	G/G/G/G	T/T	G/G	G/T	G/G	G/G	G/G	G/T	G/G	G/G	G/G	G/T	T/T	G/T	G/G	G/G	G/G/G/G	G/G	T/T
2780-1636_122	A/A/A/A	A/A/A/T	A/A/T/T	T/T/T/T	A/A/A/A	A/A	A/A/A/A	A/A/A/A	T/T/T/T	A/A/A/T	A/A/T/T	A/A/T/T	T/T/T/T	T/T/T/T		T/T/T/T		T/T/T/T		T/T/T/T		A/T/T/T	T/T/T/T	T/T/T/T	T/T/T/T	T/T/T/T	T/T/T/T	A/A	T/T/T/T	A/A/A/A	T/T/T/T	A/A	A/A	A/A	A/A	A/A	A/A	A/A	A/A	A/A	A/A	A/A	T/T/T/T	A/A	A/A	A/A		A/A	A/A
28041-531_77	C/C/C/C	C/C/T/T	T/T/T/T	C/C/C/T	C/C/C/C		C/T/T/T	C/C/T/T	C/C/C/C	C/C/T/T	T/T/T/T	C/C/C/C	T/T/T/T	C/T/T/T	C/C/C/C	T/T/T/T		T/T/T/T	T/T/T/T		T/T/T/T	C/C/C/C	C/C/C/T	C/C/T/T	T/T/T/T	T/T/T/T	C/C/T/T	C/C	C/T/T/T	C/C/T/T	T/T/T/T	C/C	C/C	C/C	C/C	C/C	C/C	C/C	C/C	C/C	C/C	C/C	C/C/C/C	C/C	C/C	C/C	C/C	C/C	C/C
28125-530_119	C/C/C/C	C/C	C/C/C/A	C/C/C/A	C/C/C/C	C/C/C/C	C/C/C/C	C/C	C/C/C/C	C/C/C/C	C/C/C/C	C/C	C/C/C/C	C/C/C/C	C/C/C/A	C/C/C/A	C/C/A/A	C/C/C/C	C/C/C/A	C/C/C/C	C/C/C/C	C/C/C/C	C/C/C/C	C/C/C/A	C/C/A/A	C/C/C/A	C/C/C/C	C/C	C/C/C/C	C/C/C/A	C/C/C/C	C/C	C/C	C/C	C/C	C/C	C/C	C/C	C/C	C/C	C/C	C/C	C/C/A/A	C/C	C/C	C/C	C/C/C/C	C/C	C/C
2834-1625_125	T/T/T/T	T/T/T/C	T/T/T/C	T/T/T/T	T/T/T/T	T/T/T/T	T/T/T/C	T/T/C/C	T/T/T/T	T/T/T/T	T/T/T/C	T/T/T/T	T/T/T/T	T/T/T/T	T/T/T/T	T/T/T/T	T/T/T/C	T/T/C/C	T/T/T/T	T/T/T/T	T/T/C/C	T/T/T/T	T/T/T/C	T/T/T/T	T/T/T/T	T/T/T/T	T/T/T/C	T/T	T/T/T/T	T/T/C/C	T/T/T/T	T/T	T/T	T/T	T/T	T/T	T/T	T/T	T/T	T/T	T/T	T/T	T/T/T/T	T/T	T/T	T/T	T/T/T/C	T/T	T/T
2835-1624_78	A/A/A/C	A/A/C/C	A/A/A/C	A/A/A/C	A/C/C/C	C/C/C/C	A/A/C/C	A/A/C/C	A/A/C/C	A/A/A/A	A/A/C/C	A/A/A/C	A/A/A/C	A/A/C/C	A/A/A/C	C/C/C/C	A/A/C/C	A/A/C/C	A/A/C/C		A/A/C/C	A/A/A/C	A/A/A/A	A/A/A/A	A/A/C/C	A/A/A/A	A/A/C/C	A/A	A/C/C/C	C/C	A/A/A/A	A/A	C/C	A/A	A/A	A/A	A/A	A/A	A/A		A/A	A/A	A/A/C/C	A/A	A/C		A/A/A/C	C/C	A/A
28528-525_98	C/C/C/C	C/C/T/T	C/C/C/C	C/C/C/T	C/C	T/T/T/T	T/T/T/T	T/T/T/T	C/C/C/T	C/C/C/T	C/C/T/T	C/C/C/C	C/C	C/C/T/T	C/C/C/C	T/T/T/T	T/T/T/T	C/C/C/C	T/T/T/T	T/T/T/T	T/T/T/T	T/T/T/T	C/C/C/T	C/C/C/T		C/C/C/C	C/C	C/C		T/T/T/T		C/C	C/C	C/C	C/C	C/C	C/C	C/C	C/C	C/C	C/C	C/C	T/T/T/T	C/C	C/C	C/C	C/C	C/C	C/C
28990-520_170	C/T/T/T	C/T/T/T	T/T/T/T	C/C/C/T	T/T	C/T/T/T	C/T/T/T	C/C/T/T	C/T/T/T	C/C/T/T	C/T/T/T	T/T/T/T	T/T/T/T	T/T	C/T/T/T	C/C/T/T	C/T/T/T	T/T/T/T	C/T/T/T	C/C/T/T	C/C/C/T	C/T/T/T	T/T	T/T/T/T	T/T	T/T	C/T/T/T	C/T	C/T/T/T	T/T/T/T	T/T/T/T	C/T	C/C	C/T	C/C	C/T	C/T	C/C	C/T	C/C	T/T	T/T	C/T/T/T	C/T	C/C	C/C	C/T/T/T	T/T	C/C
29131-518_115	T/T/T/T	C/C/T/T	T/T/T/T	T/T/T/T	T/T	C/C/T/T	C/C/T/T	C/T/T/T	C/C/C/T	C/T/T/T	C/C/T/T	T/T/T/T	C/C	C/C/C/T	C/C/C/C	C/C/T/T	C/C/C/C	T/T/T/T	C/C/C/C	C/C/C/C	T/T/T/T	C/C/C/T	C/C	C/C/T/T	C/C/C/T	C/C/C/T	C/T/T/T	T/T	T/T/T/T	T/T/T/T	C/C/T/T	T/T	T/T	T/T	T/T	T/T	T/T	T/T	T/T	T/T	T/T	T/T	C/T/T/T	C/T	T/T	T/T	C/C/C/T	T/T	T/T
29536-514_156	C/T/T/T	C/C/C/C	T/T/T/T	C/C/C/C	C/C/C/C	T/T/T/T	T/T/T/T	T/T/T/T	T/T/T/T	C/C/C/T	C/C/T/T	T/T/T/T	T/T/T/T	C/C/T/T	T/T/T/T	T/T/T/T	T/T/T/T	T/T/T/T	T/T/T/T	T/T/T/T	T/T/T/T	T/T/T/T	T/T/T/T	T/T/T/T	T/T/T/T	T/T/T/T	T/T/T/T	C/C	T/T/T/T	T/T/T/T	T/T/T/T	C/C	C/C	C/C		C/C	C/C		C/C	C/C	C/C	C/T	T/T/T/T	C/C	C/C	C/C	T/T/T/T
29645-512_192	T/T/T/T	T/T/T/T	T/T/T/T	T/T/T/T	T/T/T/T	T/T/C/C	T/T/C/C	T/T/C/C	T/T/C/C	T/T/T/T	T/T/T/T	T/T/T/T	T/T/C/C	T/T/T/C	T/T/T/C	T/T/T/C	T/T/C/C	T/T/T/C	T/T/T/T	T/T/T/T	T/T/C/C	T/T/C/C	T/T/T/T	T/T/T/T	T/T/T/C	T/T/T/T	T/T/T/C	T/T	T/C/C/C	T/T/T/T	T/T/T/T	T/T	T/T	T/T	C/C	T/T	T/T	T/T	T/T	T/T	T/T	T/T	C/C	T/T	T/T	C/C	T/T/T/C	T/T	C/C
30174-507_100	T/T/T/C	T/T/T/C	T/T/T/T	T/T/T/C	T/T/T/C	T/T/T/C	T/T/T/C	T/T/T/T	T/T/T/C	T/T/T/T	T/T/T/C	T/T/T/C	T/T/C/C	T/T	T/C/C/C	T/T/C/C	T/T/T/C	T/T/C/C	T/C/C/C	T/T/T/T	T/T/T/C	T/T/C/C	T/T/T/T	T/T/T/T	T/T	T/T/T/T	T/T/T/T	T/C	T/T/T/T	T/T/T/T	T/T/T/T	T/T	T/T	T/T	C/C	T/T	T/T	T/T	T/T	T/T	T/T	T/T	T/C/C/C	T/T	T/T	T/C	T/T/T/T	T/T	T/T
3045-1579_170	A/A/A/A	A/A/A/G	A/A/A/G	A/A/A/A	A/A/A/G	A/A/A/G	A/A/A/A	A/A/A/A	A/A/A/G	A/A/A/A	A/G/G/G	A/A/A/A	A/A/A/G	A/A/A/G	A/A/A/G	A/A/A/A	A/A/A/A	A/A/A/G	A/A/A/G	A/A/A/A	A/A/A/G	A/A/A/G	A/A/A/A	A/A	A/A/A/A	A/A/A/A	A/A/A/A	A/A	A/A/G/G	A/A/A/G	A/A	A/A	A/A	A/A	A/A	A/A	A/A	A/A	A/A	A/A	A/A	A/A	A/A/A/G	A/A	A/A	A/A	A/A/A/A	A/A	A/A
3143-1559_49	G/G/G/T	G/G/G/T	G/T/T/T	G/G/G/T	G/G/T/T	G/G/G/T	G/G/T/T	G/G/G/G	G/G/G/G	G/G/G/G	G/G/G/G	G/G/G/T	G/G/G/G	G/G/G/G	G/G/T/T	G/G/G/G	G/G/G/G	G/G/G/G	G/G/G/G	G/G/G/G	G/G/G/G	G/G/T/T	G/G/G/G	G/G/G/G	G/G/G/G	T/T/T/T	G/G/G/T	G/T	G/G/G/G	G/T/T/T	G/G/G/T	T/T	G/G	G/T	G/G	G/G	G/G	G/G	G/G	G/G	T/T	T/T	G/G/G/G	G/T	T/T	G/G	G/G/T/T	G/G	G/T
31521-493_95	C/C/C/C	C/C	C/C/C/C	C/C/C/C	C/C/C/C	C/C/C/C	C/C/C/C	T/T/C/C	C/C/C/C	C/C/C/C	T/C/C/C	C/C/C/C	C/C	C/C/C/C	T/C/C/C	T/T/C/C	T/T/C/C	T/T/C/C	C/C/C/C	C/C/C/C	C/C/C/C	C/C/C/C	C/C/C/C	T/C/C/C	T/T/C/C	T/T/C/C	T/T/C/C		C/C/C/C	T/T/C/C	C/C/C/C	T/T		T/T	T/T	C/C	C/C	C/C	C/C	C/C	T/T	T/T	T/C/C/C	T/T	T/T		C/C/C/C		T/T
33111-478_131	A/A/A/A	A/A/G/G	A/A	A/A/G/G	A/A/A/G	A/A/A/A	A/A/A/G	A/A	A/A/A/A	A/A/A/G	A/A/A/A	A/A/A/G	A/A/A/G	A/A/G/G	A/A/A/A	A/A/A/A	A/A/A/G	A/A/A/A	A/A/G/G	A/A/A/A	A/A/G/G	A/A/A/A	A/A	G/G	A/A/A/A	A/A/G/G	A/A/A/A	A/A	A/A	A/A	A/A/A/A	A/G	A/G	A/A	A/A	A/A	A/G	A/A	A/G	G/G	A/A	A/A	A/A/A/A	A/A	A/A	A/A	A/A	A/A	A/A
33368-475_75	T/T/T/T	T/T/C/C	T/T	T/C/C/C	T/T/T/T	T/T	T/T/T/C	T/C/C/C	T/T	T/T/C/C	T/T	T/T/T/T	T/T/T/C	T/T/T/C	T/T/C/C	T/T/T/T	T/T/C/C	T/T/C/C	T/T/T/T	T/T/T/T	T/T/T/C	T/T/T/T	T/T/T/C	T/T/T/C	T/T/T/T	T/T	T/T/T/C	T/T	T/T/T/C	T/T/T/T	T/T/C/C	T/T	T/T	T/T	T/T	T/T	T/T	T/T	T/T	T/T	T/T	T/T	T/T/T/C	T/T	T/T	T/T	T/T/T/C	T/T	T/T
3346-1521_55	A/A/A/G	A/A/A/G	A/A/G/G	A/A/G/G	A/A/G/G	A/G/G/G	A/A/A/G	A/A/A/G	A/A/G/G	A/A/A/G	A/A/A/A	A/A/A/A	A/A/A/G	A/A/A/A	A/A/A/G	G/G	A/A/A/A	A/A/A/G	A/A/A/A	A/A/G/G	A/A/A/A	A/A/G/G	A/A/A/A	A/A/A/G	A/G/G/G	A/G/G/G	A/A/A/G		A/G/G/G	A/A/A/G	A/A/A/A		G/G	A/A	A/A	A/G	A/G	A/A	A/G	A/A	A/A	A/A	A/A/G/G	A/A	A/A	G/G	A/A/A/A	A/G	A/A
33480-474_150	T/T/T/T	T/T/G/G		G/G/G/G	T/T/G/G	G/G/G/G	T/T/T/T	G/G/G/G	G/G	T/T/T/G	G/G/G/G	G/G/G/G	G/G/G/G	T/T/T/G	T/G/G/G	G/G/G/G	G/G/G/G	G/G/G/G	G/G/G/G	T/T/G/G	G/G/G/G	T/G/G/G	G/G/G/G	T/G/G/G	T/T/G/G	G/G/G/G	G/G/G/G	T/T	G/G/G/G	G/G/G/G	G/G/G/G	T/T	T/T	T/T	T/T	T/T	T/T	T/T	T/T	T/T	T/T	T/T	T/G/G/G	T/T	T/G	T/T		T/T	T/T
3357-1519_97	C/C/C/C	C/C/C/C	C/C/C/C	C/C/C/A	C/C/C/C	C/C	C/C/C/C	C/C/C/A	C/C/C/C	C/C/C/A	C/C/C/C	C/C/C/C	C/C/C/C	C/C	C/C/C/C	C/C/C/C	C/C/C/C	C/C/C/A	C/C/A/A	C/C/C/C	C/C/C/A	C/C/C/A	A/A/A/A	C/C/C/C	C/C/C/C	C/C/C/C	C/C/A/A	C/C	C/C/C/A	C/C/C/A	C/C/C/A	C/C	C/C	C/C	C/C	C/C	C/C	C/C	C/C	C/C	C/C	C/C	C/C/C/C	C/C	C/C	C/C	C/C/C/A	C/C	C/C
3380-1516_149	A/A	A/A/A/A	A/A	A/A/A/A	A/A/A/A	A/A/A/A	A/A/A/A	A/A/A/A	A/A	A/A/A/A	A/A/A/A	A/A/G/G	A/A/A/G	A/A/G/G	A/A/G/G	A/A/A/A	A/G/G/G	A/A	A/A/A/G	A/A/A/A	A/A	A/A/A/A	A/A	A/A/A/A	A/A/A/A	A/A/A/A	A/A/A/A	A/A	A/A	A/A/A/G	A/A/A/A	A/A	A/A	A/A	A/A	A/A	A/A	A/A	A/A	A/A	A/A	A/A	A/A	A/A	A/A	A/A	A/A/A/A	A/A	A/A
33957-470_134	C/A/A/A	C/C/C/A	C/C/C/C	C/C/C/C	C/C/A/A	C/A/A/A	C/C/A/A	C/C	C/A/A/A	C/C/C/C	C/C/A/A	C/C/C/A	C/C/A/A	C/C/C/A	C/A/A/A	C/C/C/C	C/C/A/A		C/C/A/A	C/C/C/C	C/C/A/A	C/A/A/A	C/C/C/C	C/C/C/A	C/C/C/C	C/C/C/C	C/C	C/C	C/C/C/C		C/C/C/C	C/C	C/C	C/C	C/C	C/C	C/C	C/C	C/C	C/C	C/C	C/C	C/C/A/A	C/C	C/C	C/C	C/C/A/A	C/C	C/C
34026-470_56	T/T/T/T	C/T/T/T	C/C/C/T	C/C/T/T	C/C/C/C	C/C/C/C	C/C/T/T	C/C/T/T	T/T/T/T	C/C/T/T	T/T/T/T		T/T/T/T	T/T	T/T/T/T	C/C/T/T	T/T/T/T	C/C/T/T	T/T/T/T	C/C/C/C	T/T	C/C/C/C	T/T/T/T	C/C/C/C	C/C/C/C	T/T/T/T	T/T/T/T	C/C	C/C/T/T	C/C/T/T	C/T/T/T	T/T	C/C	C/C	C/C	C/C	C/C	C/C	C/C		C/C	C/C		C/C	C/C	C/C	T/T/T/T	C/C	C/C
34509-466_63	G/G/G/G	A/G/G/G	A/G/G/G	G/G/G/G	A/A/G/G	A/A/A/G	G/G/G/G	A/A/A/A	G/G/G/G	A/A/A/A	G/G/G/G	A/A/A/A	G/G/G/G	A/A/A/A	A/A/A/A	G/G/G/G	G/G/G/G	G/G/G/G	G/G/G/G	G/G/G/G	A/A/A/G	A/A/A/A	A/G/G/G	G/G/G/G	G/G/G/G	A/G/G/G	G/G/G/G	G/G	G/G/G/G	A/A/A/G	A/A/A/A	A/A		G/G	G/G	G/G	G/G	G/G	G/G		G/G	G/G	G/G/G/G			G/G	A/A/A/A	G/G	G/G
34560-465_92	A/G/G/G	A/A/G/G	A/A/G/G	G/G/G/G	A/A/G/G	G/G/G/G	A/A/G/G	A/A/A/A	G/G/G/G	A/A/A/G	A/A/A/A	G/G/G/G	G/G/G/G	A/A/A/G	G/G/G/G	A/G/G/G	G/G/G/G	G/G/G/G	G/G/G/G	G/G/G/G	G/G/G/G	G/G/G/G	G/G/G/G	G/G/G/G	A/G/G/G	G/G/G/G		A/A	A/G/G/G	G/G/G/G		A/A	A/G	A/A	A/A	A/G	A/G	A/A	A/G	A/G	A/A	A/A	G/G/G/G	A/A	A/A	A/A	A/A/G/G	A/A	A/A
35043-461_192	A/A/A/A	A/A/A/C	A/C/C/C	A/A/A/A	A/C/C/C	A/A	A/A/A/A	A/A/C/C	A/A/C/C	A/A/A/A	C/C/C/C		C/C/C/C	C/C/C/C	A/A/C/C	A/A	A/A	C/C/C/C	C/C/C/C	A/A/A/A	C/C/C/C	A/A/A/C	A/A/A/C	C/C/C/C	A/A/A/A	C/C/C/C	C/C/C/C	A/A	A/A/A/A	C/C/C/C	C/C/C/C	A/A	A/A	A/A	A/A	A/A	A/A	A/A	A/A	A/A	A/A	A/A	A/A/A/A	A/A	A/A	A/A		A/A	A/A
3541-1483_188	T/T/T/T	T/T/C/C	T/T/T/C	T/T/T/T	T/T/T/T	T/T/T/T	T/T/T/T	T/C/C/C	T/T/T/C	T/T/T/C	T/T/C/C	T/T/T/C	T/T/T/T	T/T/T/T	T/T/T/T	T/T	T/T/T/C	T/T/T/C	T/T/C/C	T/T/C/C	T/T/T/T	T/T/T/T	T/T/T/T	T/T/T/T	T/T/T/T	T/T/T/C	T/T/T/T	T/T	T/T/C/C	T/T/T/T	T/T/T/T	T/T	C/C	T/C	C/C	T/T	T/T	C/C	T/T	T/T	C/C	T/C	T/T/T/C	T/C	C/C	C/C	C/C/C/C	T/C	C/C
35421-458_163	T/T/C/C	T/C/C/C	T/T/C/C	T/C/C/C	T/T/C/C	T/T/T/T	C/C/C/C	T/T/T/T	T/T/T/C	C/C/C/C	T/T/T/C	C/C/C/C	T/C/C/C	T/T/C/C	T/C/C/C	C/C/C/C	T/C/C/C	C/C/C/C	T/C/C/C		C/C/C/C	C/C	C/C/C/C	T/C/C/C	C/C/C/C	C/C	C/C/C/C	C/C	C/C/C/C	T/T/C/C	C/C/C/C	C/C	C/C	C/C	C/C	C/C	C/C	C/C	C/C	C/C	C/C	C/C	T/T/C/C	C/C	C/C	C/C	T/C/C/C	C/C	C/C
35472-458_42	C/C	C/C/C/C	C/C/C/C	C/C/C/T	C/C/C/T	C/C/C/C	C/C/C/T	T/T/T/T	C/C/C/C	C/C/T/T	C/C	C/C/C/C	C/C	C/C/T/T	C/C/C/C	C/C/C/C	C/C/C/C	C/C/T/T	C/C/C/T	C/C/C/C	C/T/T/T	C/C/C/C	T/T/T/T	T/T/T/T	C/C/C/C	C/C/C/T	C/C/C/C	C/C	C/C/C/C	C/C/T/T	C/C/T/T	C/C	C/C	C/C	C/C	C/C	C/C	C/C	C/C	C/C	C/C	C/C	C/C/C/C	C/C	C/C	C/C	C/C/C/T	C/C	C/C
35494-458_115	G/G/G/A	G/G	G/G/A/A	G/G/G/G	G/G/G/G	G/G	G/G	G/G	G/G/G/A	G/G/A/A	G/G	G/G/G/A	G/G	G/G/G/A	G/A/A/A	G/G/G/A	G/G/G/A	G/G/G/G	G/G/A/A	G/G/A/A	G/G/G/G	G/G/G/A	G/G/G/A	G/G/G/A	G/G/A/A	G/G	G/G/G/A	G/G	G/G/G/A	G/G	G/G/G/G	G/G	G/G	G/G	G/G	G/G	G/G	G/G	G/G	G/G	G/G	G/G	G/G/A/A	G/G	G/G	G/G	G/G	G/G	G/G
3562-1480_110	C/C/C/A	C/C/C/C	C/C/C/A	C/C/C/C	C/C/C/C	C/C/C/C	C/C/C/A	C/C/C/C	C/C	C/C/C/C	C/C/C/A	C/C/C/A	C/C/C/A	C/C/A/A	C/C	C/C/C/C	C/C/C/A	C/A/A/A	C/C/C/C	C/C/C/C	C/C/A/A	C/C/C/A	C/C/C/A	C/C/C/C	C/C/C/C	C/C/A/A	C/C/C/C	C/C	C/C/C/C	C/C/C/A	C/A/A/A	C/C	C/A	C/C	C/C	C/C	C/C	C/C	C/C	C/C	C/C	C/C	C/C/C/A	C/C	C/C	C/C	C/C/C/C	C/A	C/C
3570-1478_147	C/C/C/T	C/C/T/T	C/C	C/C	C/C	C/C/C/C	C/C/C/T	C/C/C/T	C/C/C/C	C/C/C/T	C/C/C/C	C/C	C/C/C/C	C/C	C/C/C/C	C/C	C/C/C/C	C/C	C/C/C/T	C/C	C/C	C/C/C/T	C/C/C/C	C/C/C/C	C/C/C/C	C/C/C/C	C/C/C/C	C/C	C/C/C/C	C/C/C/C	C/C	C/C	C/C	C/C	C/C	C/C	C/C	C/C	C/C	C/C	C/C	C/C	C/C/C/C	C/C	C/C	C/C	C/C/C/T	C/C	C/C
36001-454_143	T/T/T/C	T/T/C/C	T/C/C/C	T/T/C/C	T/T/T/C	T/T/T/T	C/C	T/T/C/C	T/T/T/T	T/T/T/C	T/T/C/C	T/T/C/C	T/T/C/C	T/T/C/C	T/T/T/C	T/C/C/C	T/T/T/C	T/T/C/C	T/C/C/C	T/C/C/C	T/T/C/C	T/T	T/T/T/C	T/T/C/C	T/T/C/C	T/T/T/C	T/T/C/C	C/C	T/T/C/C	T/T	T/T/T/T	C/C	T/C	T/T	T/T	T/C	T/C	T/C	T/C	T/C	T/T	T/T	T/T/T/C	T/T	T/T	T/T	T/T/T/T	T/C	T/C
3604-1474_134	G/G/G/G	G/G/G/G	G/G/G/G	G/G/G/A	G/G/G/G	G/G/G/G	G/G/G/G	G/G/G/G	G/G/G/G	G/G/G/G	A/A/A/A	G/G/G/G	G/A/A/A	G/G/A/A	G/G/A/A	G/G/G/G	G/G/G/A	G/G/G/G	G/G/G/G		G/G/G/G	G/G/G/G	A/A/A/A	G/G/G/G	G/G/G/G	G/G/G/G	G/G/G/G	G/G	G/G/G/G	G/G/A/A	G/G/A/A	G/G	G/G	G/G	G/G	G/G	G/G	G/G	G/G	G/G	G/G	G/G	G/G/G/G	G/G	G/G	G/G	G/G/G/G	G/G	G/G
36299-451_193	T/T/T/T	C/C/C/C	C/T/T/T	C/T/T/T	C/T/T/T	T/T/T/T	T/T/T/T	T/T/T/T	T/T/T/T	C/C/T/T	T/T/T/T	T/T/T/T	T/T/T/T	C/C/T/T	T/T/T/T	C/C/T/T	C/T/T/T	T/T/T/T	T/T/T/T	C/C/T/T	T/T/T/T	T/T/T/T	T/T/T/T	T/T/T/T	C/C/T/T	C/C/C/T		C/C		C/T/T/T	T/T/T/T	T/T	C/T	C/C	T/T	C/C	C/C	T/T	C/C	C/T	C/C	C/C	T/T/T/T	C/C	C/C	C/T	T/T/T/T	T/T	C/T
36645-449_113	C/C/C/T	C/C/C/C	C/C/C/T	C/C	C/C/C/T	C/C/C/T	C/C/C/C	C/T/T/T	C/C/C/T	C/C/C/C	C/T/T/T	T/T/T/T	C/C/C/T	C/C/C/T	C/C/C/T	C/C/C/C	C/C/C/T	C/C/C/T	T/T/T/T	C/C/C/C	C/C/C/T	C/C	C/T/T/T	C/C/C/C	C/C/C/C	C/C	C/C	C/C	C/C/C/C	C/C/T/T	T/T/T/T	C/C	C/C	C/C	C/C	C/C	C/C	C/C	C/C	C/C	C/T	C/C	C/C/C/C	C/C	C/C	C/C	T/T/T/T	C/C	C/C
3773-1447_117	C/C/C/T	C/C	C/C	C/C	C/C	C/C/C/C	C/C/C/T	C/C	C/C/C/C	C/C	C/C/C/T	C/C/C/C	C/C/C/C	C/C/C/C	C/C	C/C	C/C	C/C/C/C	C/C/C/C	C/C	C/C	C/C/C/C	C/C/C/C	C/C/C/C	C/C/C/C	C/C/C/C	C/C/C/C	C/C	C/C/C/C	C/C/C/C	C/C	C/C	T/T	C/T	C/T	C/T	C/T	C/C	C/T	T/T	C/C	C/T	C/C	T/T	C/T	C/C	C/C/C/C	T/T	C/C
38635-434_100	G/G/A/A	G/G/A/A	A/A/A/A	G/G/A/A	G/G/A/A	G/G/A/A	A/A/A/A	A/A/A/A	A/A/A/A	A/A/A/A	G/G/G/G	A/A/A/A	G/G/G/A		G/G/A/A	A/A/A/A	A/A/A/A	G/G/G/G	A/A/A/A	G/A/A/A	G/G/A/A	A/A/A/A	G/G/G/G	G/G/G/A	G/G/A/A	A/A	A/A	G/A	G/G/A/A	G/A/A/A	G/A/A/A	G/A	G/A	A/A	G/G	G/G	G/G	G/A	G/G	G/G	A/A	A/A	G/A/A/A	A/A	A/A	G/A	G/G/G/G	G/G	G/G
38650-433_98	C/C/C/C	A/A/C/C	A/A/A/A	A/A/C/C	A/A/A/A	A/A/A/A	A/A/C/C	A/A/C/C		A/A/C/C	C/C/C/C	C/C/C/C	C/C/C/C	A/A/A/C	A/A/C/C	A/C/C/C	A/A/A/C	A/A/A/C	C/C/C/C	C/C/C/C	C/C/C/C	A/A/A/A	A/A/A/C	A/A/A/C	C/C/C/C	C/C/C/C	A/A	C/C	C/C/C/C	A/A/A/C	C/C/C/C	C/C	C/C	A/C	A/A	C/C	C/C	A/A	C/C		C/C	A/A	A/A/C/C	A/C	A/A	A/A	A/A/C/C	C/C	A/A
3873-1435_160	C/C/C/C	C/C/C/T	C/C/C/C	C/C/C/C	C/C/C/C	C/C/T/T	C/C/C/C	C/C/C/C	C/C	C/C/C/C	C/C/C/C	C/C	C/C/C/C	C/C/C/T	C/C/C/C	C/C/C/C	C/C/C/C	C/C/C/C	C/C/T/T	C/C/C/C	C/C/C/C	C/C/T/T	C/C/C/C	C/C/C/C	C/C/C/C	C/C/C/C	C/C/C/C	C/C	C/C/T/T	C/C/C/C	C/C/C/C	C/C	C/C	C/C	C/C	C/C	C/C	C/C	C/C	C/C	C/C	C/C	C/C/C/T	C/T	C/T	C/C	C/C/C/C	C/C	C/C
39732-425_204	C/C/C/C		C/C/C/C	C/C/C/C	C/C/C/C	C/C/C/C	C/C/C/C	C/C/C/C	C/C/C/C	C/C/C/C	C/C/C/C	C/C/C/C	C/C/C/C	C/C/C/C	C/C/C/C		C/C/C/C	C/C/C/C	C/C/C/C	C/C/C/C	C/C/C/C	C/C/C/C	C/C/C/C	C/C/C/C	C/C/C/C	T/T/T/C		T/C	C/C/C/C	C/C/C/C	C/C/C/C	T/C	C/C	T/T	T/C	C/C	C/C	T/T	C/C	C/C	T/T	T/T	C/C/C/C	T/T	T/T	T/T		C/C	T/T
399-3469_129	C/C/C/C	C/C/T/T	C/T/T/T	T/T/T/T	C/C/T/T	C/C/T/T	C/C	T/T/T/T	C/C/T/T	C/C/C/C	T/T	C/C/C/T	T/T	T/T/T/T	C/C/C/T	C/T/T/T	C/C	T/T	T/T/T/T	C/T/T/T	C/T/T/T	C/C/C/T	T/T/T/T	T/T/T/T	C/T/T/T	C/C/C/C	T/T/T/T	C/C	C/C/T/T	T/T	T/T/T/T	C/C	C/C	C/C	C/C	T/T	T/T	C/C	T/T	C/C	C/C	C/C	C/C/T/T	C/C	C/C	C/C	T/T/T/T	C/T	C/C
40103-422_56	C/C/T/T	C/C	C/C/C/T	C/C/C/C	C/C/C/C	T/T/T/T	T/T	T/T/T/T	C/C/T/T	C/C/T/T	C/T/T/T	C/C/C/T	T/T/T/T	T/T/T/T	C/T/T/T	T/T	T/T/T/T	T/T/T/T	T/T/T/T	C/C/C/C	T/T/T/T	C/C/C/T	T/T/T/T	T/T/T/T	C/T/T/T	C/C/C/T	T/T/T/T	C/C	C/C/C/T	T/T/T/T	T/T/T/T	C/T	C/C	C/T	C/C	C/C	C/C	C/C	C/C	C/C	C/T	C/C		C/C	T/T	C/C	T/T/T/T	C/C	C/C
41299-414_132	A/G/G/G	A/A/A/A	A/A/A/G	A/A/A/A	A/A/A/G	A/A/A/A	A/A/A/A	A/G/G/G	A/A/A/A	A/A/A/G	A/A/A/A	A/A/A/G	A/A/A/A	A/A/G/G	A/A/A/A	A/A	A/A/A/A	A/A/G/G	A/A/G/G	A/A/A/A	A/A/G/G	A/A/A/A	A/A/A/G	A/A/A/G	A/A/A/A	A/A/A/A	A/A/A/G	A/A	A/A/G/G	A/A/A/A	A/A/G/G	A/A	A/A	A/A	A/A	A/A	A/A	A/A	A/A	A/A	A/G	A/A	A/A/A/A	A/G	A/G	A/A	A/A/A/A		A/A
41395-413_134	A/A/A/A	A/A/A/A	A/A/A/A	G/G/A/A	G/A/A/A	G/G/G/A	G/G/A/A	G/A/A/A	G/G/G/A	A/A	G/G/A/A	G/G/A/A	G/G/G/G	G/G/G/A	G/G	A/A/A/A	G/G	G/G/G/G	G/G/G/A	A/A/A/A	G/G/G/G	G/G/G/G	G/G/G/A	G/G	G/G/G/A	G/A/A/A	G/G/G/G	A/A	G/A/A/A	G/G/G/G	G/G/G/G	A/A	G/A	G/A	G/G	G/A	G/A	G/G	G/A	A/A	A/A	A/A	G/G/A/A	A/A	A/A	G/G	G/G/G/A	G/A	G/G
42173-408_227	G/G/G/C	G/G/C/C	G/G/G/C	G/G/C/C	G/C/C/C	C/C/C/C	C/C/C/C	C/C/C/C	C/C/C/C		G/G/G/G	G/G/G/G	C/C/C/C	C/C/C/C	G/G/C/C	C/C/C/C	G/C/C/C	G/G/C/C	C/C/C/C	C/C/C/C	C/C/C/C	C/C/C/C	C/C/C/C	G/G/C/C	C/C/C/C	C/C/C/C	C/C/C/C	C/C	C/C/C/C	C/C/C/C	G/C/C/C	G/C	C/C	G/G	C/C	G/G	G/G	C/C	G/G	G/G	G/G	G/G	C/C/C/C	G/G	G/G	C/C	G/G/C/C	G/C	C/C
4226-1386_88	C/C/C/C	T/T/T/T	T/T/T/C	C/C/C/C	T/T/C/C	T/T/T/T	C/C	T/T	C/C/C/C	C/C	T/T/T/T	T/T/T/T	T/T/T/C	T/T/C/C	T/T/T/T	T/T/T/C		T/T/C/C	T/T/T/T	T/T/T/C	T/T/T/T	T/T/T/T	T/T/T/T	T/T/T/T	T/T/T/T	T/C/C/C	T/T/T/T	C/C	T/C/C/C	T/T/T/T	T/T/T/T	C/C	C/C	T/C	C/C	C/C	C/C	C/C	C/C	C/C	C/C	C/C	T/C/C/C	C/C	T/C	C/C	T/T/T/T	C/C	C/C
42485-406_187	G/A/A/A	G/G/G/G	G/G/A/A	G/G/A/A	G/G/A/A	G/G/A/A	G/G/A/A	G/G/A/A	G/A/A/A	G/A/A/A	G/G/A/A	G/G/G/G	G/A/A/A	G/A/A/A	G/G/A/A	G/A/A/A	G/G/A/A	G/A/A/A	G/G/A/A	G/G/A/A	G/G/A/A	G/G/G/A	G/G/A/A	G/G/A/A	G/A/A/A	A/A/A/A	G/G/A/A	G/A	G/A/A/A	A/A/A/A	G/G/A/A	G/A	G/A	G/A	G/A	G/A	G/A	G/G	G/A	G/A	G/A	G/A	G/A/A/A	G/A	G/A	G/A		G/A	G/A
[truncated: 6,129 more rows]
[truncated: 26 more columns]
