# Supplementary material for: Genotyping-by-sequencing provides new genetic and taxonomic insights in the critical group of Centaurea tenorei
Source: Front Plant Sci. 2023 May 16;14:1130889. doi: 10.3389/fpls.2023.1130889 (PMC10228698; doi:10.3389/fpls.2023.1130889)
Supplement: Supplementary file 8 [file Table_3.xlsx]

## Sheet: Supplementary Table 3
Supplementary Table 3. Input file of STRUCTURE analysis based on 96 individuals and 267 SNPs.
01_aeoST_68	1	3	3	3	3	1	1	-9	-9	4	4	-9	-9	3	3	-9	-9	3	3	3	3	1	1	1	2	2	2	2	2	1	1	1	1	3	3	3	3	3	1	1	1	3	3	3	3	3	3	3	3
02_panVE_62	2	3	3	-9	-9	1	1	-9	-9	4	4	-9	-9	3	3	-9	-9	3	3	-9	-9	2	2	-9	-9	2	2	-9	-9	1	1	-9	-9	3	3	-9	-9	1	1	-9	-9	3	3	-9	-9	1	1	-9	-9
02_panVE_63	2	3	3	-9	-9	1	1	-9	-9	4	4	-9	-9	3	3	-9	-9	3	3	-9	-9	2	2	-9	-9	2	2	-9	-9	1	1	-9	-9	3	3	-9	-9	1	1	-9	-9	3	3	-9	-9	1	1	-9	-9
02_panVE_64	2	3	3	-9	-9	1	1	-9	-9	4	4	-9	-9	3	3	-9	-9	3	3	-9	-9	2	2	-9	-9	2	2	-9	-9	1	1	-9	-9	3	3	-9	-9	1	1	-9	-9	3	3	-9	-9	1	1	-9	-9
02_panVE_66	2	3	3	-9	-9	1	1	-9	-9	4	4	-9	-9	3	3	-9	-9	3	3	-9	-9	2	2	-9	-9	2	2	-9	-9	1	1	-9	-9	3	3	-9	-9	1	1	-9	-9	3	3	-9	-9	1	1	-9	-9
02_panVE_67	2	3	3	-9	-9	1	1	-9	-9	4	4	-9	-9	3	3	-9	-9	3	3	-9	-9	2	2	-9	-9	2	2	-9	-9	1	1	-9	-9	3	3	-9	-9	1	1	-9	-9	3	3	-9	-9	1	1	-9	-9
03_cinCA_18	3	1	1	-9	-9	1	1	-9	-9	4	1	-9	-9	3	3	-9	-9	1	3	-9	-9	1	2	-9	-9	4	4	-9	-9	3	1	-9	-9	2	3	-9	-9	1	1	-9	-9	3	3	-9	-9	1	1	-9	-9
03_cinCA_19	3	1	1	-9	-9	1	1	-9	-9	4	1	-9	-9	3	3	-9	-9	3	3	-9	-9	1	1	-9	-9	4	2	-9	-9	3	3	-9	-9	2	2	-9	-9	1	1	-9	-9	3	3	-9	-9	1	1	-9	-9
03_cinCA_20	3	1	1	-9	-9	1	1	-9	-9	4	1	-9	-9	3	3	-9	-9	1	3	-9	-9	1	1	-9	-9	4	4	-9	-9	3	1	-9	-9	2	2	-9	-9	1	1	-9	-9	3	3	-9	-9	1	1	-9	-9
03_cinCA_21	3	1	1	-9	-9	1	2	-9	-9	4	1	-9	-9	3	3	-9	-9	1	1	-9	-9	1	1	-9	-9	4	4	-9	-9	1	1	-9	-9	2	2	-9	-9	1	1	-9	-9	3	3	-9	-9	1	1	-9	-9
03_cinCA_22	3	1	1	-9	-9	1	1	-9	-9	4	1	-9	-9	3	3	-9	-9	3	3	-9	-9	1	1	-9	-9	4	2	-9	-9	3	3	-9	-9	2	2	-9	-9	1	1	-9	-9	3	3	-9	-9	1	1	-9	-9
04_cinML_13	4	1	1	-9	-9	1	1	-9	-9	4	1	-9	-9	3	3	-9	-9	3	3	-9	-9	1	1	-9	-9	4	4	-9	-9	1	1	-9	-9	2	2	-9	-9	1	1	-9	-9	3	3	-9	-9	1	1	-9	-9
04_cinML_14	4	1	1	-9	-9	1	1	-9	-9	4	1	-9	-9	3	3	-9	-9	3	3	-9	-9	1	1	-9	-9	4	4	-9	-9	1	1	-9	-9	2	2	-9	-9	1	1	-9	-9	3	3	-9	-9	1	1	-9	-9
04_cinML_15	4	1	1	-9	-9	1	1	-9	-9	4	1	-9	-9	3	3	-9	-9	3	3	-9	-9	1	1	-9	-9	4	4	-9	-9	1	1	-9	-9	2	2	-9	-9	1	1	-9	-9	3	3	-9	-9	1	1	-9	-9
04_cinML_16	4	1	1	-9	-9	1	1	-9	-9	4	1	-9	-9	3	3	-9	-9	3	3	-9	-9	1	1	-9	-9	4	4	-9	-9	1	1	-9	-9	2	2	-9	-9	1	1	-9	-9	3	3	-9	-9	1	1	-9	-9
04_cinML_17	4	1	1	-9	-9	1	1	-9	-9	4	1	-9	-9	3	3	-9	-9	3	3	-9	-9	2	2	-9	-9	4	4	-9	-9	1	1	-9	-9	2	2	-9	-9	1	1	-9	-9	3	3	-9	-9	1	1	-9	-9
05_cinMI_48	5	1	1	-9	-9	1	1	-9	-9	4	1	-9	-9	3	3	-9	-9	3	3	-9	-9	1	1	-9	-9	4	4	-9	-9	3	3	-9	-9	2	2	-9	-9	1	1	-9	-9	3	3	-9	-9	1	1	-9	-9
05_cinMI_49	5	1	1	-9	-9	1	1	-9	-9	4	1	-9	-9	3	3	-9	-9	1	3	-9	-9	1	1	-9	-9	4	4	-9	-9	3	3	-9	-9	2	2	-9	-9	1	1	-9	-9	3	3	-9	-9	1	1	-9	-9
05_cinMI_50	5	1	1	-9	-9	1	1	-9	-9	4	1	-9	-9	3	3	-9	-9	1	3	-9	-9	1	1	-9	-9	4	4	-9	-9	3	3	-9	-9	2	2	-9	-9	1	1	-9	-9	3	3	-9	-9	1	1	-9	-9
05_cinMI_51	5	1	1	-9	-9	1	1	-9	-9	4	1	-9	-9	3	3	-9	-9	1	1	-9	-9	1	1	-9	-9	4	4	-9	-9	3	3	-9	-9	2	3	-9	-9	1	1	-9	-9	3	3	-9	-9	1	1	-9	-9
05_cinMI_52	5	1	1	-9	-9	1	1	-9	-9	4	1	-9	-9	3	3	-9	-9	1	3	-9	-9	1	1	-9	-9	4	4	-9	-9	3	3	-9	-9	2	3	-9	-9	1	1	-9	-9	3	3	-9	-9	1	1	-9	-9
05_cinMI_53	5	1	1	-9	-9	1	1	-9	-9	4	1	-9	-9	3	3	-9	-9	3	3	-9	-9	1	1	-9	-9	4	4	-9	-9	3	1	-9	-9	2	2	-9	-9	1	1	-9	-9	3	3	-9	-9	1	1	-9	-9
05_cinMI_54	5	1	1	-9	-9	1	1	-9	-9	4	1	-9	-9	3	3	-9	-9	3	3	-9	-9	1	1	-9	-9	4	4	-9	-9	3	3	-9	-9	2	3	-9	-9	1	1	-9	-9	3	3	-9	-9	1	1	-9	-9
06_hybVA_102	6	1	3	-9	-9	1	1	-9	-9	4	1	-9	-9	3	1	-9	-9	1	3	-9	-9	1	2	-9	-9	4	2	-9	-9	1	1	-9	-9	2	3	-9	-9	3	1	-9	-9	3	3	-9	-9	1	3	-9	-9
07_cixVA_88	7	1	1	-9	-9	1	1	-9	-9	4	1	-9	-9	3	3	-9	-9	1	3	-9	-9	1	1	-9	-9	4	4	-9	-9	3	3	-9	-9	2	2	-9	-9	3	3	-9	-9	3	3	-9	-9	1	1	-9	-9
07_cixVA_89	7	1	1	-9	-9	1	1	-9	-9	4	1	-9	-9	3	3	-9	-9	1	1	-9	-9	1	1	-9	-9	4	4	-9	-9	3	1	-9	-9	2	3	-9	-9	3	3	-9	-9	3	3	-9	-9	1	1	-9	-9
07_cixVA_90	7	1	1	-9	-9	1	1	-9	-9	4	1	-9	-9	3	3	-9	-9	1	1	-9	-9	1	1	-9	-9	4	4	-9	-9	3	3	-9	-9	2	3	-9	-9	3	3	-9	-9	3	3	-9	-9	1	1	-9	-9
07_cixVA_91	7	1	1	-9	-9	1	1	-9	-9	4	1	-9	-9	3	3	-9	-9	1	1	-9	-9	1	1	-9	-9	4	4	-9	-9	3	3	-9	-9	2	3	-9	-9	3	3	-9	-9	3	3	-9	-9	1	1	-9	-9
07_cixVA_94	7	1	1	-9	-9	1	1	-9	-9	4	1	-9	-9	3	3	-9	-9	1	3	-9	-9	1	1	-9	-9	4	4	-9	-9	3	3	-9	-9	2	2	-9	-9	3	3	-9	-9	3	3	-9	-9	1	1	-9	-9
08_cixVA_97	7	1	1	-9	-9	1	1	-9	-9	4	1	-9	-9	3	3	-9	-9	1	1	-9	-9	1	1	-9	-9	4	4	-9	-9	3	3	-9	-9	2	3	-9	-9	1	1	-9	-9	3	3	-9	-9	1	1	-9	-9
08_cixVA_99	7	1	1	-9	-9	1	1	-9	-9	4	1	-9	-9	3	3	-9	-9	1	1	-9	-9	1	1	-9	-9	4	4	-9	-9	3	3	-9	-9	2	3	-9	-9	1	1	-9	-9	3	3	-9	-9	1	1	-9	-9
08_intVA_100	8	1	1	1	1	1	1	1	1	4	4	4	1	1	1	1	1	1	3	3	3	1	1	2	2	4	4	4	4	1	1	-9	-9	3	3	3	3	3	3	1	1	3	3	3	3	1	1	3	3
08_intVA_101	8	1	1	-9	-9	1	1	1	1	4	4	1	1	1	1	1	1	3	3	3	3	2	2	2	2	4	4	2	2	3	3	3	1	3	3	3	3	1	1	1	1	3	3	3	3	1	1	3	3
08_intVA_95	8	1	1	1	1	1	1	1	1	4	4	4	1	1	1	1	1	1	3	3	3	2	2	2	2	4	4	2	2	3	3	1	1	3	3	3	3	1	1	1	1	3	3	3	3	3	3	3	3
08_intVA_96	8	1	1	1	1	1	1	1	1	4	4	1	1	3	1	1	1	3	3	3	3	1	2	2	2	4	4	2	2	3	1	1	1	3	3	3	3	1	1	1	1	3	3	3	3	3	3	3	3
08_intVA_98	8	1	1	1	-9	1	1	1	-9	4	4	1	-9	1	1	1	-9	1	3	3	-9	1	2	2	-9	4	2	2	-9	3	1	1	-9	3	3	3	-9	3	1	1	-9	3	3	3	-9	3	3	3	-9
09_intSM_76	9	1	1	3	3	1	1	1	1	4	4	4	1	1	1	1	1	1	3	3	3	1	1	2	2	4	2	2	2	1	1	1	1	2	3	3	3	3	3	1	1	3	3	3	3	1	1	3	3
09_intSM_77	9	1	3	3	-9	1	1	2	-9	4	4	1	-9	3	1	1	-9	1	3	3	-9	1	1	2	-9	2	2	2	-9	3	1	1	-9	3	3	3	-9	3	1	1	-9	3	3	3	-9	1	1	3	-9
09_intSM_78	9	3	3	3	3	1	1	1	1	4	4	4	1	3	3	-9	-9	1	1	1	3	1	1	1	1	2	2	2	2	3	3	1	1	3	3	3	3	3	1	1	1	3	3	3	3	1	1	3	3
09_intSM_79	9	3	3	3	3	1	1	1	1	4	4	1	1	3	1	1	1	3	3	3	3	1	1	1	2	2	2	2	2	1	1	1	1	3	3	3	3	1	1	1	1	3	3	3	3	1	1	1	3
09_intSM_80	9	1	3	3	-9	1	1	2	-9	4	4	1	-9	1	1	1	-9	3	3	3	-9	1	1	2	-9	4	2	2	-9	1	1	1	-9	3	3	3	-9	1	1	1	-9	3	3	1	-9	1	1	3	-9
09_intSM_81	9	1	1	3	-9	1	1	2	-9	4	4	1	-9	1	1	1	-9	1	3	3	-9	1	2	2	-9	4	2	2	-9	1	1	1	-9	3	3	3	-9	3	1	1	-9	3	3	3	-9	1	3	3	-9
10_intVI_23	10	1	1	1	3	1	1	-9	-9	4	4	4	1	3	1	1	1	3	3	-9	-9	1	1	1	2	2	2	-9	-9	1	1	1	1	3	3	3	3	1	1	1	1	3	3	-9	-9	3	3	3	3
10_intVI_24	10	1	3	3	3	1	1	1	1	4	4	4	1	1	1	1	1	3	3	3	3	1	1	1	2	4	2	2	2	1	1	1	1	3	3	3	3	1	1	1	1	3	3	3	3	1	1	3	3
10_intVI_25	10	1	1	1	1	1	1	1	1	4	4	1	1	1	1	1	1	1	1	3	3	1	1	1	1	4	4	2	2	1	1	1	1	3	3	3	3	3	1	1	1	3	3	3	3	3	3	3	3
10_intVI_26	10	1	3	3	-9	1	1	2	-9	4	4	1	-9	3	1	1	-9	3	3	3	-9	2	2	2	-9	4	2	2	-9	1	1	1	-9	3	3	3	-9	1	1	1	-9	3	3	3	-9	1	3	3	-9
10_intVI_27	10	1	1	1	1	1	1	1	1	4	4	1	1	1	1	1	1	1	1	1	1	1	1	2	2	2	2	2	2	1	1	1	1	3	3	3	3	1	1	-9	-9	3	3	3	3	3	3	3	3
10_intVI_28	10	1	1	3	3	1	1	1	1	4	4	4	1	1	1	1	1	1	3	3	3	1	2	2	2	2	2	-9	-9	1	1	1	1	3	3	3	3	1	1	1	1	3	3	3	3	1	1	3	3
10_intVI_29	10	1	1	1	3	1	1	1	1	4	4	1	1	1	1	1	1	3	3	3	3	1	1	-9	-9	2	2	2	2	1	1	1	1	3	3	3	3	1	1	1	1	3	3	3	3	3	3	-9	-9
11_monAV_10	11	1	1	3	3	1	1	-9	-9	4	4	1	1	1	1	1	1	3	3	3	3	1	1	2	2	2	2	2	2	1	1	1	1	3	3	3	3	1	1	1	1	3	3	3	1	1	1	3	3
11_monAV_11	11	3	3	3	3	1	1	1	1	4	4	1	1	1	1	1	1	3	3	3	3	1	1	2	2	2	2	2	2	1	1	1	1	3	3	3	3	1	1	-9	-9	3	3	3	1	1	3	3	3
11_monAV_12	11	3	3	3	3	1	1	-9	-9	4	4	1	1	1	1	1	1	3	3	3	3	1	2	2	2	2	2	2	2	1	1	1	1	3	3	3	3	3	3	1	1	3	3	3	3	1	3	3	3
11_monAV_69	11	3	3	3	3	1	1	-9	-9	4	4	1	1	1	1	1	1	3	3	3	3	1	2	2	2	4	2	2	2	1	1	1	1	3	3	3	3	1	1	1	1	3	3	3	3	1	1	3	3
11_monAV_7	11	3	3	3	-9	1	1	2	-9	4	1	1	-9	1	1	1	-9	1	3	3	-9	1	2	2	-9	4	2	2	-9	1	1	1	-9	2	3	3	-9	3	1	1	-9	3	3	3	-9	1	1	3	-9
11_monAV_70	11	1	3	3	-9	1	1	2	-9	4	1	1	-9	3	1	1	-9	3	3	3	-9	1	1	2	-9	2	2	2	-9	3	1	1	-9	3	3	3	-9	1	1	1	-9	3	3	1	-9	1	1	3	-9
11_monAV_71	11	3	3	3	3	1	1	1	1	4	4	1	1	1	1	1	1	3	3	3	3	1	2	2	2	2	2	2	2	3	1	1	1	3	3	3	3	1	1	-9	-9	3	3	-9	-9	1	1	3	3
11_monAV_72	11	3	3	3	3	1	1	1	1	4	4	1	1	1	1	1	1	3	3	3	3	2	2	2	2	2	2	2	2	1	1	1	1	3	3	3	3	1	1	1	1	3	3	3	1	1	3	3	3
11_monAV_73	11	3	3	3	-9	1	1	2	-9	4	1	1	-9	1	1	1	-9	3	3	3	-9	2	2	2	-9	2	2	2	-9	3	1	1	-9	3	3	3	-9	1	1	1	-9	3	3	1	-9	3	3	3	-9
11_monAV_74	11	3	3	3	-9	1	1	2	-9	4	1	1	-9	1	1	1	-9	3	3	3	-9	1	2	2	-9	2	2	2	-9	1	1	1	-9	3	3	3	-9	3	1	1	-9	3	3	1	-9	1	3	3	-9
11_monAV_82	11	3	3	3	-9	1	1	1	-9	4	1	1	-9	1	1	1	-9	3	3	3	-9	1	2	2	-9	2	2	2	-9	1	1	1	-9	3	3	3	-9	1	1	1	-9	3	3	1	-9	3	3	3	-9
11_monAV_83	11	3	3	3	-9	1	1	1	-9	4	4	1	-9	1	1	1	-9	3	3	3	-9	2	2	2	-9	2	2	2	-9	1	1	1	-9	3	3	3	-9	1	1	1	-9	3	3	3	-9	1	3	3	-9
11_monAV_84	11	1	3	3	3	1	1	1	1	4	4	1	1	1	1	1	1	3	3	3	3	1	1	2	2	2	2	2	2	1	1	1	1	3	3	3	3	3	1	1	1	3	3	3	3	3	3	3	3
11_monAV_85	11	3	3	3	3	1	1	1	2	4	4	1	1	1	1	1	1	3	3	3	3	1	2	2	2	2	2	2	2	3	3	3	1	3	3	3	3	1	1	-9	-9	3	3	-9	-9	1	3	3	3
11_monAV_86	11	3	3	3	3	1	1	1	1	4	4	1	1	1	1	1	1	3	3	3	3	1	2	2	2	2	2	2	2	3	1	1	1	3	3	3	3	3	1	1	1	3	3	1	1	1	3	3	3
11_monAV_87	11	3	3	3	3	1	1	1	1	4	4	1	1	1	1	1	1	3	3	3	3	2	2	2	2	4	4	2	2	3	3	3	1	3	3	3	3	1	1	-9	-9	3	3	3	3	1	3	3	3
12_tenMO_2	12	3	3	3	-9	1	1	1	-9	4	4	1	-9	1	1	1	-9	1	3	3	-9	1	1	2	-9	4	2	2	-9	3	1	1	-9	3	3	3	-9	3	1	1	-9	3	3	1	-9	3	3	3	-9
12_tenMO_3	12	3	3	3	3	1	1	1	1	4	4	1	1	1	1	1	1	1	1	3	3	1	2	2	2	4	4	2	2	3	1	1	1	3	3	3	3	1	1	1	1	3	3	3	3	1	1	3	3
12_tenMO_4	12	1	3	3	3	1	1	-9	-9	4	4	1	1	1	1	1	1	1	1	1	1	2	2	2	2	2	2	2	2	1	1	1	1	3	3	3	3	3	1	1	1	3	3	3	3	3	3	3	3
12_tenMO_5	12	3	3	3	3	1	1	1	2	4	4	1	1	1	1	1	1	1	1	3	3	2	2	-9	-9	4	4	2	2	1	1	1	1	3	3	3	3	3	1	1	1	3	3	3	1	3	3	3	3
12_tenMO_6	12	3	3	3	-9	1	1	2	-9	4	4	1	-9	1	1	1	-9	3	3	3	-9	2	2	2	-9	4	2	2	-9	3	1	1	-9	3	3	3	-9	3	1	1	-9	3	3	1	-9	3	3	3	-9
12_tenMO_75	12	3	3	3	3	1	1	-9	-9	4	4	1	1	1	1	1	1	1	3	3	3	1	1	1	2	4	2	2	2	3	3	1	1	3	3	3	3	3	1	1	1	3	3	-9	-9	3	3	3	3
12_tenMO_8	12	3	3	3	-9	1	1	2	-9	4	4	1	-9	1	1	1	-9	1	3	3	-9	1	1	2	-9	2	2	2	-9	1	1	1	-9	3	3	3	-9	3	1	1	-9	3	3	1	-9	1	3	3	-9
13_lacCA_1	13	1	3	3	3	1	1	1	1	4	4	1	1	1	1	1	1	3	3	3	3	1	2	2	2	4	4	2	2	1	1	1	1	3	3	3	3	3	3	1	1	3	3	3	3	3	3	3	3
13_lacCA_30	13	1	3	3	-9	1	1	1	-9	4	4	1	-9	1	1	1	-9	3	3	3	-9	1	2	2	-9	2	2	2	-9	3	3	1	-9	3	3	3	-9	1	1	1	-9	3	3	3	-9	1	3	3	-9
13_lacCA_31	13	3	3	3	3	1	1	1	1	4	4	1	1	1	1	1	1	3	3	3	3	2	2	2	2	4	2	2	2	3	3	1	1	3	3	3	3	3	1	1	1	3	3	3	3	1	3	3	3
13_lacCA_32	13	1	3	3	3	1	1	1	1	4	4	1	1	1	1	1	1	3	3	3	3	1	2	2	2	4	4	-9	-9	1	1	1	1	3	3	3	3	3	1	1	1	3	3	3	3	3	3	3	3
13_lacCA_33	13	1	3	3	-9	1	1	1	-9	4	4	1	-9	1	1	1	-9	3	3	3	-9	1	2	2	-9	2	2	2	-9	3	1	1	-9	3	3	3	-9	3	3	1	-9	3	3	3	-9	3	3	3	-9
13_lacCA_34	13	1	3	3	-9	1	1	1	-9	4	1	1	-9	1	1	1	-9	3	3	3	-9	1	1	2	-9	4	2	2	-9	1	1	1	-9	3	3	3	-9	1	1	1	-9	3	3	3	-9	1	3	3	-9
13_lacCA_35	13	1	3	3	3	1	1	1	1	4	4	1	1	1	1	1	1	3	3	3	3	1	2	2	2	2	2	-9	-9	3	3	1	1	3	3	3	3	1	1	-9	-9	3	3	3	3	1	3	3	3
13_lacCA_36	13	3	3	3	3	1	1	-9	-9	4	4	1	1	1	1	1	1	3	3	3	3	1	2	2	2	4	4	4	2	1	1	1	1	3	3	3	3	3	1	1	1	3	3	3	3	1	3	3	3
13_lacCA_37	13	1	3	3	3	1	1	1	1	4	4	1	1	1	1	1	1	3	3	3	3	1	1	2	2	2	2	2	2	3	3	3	1	3	3	3	3	3	3	1	1	3	3	3	3	3	3	3	3
14_leuBA_38	14	3	3	3	3	1	1	2	2	4	4	1	1	1	1	1	1	3	3	3	3	2	2	-9	-9	2	2	2	2	1	1	1	1	3	3	3	3	1	1	1	1	3	3	3	3	3	3	3	3
14_leuBA_39	14	3	3	3	3	1	1	2	2	4	4	4	1	1	1	1	1	3	3	3	3	1	2	2	2	2	2	2	2	1	1	1	1	3	3	3	3	3	1	1	1	3	3	3	3	3	3	3	3
14_leuBA_40	14	3	3	3	3	1	1	2	2	4	4	1	1	1	1	1	1	3	3	3	3	1	1	2	2	2	2	2	2	1	1	1	1	3	3	3	3	3	1	1	1	3	3	3	3	3	3	3	3
15_deuFI_41	15	3	3	-9	-9	1	2	-9	-9	1	1	-9	-9	1	1	-9	-9	3	3	-9	-9	2	2	-9	-9	2	2	-9	-9	1	1	-9	-9	3	3	-9	-9	3	3	-9	-9	1	1	-9	-9	3	3	-9	-9
15_deuFI_42	15	3	3	-9	-9	1	2	-9	-9	4	1	-9	-9	1	1	-9	-9	3	3	-9	-9	2	2	-9	-9	2	2	-9	-9	1	1	-9	-9	3	3	-9	-9	3	3	-9	-9	1	1	-9	-9	3	3	-9	-9
15_deuFI_43	15	3	3	-9	-9	1	2	-9	-9	4	1	-9	-9	1	1	-9	-9	3	3	-9	-9	1	2	-9	-9	2	2	-9	-9	1	1	-9	-9	3	3	-9	-9	3	1	-9	-9	3	3	-9	-9	3	3	-9	-9
15_deuFI_44	15	3	3	-9	-9	1	2	-9	-9	4	1	-9	-9	1	1	-9	-9	3	3	-9	-9	2	2	-9	-9	2	2	-9	-9	1	1	-9	-9	3	3	-9	-9	3	3	-9	-9	3	1	-9	-9	3	3	-9	-9
15_deuFI_45	15	3	3	-9	-9	2	2	-9	-9	4	1	-9	-9	1	1	-9	-9	3	3	-9	-9	1	1	-9	-9	2	2	-9	-9	1	1	-9	-9	3	3	-9	-9	3	3	-9	-9	1	1	-9	-9	3	3	-9	-9
16_deuMO_55	16	3	3	-9	-9	1	2	-9	-9	4	1	-9	-9	1	1	-9	-9	3	3	-9	-9	2	2	-9	-9	2	2	-9	-9	1	1	-9	-9	3	3	-9	-9	1	1	-9	-9	1	1	-9	-9	3	3	-9	-9
16_deuMO_56	16	3	3	-9	-9	1	2	-9	-9	4	1	-9	-9	1	1	-9	-9	3	3	-9	-9	2	2	-9	-9	2	2	-9	-9	1	1	-9	-9	3	3	-9	-9	3	3	-9	-9	1	1	-9	-9	3	3	-9	-9
16_deuMO_57	16	3	3	3	-9	1	1	2	-9	4	4	1	-9	3	1	1	-9	3	3	3	-9	1	2	2	-9	2	2	2	-9	1	1	1	-9	3	3	3	-9	3	3	1	-9	3	1	1	-9	1	3	3	-9
16_deuMO_58	16	3	3	3	-9	1	2	2	-9	4	1	1	-9	1	1	1	-9	3	3	3	-9	1	2	2	-9	2	2	2	-9	1	1	1	-9	3	3	3	-9	1	1	1	-9	3	3	1	-9	3	3	3	-9
16_deuMO_59	16	3	3	-9	-9	1	2	-9	-9	4	4	-9	-9	1	1	-9	-9	3	3	-9	-9	2	2	-9	-9	2	2	-9	-9	1	1	-9	-9	3	3	-9	-9	3	1	-9	-9	3	1	-9	-9	3	3	-9	-9
17_ambPC_46	17	3	3	3	3	1	1	1	2	4	4	4	1	1	1	1	1	3	3	3	3	2	2	-9	-9	2	2	2	2	1	1	-9	-9	3	3	3	3	1	1	1	1	3	3	3	3	3	3	3	3
17_ambPC_47	17	3	3	3	-9	1	1	1	-9	4	4	1	-9	1	1	1	-9	3	3	3	-9	1	2	2	-9	2	2	2	-9	1	1	1	-9	3	3	3	-9	1	1	1	-9	3	3	3	-9	3	3	3	-9
[truncated: 1,020 more columns]
