# Supplementary material for: Genotyping-by-sequencing provides new genetic and taxonomic insights in the critical group of Centaurea tenorei
Source: Front Plant Sci. 2023 May 16;14:1130889. doi: 10.3389/fpls.2023.1130889 (PMC10228698; doi:10.3389/fpls.2023.1130889)
Supplement: Supplementary file 9 [file Table_4.xlsx]

## Sheet: Supplementary Table 4
Supplementary Table 4. Results of Bayescan analysis, showing loci under diversifying selection (qval < 0.05), neutral (qval > 0), and balancing selection (qval > 0)
prob	log10.PO.	qval	alpha	fst	SELECTION	LOG10_Q
0.92278	1.0774	0.0245	1.4144	0.7706	diversifying	1.61083
0.9994	3.2215	0.0003	1.9067	0.8357	diversifying	3.52288
0.9962	2.4185	0.0011	1.5296	0.791	diversifying	2.95861
0.94239	1.2137	0.015	1.359	0.765	diversifying	1.82391
0.9812	1.7175	0.0072	1.5048	0.7867	diversifying	2.14267
0.91238	1.0176	0.026	1.4113	0.7697	diversifying	1.58503
0.86217	0.79626	0.0378	1.3488	0.7585	diversifying	1.42251
0.998	2.698	0.0004	1.8124	0.8246	diversifying	3.39794
0.81696	0.64966	0.0498	1.3696	0.7574	diversifying	1.30277
0.9918	2.0825	0.0022	1.5132	0.7882	diversifying	2.65758
0.93179	1.1354	0.0217	1.6446	0.7988	diversifying	1.66354
0.9816	1.727	0.0062	1.5426	0.791	diversifying	2.20761
1	1000	0.0001	2.3843	0.8828	diversifying	4
0.995	2.2988	0.0014	1.5523	0.794	diversifying	2.85387
0.9998	3.6988	0.0001	1.9343	0.8385	diversifying	4
0.985	1.8173	0.0039	1.7153	0.8117	diversifying	2.40894
1	1000	0.0001	2.0039	0.8466	diversifying	4
0.94779	1.259	0.0137	1.304	0.7579	diversifying	1.86328
0.93859	1.1842	0.0164	1.2894	0.7555	diversifying	1.78516
0.96999	1.5096	0.0093	1.3426	0.7644	diversifying	2.03152
0.90358	0.9718	0.0305	1.4922	0.7786	diversifying	1.5157
0.88218	0.87432	0.0357	1.4589	0.7733	diversifying	1.44733
0.9812	1.7175	0.0072	1.4851	0.7841	diversifying	2.14267
0.90898	0.99943	0.029	1.768	0.8094	diversifying	1.5376
0.9996	3.3977	0.0002	1.7546	0.8189	diversifying	3.69897
0.94959	1.275	0.0125	1.3752	0.7676	diversifying	1.90309
0.91098	1.01	0.0275	1.298	0.7549	diversifying	1.56067
0.987	1.8803	0.0033	1.494	0.7854	diversifying	2.48149
0.984	1.7888	0.0051	1.612	0.7999	diversifying	2.29243
0.9844	1.8	0.0045	1.617	0.8005	diversifying	2.34679
0.9968	2.4934	0.0009	2.0088	0.844	diversifying	3.04576
0.9996	3.3977	0.0002	1.9111	0.8364	diversifying	3.69897
0.96459	1.4353	0.0102	1.6248	0.799	diversifying	1.9914
0.9824	1.7467	0.0056	1.7632	0.8169	diversifying	2.25181
0.93259	1.1409	0.0191	1.6078	0.7944	diversifying	1.71897
0.88578	0.88957	0.0339	1.2815	0.7515	diversifying	1.4698
0.9994	3.2215	0.0003	1.73	0.8159	diversifying	3.52288
0.0064013	-2.1909	0.9722	0.0022	0.5313	neutral	0.0122444
0.0080016	-2.0933	0.9641	0.0017	0.5312	neutral	0.0158779
0.0064013	-2.1909	0.9722	0.0012	0.5311	neutral	0.0122444
0.0070014	-2.1518	0.9697	0.0021	0.5312	neutral	0.0133626
0.0056011	-2.2493	0.9745	0.0019	0.5312	neutral	0.0112182
0.0060012	-2.2191	0.9735	0.0023	0.5313	neutral	0.011664
0.0080016	-2.0933	0.9641	0.0006	0.5309	neutral	0.0158779
0.0066013	-2.1775	0.9716	0.0005	0.5309	neutral	0.0125125
0.0080016	-2.0933	0.9641	0.0047	0.5318	neutral	0.0158779
0.0084017	-2.072	0.9611	0.0029	0.5314	neutral	0.0172314
0.0038008	-2.4185	0.9768	0.0009	0.531	neutral	0.0101943
0.0068014	-2.1644	0.9707	0.0029	0.5314	neutral	0.012915
0.0038008	-2.4185	0.9768	0.0001	0.5309	neutral	0.0101943
0.011602	-1.9304	0.9291	0.007	0.5322	neutral	0.0319375
0.009802	-2.0044	0.9491	0.0056	0.5319	neutral	0.022688
0.10682	-0.92228	0.456	0.1452	0.556	neutral	0.341035
0.009802	-2.0044	0.9491	0.0055	0.5319	neutral	0.022688
0.0060012	-2.2191	0.9735	0.0012	0.5311	neutral	0.011664
0.010802	-1.9618	0.9378	0.0062	0.5318	neutral	0.0278898
0.0060012	-2.2191	0.9735	0.0018	0.5312	neutral	0.011664
0.015003	-1.8173	0.8938	0.0138	0.5331	neutral	0.0487596
0.0082016	-2.0825	0.9625	0.0015	0.5311	neutral	0.0165993
0.010802	-1.9618	0.9378	0.0029	0.5314	neutral	0.0278898
0.0090018	-2.0417	0.9564	0.0051	0.5318	neutral	0.0193604
0.012803	-1.8871	0.9157	0.0122	0.5329	neutral	0.0382468
0.013803	-1.854	0.9049	0.0047	0.5316	neutral	0.0433994
0.009802	-2.0044	0.9491	0.0053	0.5318	neutral	0.022688
0.0054011	-2.2652	0.9749	0.0009	0.531	neutral	0.0110399
0.0078016	-2.1044	0.9653	0.0044	0.5317	neutral	0.0153377
0.0056011	-2.2493	0.9745	0.001	0.531	neutral	0.0112182
0.004801	-2.3166	0.9759	0.0007	0.531	neutral	0.0105947
0.0046009	-2.3352	0.9761	0.0015	0.5312	neutral	0.0105057
0.0090018	-2.0417	0.9564	0.0037	0.5315	neutral	0.0193604
0.0084017	-2.072	0.9611	0	0.5308	neutral	0.0172314
0.0070014	-2.1518	0.9697	0.0012	0.5311	neutral	0.0133626
0.009802	-2.0044	0.9491	0.0021	0.5312	neutral	0.022688
0.086217	-1.0252	0.4967	0.1176	0.5512	neutral	0.303906
0.012002	-1.9155	0.9244	0.0083	0.5324	neutral	0.0341401
0.11662	-0.87936	0.443	0.1444	0.5564	neutral	0.353596
0.010002	-1.9955	0.947	0.0061	0.532	neutral	0.02365
0.0092018	-2.0321	0.9547	0.0009	0.531	neutral	0.0201331
0.012803	-1.8871	0.9157	0.0117	0.5328	neutral	0.0382468
0.011602	-1.9304	0.9291	0.0048	0.5316	neutral	0.0319375
0.0058012	-2.234	0.974	0.0015	0.5312	neutral	0.011441
0.0088018	-2.0516	0.9581	0.0037	0.5315	neutral	0.0185892
0.053211	-1.2503	0.6122	0.0853	0.5448	neutral	0.213107
0.011002	-1.9537	0.9356	0.0064	0.532	neutral	0.0289098
0.004801	-2.3166	0.9759	0.0004	0.5309	neutral	0.0105947
0.0096019	-2.0135	0.9511	0.0065	0.532	neutral	0.0217738
0.0054011	-2.2652	0.9749	0.0022	0.5313	neutral	0.0110399
0.014003	-1.8477	0.9029	0.0129	0.533	neutral	0.0443603
0.013003	-1.8803	0.9135	0.0109	0.5327	neutral	0.0392914
0.0092018	-2.0321	0.9547	0.0051	0.5318	neutral	0.0201331
0.0062012	-2.2048	0.9728	0.0002	0.5309	neutral	0.0119764
0.004801	-2.3166	0.9759	0.001	0.531	neutral	0.0105947
0.0080016	-2.0933	0.9641	0.0045	0.5317	neutral	0.0158779
0.0080016	-2.0933	0.9641	0.0038	0.5316	neutral	0.0158779
0.0078016	-2.1044	0.9653	0.0015	0.5311	neutral	0.0153377
0.0078016	-2.1044	0.9653	0.0032	0.5314	neutral	0.0153377
0.0072014	-2.1394	0.9688	0.0033	0.5314	neutral	0.0137659
0.010402	-1.9783	0.9426	0.0076	0.5322	neutral	0.0256726
0.0086017	-2.0617	0.9597	0.0016	0.5311	neutral	0.0178645
0.0066013	-2.1775	0.9716	0.0011	0.531	neutral	0.0125125
0.0086017	-2.0617	0.9597	0.0018	0.5312	neutral	0.0178645
0.23905	-0.50287	0.2964	0.2974	0.5837	neutral	0.528122
0.0072014	-2.1394	0.9688	0.0009	0.531	neutral	0.0137659
0.0080016	-2.0933	0.9641	0.0007	0.531	neutral	0.0158779
0.009802	-2.0044	0.9491	0.003	0.5314	neutral	0.022688
0.0066013	-2.1775	0.9716	0.004	0.5316	neutral	0.0125125
0.0070014	-2.1518	0.9697	0.0003	0.5309	neutral	0.0133626
0.010602	-1.97	0.9402	0.0053	0.5317	neutral	0.0267798
0.014603	-1.8292	0.8964	0.0074	0.5322	neutral	0.0474982
0.042008	-1.358	0.6804	0.0501	0.5396	neutral	0.167236
0.0060012	-2.2191	0.9735	0.0015	0.5311	neutral	0.011664
0.015803	-1.7943	0.8861	0.0125	0.5332	neutral	0.0525173
0.010202	-1.9869	0.945	0.0068	0.5321	neutral	0.0245682
0.0096019	-2.0135	0.9511	0.0007	0.531	neutral	0.0217738
0.0056011	-2.2493	0.9745	0.0011	0.5311	neutral	0.0112182
0.0074015	-2.1275	0.9676	0.0036	0.5315	neutral	0.0143041
0.0072014	-2.1394	0.9688	0.0019	0.5312	neutral	0.0137659
0.0060012	-2.2191	0.9735	0.0001	0.5309	neutral	0.011664
0.0068014	-2.1644	0.9707	0.0002	0.5309	neutral	0.012915
0.0042008	-2.3748	0.9765	0	0.5308	neutral	0.0103278
0.0068014	-2.1644	0.9707	0.0034	0.5315	neutral	0.012915
0.0066013	-2.1775	0.9716	0.0008	0.531	neutral	0.0125125
0.009802	-2.0044	0.9491	0.0055	0.5318	neutral	0.022688
0.0070014	-2.1518	0.9697	0.0008	0.531	neutral	0.0133626
0.012803	-1.8871	0.9157	0.0115	0.5328	neutral	0.0382468
0.011002	-1.9537	0.9356	0.0036	0.5314	neutral	0.0289098
0.0070014	-2.1518	0.9697	0.0047	0.5317	neutral	0.0133626
0.0080016	-2.0933	0.9641	0.0026	0.5314	neutral	0.0158779
0.0086017	-2.0617	0.9597	0.002	0.5312	neutral	0.0178645
0.0070014	-2.1518	0.9697	0.0034	0.5315	neutral	0.0133626
0.0076015	-2.1158	0.9665	0.0026	0.5313	neutral	0.0147981
0.0044009	-2.3545	0.9763	0.0002	0.5309	neutral	0.0104167
0.0054011	-2.2652	0.9749	0.0002	0.5309	neutral	0.0110399
0.0044009	-2.3545	0.9763	0.001	0.5311	neutral	0.0104167
0.018604	-1.7222	0.8602	0.0163	0.5338	neutral	0.0654006
0.035407	-1.4353	0.717	0.0325	0.5368	neutral	0.144481
0.005201	-2.2816	0.9753	0	0.5309	neutral	0.0108618
0.0054011	-2.2652	0.9749	0.0013	0.5311	neutral	0.0110399
0.013603	-1.8604	0.9075	0.0093	0.5326	neutral	0.0421534
0.005201	-2.2816	0.9753	0	0.5309	neutral	0.0108618
0.005001	-2.2988	0.9756	0.0001	0.5308	neutral	0.0107282
0.0078016	-2.1044	0.9653	0.0049	0.5318	neutral	0.0153377
0.0084017	-2.072	0.9611	0.0027	0.5314	neutral	0.0172314
0.0082016	-2.0825	0.9625	0.0036	0.5315	neutral	0.0165993
0.0072014	-2.1394	0.9688	0.0015	0.5311	neutral	0.0137659
0.009802	-2.0044	0.9491	0.0054	0.5319	neutral	0.022688
0.0086017	-2.0617	0.9597	0.0039	0.5316	neutral	0.0178645
0.0078016	-2.1044	0.9653	0.0028	0.5314	neutral	0.0153377
0.010602	-1.97	0.9402	0.0019	0.5312	neutral	0.0267798
0.011002	-1.9537	0.9356	0.0054	0.5318	neutral	0.0289098
0.0056011	-2.2493	0.9745	0.0003	0.5309	neutral	0.0112182
0.014003	-1.8477	0.9029	0.0117	0.5329	neutral	0.0443603
0.011202	-1.9458	0.9336	0.007	0.5322	neutral	0.0298392
0.0084017	-2.072	0.9611	0.0048	0.5317	neutral	0.0172314
0.011002	-1.9537	0.9356	0.0077	0.5322	neutral	0.0289098
0.0090018	-2.0417	0.9564	0.0044	0.5316	neutral	0.0193604
0.0072014	-2.1394	0.9688	0.0031	0.5314	neutral	0.0137659
0.0058012	-2.234	0.974	0.002	0.5312	neutral	0.011441
0.0084017	-2.072	0.9611	0.0028	0.5314	neutral	0.0172314
0.0056011	-2.2493	0.9745	0.0012	0.5311	neutral	0.0112182
0.0064013	-2.1909	0.9722	0.0001	0.5309	neutral	0.0122444
0.0072014	-2.1394	0.9688	0.004	0.5316	neutral	0.0137659
0.010602	-1.97	0.9402	0.0045	0.5317	neutral	0.0267798
0.0092018	-2.0321	0.9547	0.005	0.5318	neutral	0.0201331
0.0082016	-2.0825	0.9625	0.0002	0.5309	neutral	0.0165993
0.015203	-1.8114	0.8919	0.0105	0.5327	neutral	0.0496838
0.014803	-1.8232	0.895	0.011	0.5329	neutral	0.048177
0.0060012	-2.2191	0.9735	0.0016	0.5311	neutral	0.011664
0.0044009	-2.3545	0.9763	0	0.5308	neutral	0.0104167
0.0054011	-2.2652	0.9749	0.0017	0.5312	neutral	0.0110399
0.014203	-1.8414	0.9011	0.0118	0.533	neutral	0.045227
0.0040008	-2.3961	0.9766	0.0004	0.5309	neutral	0.0102833
0.05241	-1.2572	0.6173	0.0615	0.5417	neutral	0.209504
0.021604	-1.656	0.835	0.02	0.5344	neutral	0.0783135
0.0082016	-2.0825	0.9625	0.0037	0.5315	neutral	0.0165993
0.0096019	-2.0135	0.9511	0.0028	0.5314	neutral	0.0217738
0.0076015	-2.1158	0.9665	0.0009	0.531	neutral	0.0147981
0.0040008	-2.3961	0.9766	0.0015	0.5311	neutral	0.0102833
0.0076015	-2.1158	0.9665	0.0023	0.5313	neutral	0.0147981
0.0074015	-2.1275	0.9676	0.0012	0.5311	neutral	0.0143041
0.0070014	-2.1518	0.9697	0.0027	0.5314	neutral	0.0133626
0.012402	-1.9011	0.9199	0.0094	0.5325	neutral	0.0362594
0.0090018	-2.0417	0.9564	0.0056	0.5319	neutral	0.0193604
0.015003	-1.8173	0.8938	0.0096	0.5326	neutral	0.0487596
0.014403	-1.8353	0.8992	0.0124	0.533	neutral	0.0461437
0.009802	-2.0044	0.9491	0.0045	0.5316	neutral	0.022688
0.0046009	-2.3352	0.9761	0.0004	0.5309	neutral	0.0105057
0.0060012	-2.2191	0.9735	0.0005	0.5309	neutral	0.011664
0.010202	-1.9869	0.945	0.0036	0.5314	neutral	0.0245682
0.0062012	-2.2048	0.9728	0.0001	0.5309	neutral	0.0119764
0.027005	-1.5567	0.7926	0.0313	0.5363	neutral	0.100946
0.0082016	-2.0825	0.9625	0.0037	0.5315	neutral	0.0165993
0.73555	0.44426	0.0705	1.1414	0.724	neutral	1.15181
0.011402	-1.938	0.9316	0.009	0.5325	neutral	0.0307705
0.5191	0.033203	0.1563	0.7986	0.6663	neutral	0.806041
0.0074015	-2.1275	0.9676	0.0035	0.5315	neutral	0.0143041
0.0076015	-2.1158	0.9665	0.0014	0.5311	neutral	0.0147981
0.0054011	-2.2652	0.9749	0.0009	0.531	neutral	0.0110399
0.0062012	-2.2048	0.9728	0.0027	0.5314	neutral	0.0119764
0.010402	-1.9783	0.9426	0.0074	0.5322	neutral	0.0256726
0.0034007	-2.467	0.9769	0	0.5309	neutral	0.0101499
0.018604	-1.7222	0.8602	0.0159	0.5338	neutral	0.0654006
0.010802	-1.9618	0.9378	0.0045	0.5316	neutral	0.0278898
0.33647	-0.29492	0.232	0.5571	0.6233	neutral	0.634512
0.0038008	-2.4185	0.9768	0.0005	0.531	neutral	0.0101943
0.0040008	-2.3961	0.9766	0.0003	0.5309	neutral	0.0102833
0.0066013	-2.1775	0.9716	0.0009	0.531	neutral	0.0125125
0.005001	-2.2988	0.9756	0	0.5309	neutral	0.0107282
0.0080016	-2.0933	0.9641	0.0015	0.5312	neutral	0.0158779
0.0064013	-2.1909	0.9722	0.0018	0.5312	neutral	0.0122444
0.0068014	-2.1644	0.9707	0.0016	0.5312	neutral	0.012915
0.010202	-1.9869	0.945	0.007	0.5321	neutral	0.0245682
0.0082016	-2.0825	0.9625	0.0039	0.5316	neutral	0.0165993
0.004801	-2.3166	0.9759	0.0012	0.5311	neutral	0.0105947
0.0062012	-2.2048	0.9728	0.0024	0.5313	neutral	0.0119764
0.0062012	-2.2048	0.9728	0.0012	0.531	neutral	0.0119764
0.0090018	-2.0417	0.9564	0.0059	0.5319	neutral	0.0193604
0.0034007	-2.467	0.9769	0.0004	0.5309	neutral	0.0101499
0.010202	-1.9869	0.945	0.0065	0.532	neutral	0.0245682
0.0080016	-2.0933	0.9641	0.0002	0.5309	neutral	0.0158779
0.025605	-1.5804	0.8021	0.0314	0.5362	neutral	0.0957715
0.022404	-1.6398	0.8273	0.0225	0.5348	neutral	0.082337
0.0076015	-2.1158	0.9665	0.0001	0.5309	neutral	0.0147981
0.0092018	-2.0321	0.9547	0.0062	0.532	neutral	0.0201331
0.0076015	-2.1158	0.9665	0.0029	0.5314	neutral	0.0147981
0.010602	-1.97	0.9402	0.0018	0.5312	neutral	0.0267798
0.0054011	-2.2652	0.9749	0.0002	0.5309	neutral	0.0110399
0.0080016	-2.0933	0.9641	0.0012	0.5311	neutral	0.0158779
0.0082016	-2.0825	0.9625	0.0018	0.5312	neutral	0.0165993
0.005001	-2.2988	0.9756	0.0003	0.5309	neutral	0.0107282
0.0060012	-2.2191	0.9735	0.0028	0.5314	neutral	0.011664
0.0068014	-2.1644	0.9707	0.0008	0.531	neutral	0.012915
0.0086017	-2.0617	0.9597	0.0056	0.5319	neutral	0.0178645
0.026605	-1.5633	0.7966	0.0339	0.5366	neutral	0.0987597
0.0096019	-2.0135	0.9511	0.0003	0.5309	neutral	0.0217738
0.0072014	-2.1394	0.9688	0.0036	0.5315	neutral	0.0137659
0.012603	-1.894	0.9175	0.0073	0.5322	neutral	0.0373939
0.0068014	-2.1644	0.9707	0.0012	0.5311	neutral	0.012915
0.0056011	-2.2493	0.9745	0.0023	0.5313	neutral	0.0112182
0.012603	-1.894	0.9175	0.0078	0.5323	neutral	0.0373939
0.0074015	-2.1275	0.9676	0.0022	0.5313	neutral	0.0143041
0.0072014	-2.1394	0.9688	0.0021	0.5312	neutral	0.0137659
0.0096019	-2.0135	0.9511	0.0061	0.532	neutral	0.0217738
0.021404	-1.6601	0.8375	0.0199	0.5345	neutral	0.0770152
0.0086017	-2.0617	0.9597	0.0045	0.5317	neutral	0.0178645
0.015203	-1.8114	0.8919	0.0101	0.5327	neutral	0.0496838
0.0060012	-2.2191	0.9735	0.0002	0.5309	neutral	0.011664
0.0096019	-2.0135	0.9511	0.0049	0.5318	neutral	0.0217738
0.0088018	-2.0516	0.9581	0.0051	0.5317	neutral	0.0185892
0.0062012	-2.2048	0.9728	0.0007	0.531	neutral	0.0119764
0.0056011	-2.2493	0.9745	0	0.5309	neutral	0.0112182
0.0078016	-2.1044	0.9653	0.0001	0.5309	neutral	0.0153377
0.010002	-1.9955	0.947	0.0058	0.5319	neutral	0.02365
0.0094019	-2.0227	0.953	0.004	0.5316	neutral	0.0209071
0.0078016	-2.1044	0.9653	0.0012	0.5311	neutral	0.0153377
0.0090018	-2.0417	0.9564	0.0046	0.5317	neutral	0.0193604
0.0072014	-2.1394	0.9688	0.0026	0.5313	neutral	0.0137659
0.0044009	-2.3545	0.9763	0.0011	0.5311	neutral	0.0104167
0.0056011	-2.2493	0.9745	0	0.5309	neutral	0.0112182
0.0092018	-2.0321	0.9547	0.0038	0.5315	neutral	0.0201331
0.012803	-1.8871	0.9157	0.0107	0.5328	neutral	0.0382468
0.0058012	-2.234	0.974	0.0017	0.5312	neutral	0.011441
0.0086017	-2.0617	0.9597	0.0058	0.5319	neutral	0.0178645
0.0064013	-2.1909	0.9722	0.0008	0.531	neutral	0.0122444
0.012603	-1.894	0.9175	0.0088	0.5324	neutral	0.0373939
0.05221	-1.259	0.6186	0.0696	0.5429	neutral	0.20859
0.004801	-2.3166	0.9759	0.0024	0.5313	neutral	0.0105947
0.0068014	-2.1644	0.9707	0.0024	0.5313	neutral	0.012915
0.005201	-2.2816	0.9753	0.0013	0.5311	neutral	0.0108618
0.012402	-1.9011	0.9199	0.0076	0.5322	neutral	0.0362594
0.018004	-1.7368	0.8652	0.0168	0.5339	neutral	0.0628835
0.0066013	-2.1775	0.9716	0.003	0.5314	neutral	0.0125125
0.026405	-1.5667	0.7979	0.0252	0.5354	neutral	0.0980515
0.0074015	-2.1275	0.9676	0.0031	0.5314	neutral	0.0143041
0.009802	-2.0044	0.9491	0.0066	0.532	neutral	0.022688
0.019804	-1.6946	0.8483	0.0201	0.5344	neutral	0.0714505
0.014803	-1.8232	0.895	0.0135	0.5331	neutral	0.048177
0.0078016	-2.1044	0.9653	0.0026	0.5313	neutral	0.0153377
0.0070014	-2.1518	0.9697	0.0023	0.5313	neutral	0.0133626
0.0094019	-2.0227	0.953	0.0055	0.5319	neutral	0.0209071
0.024005	-1.6091	0.8143	0.0185	0.5343	neutral	0.0892156
0.0072014	-2.1394	0.9688	0.0012	0.531	neutral	0.0137659
0.0060012	-2.2191	0.9735	0.0013	0.5311	neutral	0.011664
0.0058012	-2.234	0.974	0.0003	0.5309	neutral	0.011441
0.0082016	-2.0825	0.9625	0	0.5308	neutral	0.0165993
0.0064013	-2.1909	0.9722	0.0027	0.5314	neutral	0.0122444
0.0074015	-2.1275	0.9676	0.0028	0.5314	neutral	0.0143041
0.0056011	-2.2493	0.9745	0.0009	0.531	neutral	0.0112182
0.010002	-1.9955	0.947	0.0038	0.5315	neutral	0.02365
0.0094019	-2.0227	0.953	0.0038	0.5315	neutral	0.0209071
0.0092018	-2.0321	0.9547	0.0033	0.5315	neutral	0.0201331
0.017403	-1.7517	0.8702	0.0177	0.534	neutral	0.0603809
0.0078016	-2.1044	0.9653	0.0048	0.5317	neutral	0.0153377
0.010402	-1.9783	0.9426	0.0041	0.5316	neutral	0.0256726
0.058812	-1.2042	0.5929	0.0776	0.5443	neutral	0.227019
0.014403	-1.8353	0.8992	0.0097	0.5327	neutral	0.0461437
0.0056011	-2.2493	0.9745	0.0001	0.5309	neutral	0.0112182
0.63613	0.24259	0.1163	0.8512	0.6801	neutral	0.93442
0.016403	-1.7779	0.8794	0.0156	0.5336	neutral	0.0558135
0.010802	-1.9618	0.9378	0.0057	0.5319	neutral	0.0278898
0.0092018	-2.0321	0.9547	0.0029	0.5314	neutral	0.0201331
0.0060012	-2.2191	0.9735	0.0004	0.5309	neutral	0.011664
0.0046009	-2.3352	0.9761	0.0006	0.531	neutral	0.0105057
0.021004	-1.6685	0.8395	0.0187	0.5343	neutral	0.0759793
0.0058012	-2.234	0.974	0.0003	0.5309	neutral	0.011441
0.017003	-1.762	0.874	0.0138	0.5334	neutral	0.0584886
0.013603	-1.8604	0.9075	0.0105	0.5327	neutral	0.0421534
0.0056011	-2.2493	0.9745	0.002	0.5312	neutral	0.0112182
0.013203	-1.8736	0.9117	0.0121	0.5329	neutral	0.040148
0.0066013	-2.1775	0.9716	0.0013	0.5311	neutral	0.0125125
0.013203	-1.8736	0.9117	0.0109	0.5327	neutral	0.040148
0.0064013	-2.1909	0.9722	0.0007	0.531	neutral	0.0122444
0.28206	-0.40575	0.2728	0.3294	0.5901	neutral	0.564156
0.0040008	-2.3961	0.9766	0.0006	0.531	neutral	0.0102833
0.0062012	-2.2048	0.9728	0.0018	0.5312	neutral	0.0119764
0.011002	-1.9537	0.9356	0.0053	0.5317	neutral	0.0289098
0.0072014	-2.1394	0.9688	0.0023	0.5313	neutral	0.0137659
0.005201	-2.2816	0.9753	0.0004	0.5309	neutral	0.0108618
0.28666	-0.39594	0.2649	0.363	0.5953	neutral	0.576918
0.005001	-2.2988	0.9756	0.0001	0.5309	neutral	0.0107282
0.011002	-1.9537	0.9356	0.0042	0.5316	neutral	0.0289098
0.0096019	-2.0135	0.9511	0.0022	0.5312	neutral	0.0217738
0.0072014	-2.1394	0.9688	0.0019	0.5312	neutral	0.0137659
0.005001	-2.2988	0.9756	0.0014	0.5311	neutral	0.0107282
0.0082016	-2.0825	0.9625	0.0001	0.5309	neutral	0.0165993
0.028806	-1.5278	0.7749	0.0243	0.5354	neutral	0.110754
0.039208	-1.3893	0.6976	0.0391	0.538	neutral	0.156394
0.004801	-2.3166	0.9759	0.0012	0.5311	neutral	0.0105947
0.0070014	-2.1518	0.9697	0.0038	0.5316	neutral	0.0133626
0.089418	-1.0079	0.4854	0.0969	0.5484	neutral	0.3139
0.005001	-2.2988	0.9756	0.0018	0.5312	neutral	0.0107282
0.0072014	-2.1394	0.9688	0.0001	0.5309	neutral	0.0137659
0.0046009	-2.3352	0.9761	0.0001	0.5309	neutral	0.0105057
0.005201	-2.2816	0.9753	0.0005	0.531	neutral	0.0108618
0.0074015	-2.1275	0.9676	0.0008	0.531	neutral	0.0143041
0.0080016	-2.0933	0.9641	0.0039	0.5316	neutral	0.0158779
0.0096019	-2.0135	0.9511	0.0035	0.5315	neutral	0.0217738
0.0066013	-2.1775	0.9716	0.0006	0.531	neutral	0.0125125
0.0038008	-2.4185	0.9768	0.0006	0.531	neutral	0.0101943
0.0070014	-2.1518	0.9697	0.0007	0.531	neutral	0.0133626
0.005001	-2.2988	0.9756	0.0003	0.5309	neutral	0.0107282
0.0054011	-2.2652	0.9749	0.0019	0.5312	neutral	0.0110399
0.0088018	-2.0516	0.9581	0.0062	0.532	neutral	0.0185892
0.004801	-2.3166	0.9759	0.002	0.5312	neutral	0.0105947
0.0046009	-2.3352	0.9761	0.0001	0.5309	neutral	0.0105057
0.010402	-1.9783	0.9426	0.0065	0.5321	neutral	0.0256726
0.0054011	-2.2652	0.9749	0.0011	0.531	neutral	0.0110399
0.29226	-0.38411	0.2609	0.341	0.5922	neutral	0.583526
0.0054011	-2.2652	0.9749	0.0006	0.531	neutral	0.0110399
0.011802	-1.9229	0.9267	0.0021	0.5312	neutral	0.0330608
0.015203	-1.8114	0.8919	0.0101	0.5327	neutral	0.0496838
0.0070014	-2.1518	0.9697	0	0.5308	neutral	0.0133626
0.0058012	-2.234	0.974	0.0028	0.5314	neutral	0.011441
0.028006	-1.5404	0.784	0.0298	0.536	neutral	0.105684
0.012002	-1.9155	0.9244	0.0081	0.5324	neutral	0.0341401
0.0046009	-2.3352	0.9761	0.0014	0.5311	neutral	0.0105057
0.0062012	-2.2048	0.9728	0.0017	0.5312	neutral	0.0119764
0.0058012	-2.234	0.974	0.0016	0.5312	neutral	0.011441
0.0072014	-2.1394	0.9688	0.0001	0.5309	neutral	0.0137659
0.0066013	-2.1775	0.9716	0.0004	0.5309	neutral	0.0125125
0.0046009	-2.3352	0.9761	0.0003	0.5309	neutral	0.0105057
0.014203	-1.8414	0.9011	0.0076	0.5323	neutral	0.045227
0.0072014	-2.1394	0.9688	0.0044	0.5316	neutral	0.0137659
0.014603	-1.8292	0.8964	0.0105	0.5328	neutral	0.0474982
0.0086017	-2.0617	0.9597	0.0049	0.5318	neutral	0.0178645
0.012803	-1.8871	0.9157	0.0095	0.5326	neutral	0.0382468
0.059812	-1.1964	0.59	0.0691	0.5431	neutral	0.229148
0.0076015	-2.1158	0.9665	0.0056	0.5319	neutral	0.0147981
0.0060012	-2.2191	0.9735	0.0016	0.5312	neutral	0.011664
0.0060012	-2.2191	0.9735	0.0006	0.531	neutral	0.011664
0.0068014	-2.1644	0.9707	0.0019	0.5312	neutral	0.012915
0.0074015	-2.1275	0.9676	0.0023	0.5313	neutral	0.0143041
0.0070014	-2.1518	0.9697	0	0.5308	neutral	0.0133626
0.0062012	-2.2048	0.9728	0.0013	0.5311	neutral	0.0119764
0.011402	-1.938	0.9316	0.0053	0.5318	neutral	0.0307705
0.0080016	-2.0933	0.9641	0.0036	0.5315	neutral	0.0158779
0.0028006	-2.5515	0.9769	0	0.5308	neutral	0.0101499
0.0080016	-2.0933	0.9641	0.0008	0.531	neutral	0.0158779
0.0084017	-2.072	0.9611	0.001	0.531	neutral	0.0172314
0.005201	-2.2816	0.9753	0.0001	0.5309	neutral	0.0108618
0.0044009	-2.3545	0.9763	0.0005	0.531	neutral	0.0104167
0.0060012	-2.2191	0.9735	0.0009	0.531	neutral	0.011664
0.0038008	-2.4185	0.9768	0.0009	0.531	neutral	0.0101943
0.0028006	-2.5515	0.9769	0.0004	0.5309	neutral	0.0101499
0.0072014	-2.1394	0.9688	0.0015	0.5311	neutral	0.0137659
0.0040008	-2.3961	0.9766	0.0002	0.5309	neutral	0.0102833
0.25505	-0.4655	0.2846	0.3558	0.5925	neutral	0.545765
0.005201	-2.2816	0.9753	0.0019	0.5312	neutral	0.0108618
0.010402	-1.9783	0.9426	0.004	0.5316	neutral	0.0256726
0.0046009	-2.3352	0.9761	0.0008	0.531	neutral	0.0105057
0.0070014	-2.1518	0.9697	0.0031	0.5314	neutral	0.0133626
0.005001	-2.2988	0.9756	0.0004	0.531	neutral	0.0107282
0.011402	-1.938	0.9316	0.0006	0.531	neutral	0.0307705
0.0038008	-2.4185	0.9768	0.0001	0.5309	neutral	0.0101943
0.0046009	-2.3352	0.9761	0.0014	0.5311	neutral	0.0105057
0.012402	-1.9011	0.9199	0.009	0.5325	neutral	0.0362594
0.039608	-1.3847	0.696	0.0404	0.5381	neutral	0.157391
0.0074015	-2.1275	0.9676	0.0017	0.5312	neutral	0.0143041
0.0076015	-2.1158	0.9665	0.0018	0.5312	neutral	0.0147981
0.0068014	-2.1644	0.9707	0.0045	0.5317	neutral	0.012915
0.0042008	-2.3748	0.9765	0.0004	0.5309	neutral	0.0103278
0.0076015	-2.1158	0.9665	0.0003	0.5309	neutral	0.0147981
0.0074015	-2.1275	0.9676	0.0046	0.5317	neutral	0.0143041
0.0072014	-2.1394	0.9688	0.0023	0.5313	neutral	0.0137659
0.029006	-1.5247	0.772	0.029	0.5361	neutral	0.112383
0.0060012	-2.2191	0.9735	0.0023	0.5313	neutral	0.011664
0.0094019	-2.0227	0.953	0.0012	0.5311	neutral	0.0209071
0.0056011	-2.2493	0.9745	0.0024	0.5313	neutral	0.0112182
0.0092018	-2.0321	0.9547	0.0057	0.5319	neutral	0.0201331
0.0082016	-2.0825	0.9625	0.0024	0.5313	neutral	0.0165993
0.0080016	-2.0933	0.9641	0.0044	0.5317	neutral	0.0158779
0.0092018	-2.0321	0.9547	0.0037	0.5315	neutral	0.0201331
0.015603	-1.8	0.8881	0.0115	0.533	neutral	0.0515381
0.011802	-1.9229	0.9267	0.0078	0.5323	neutral	0.0330608
0.0072014	-2.1394	0.9688	0.0003	0.5309	neutral	0.0137659
0.009802	-2.0044	0.9491	0.006	0.532	neutral	0.022688
0.018604	-1.7222	0.8602	0.016	0.5337	neutral	0.0654006
0.013403	-1.8669	0.9095	0.0104	0.5328	neutral	0.0411973
0.0068014	-2.1644	0.9707	0.0003	0.5309	neutral	0.012915
0.0094019	-2.0227	0.953	0.0053	0.5318	neutral	0.0209071
0.011202	-1.9458	0.9336	0.0094	0.5326	neutral	0.0298392
0.038608	-1.3962	0.6999	0.0401	0.5381	neutral	0.154964
0.0072014	-2.1394	0.9688	0.0022	0.5313	neutral	0.0137659
0.030406	-1.5036	0.7571	0.0315	0.5365	neutral	0.120847
0.0038008	-2.4185	0.9768	0	0.5309	neutral	0.0101943
0.0054011	-2.2652	0.9749	0.0006	0.531	neutral	0.0110399
0.011602	-1.9304	0.9291	0.0084	0.5324	neutral	0.0319375
0.0038008	-2.4185	0.9768	0.0004	0.5309	neutral	0.0101943
0.0068014	-2.1644	0.9707	0.0005	0.531	neutral	0.012915
0.0076015	-2.1158	0.9665	0.001	0.531	neutral	0.0147981
0.0066013	-2.1775	0.9716	0.001	0.531	neutral	0.0125125
0.0088018	-2.0516	0.9581	0.0021	0.5312	neutral	0.0185892
0.0094019	-2.0227	0.953	0.0045	0.5317	neutral	0.0209071
0.011402	-1.938	0.9316	0.0074	0.5323	neutral	0.0307705
0.0070014	-2.1518	0.9697	0.0015	0.5311	neutral	0.0133626
0.045409	-1.3227	0.6549	0.0434	0.5388	neutral	0.183825
0.0072014	-2.1394	0.9688	0.005	0.5318	neutral	0.0137659
0.011602	-1.9304	0.9291	0.0066	0.5321	neutral	0.0319375
0.0068014	-2.1644	0.9707	0.0033	0.5315	neutral	0.012915
0.0054011	-2.2652	0.9749	0.0007	0.531	neutral	0.0110399
0.018604	-1.7222	0.8602	0.0159	0.5338	neutral	0.0654006
0.0070014	-2.1518	0.9697	0.0025	0.5313	neutral	0.0133626
0.004801	-2.3166	0.9759	0.0008	0.531	neutral	0.0105947
0.039008	-1.3916	0.6983	0.051	0.5396	neutral	0.155958
0.0058012	-2.234	0.974	0.0025	0.5313	neutral	0.011441
0.0066013	-2.1775	0.9716	0.0031	0.5314	neutral	0.0125125
0.023805	-1.6129	0.8172	0.0188	0.5344	neutral	0.0876716
0.011002	-1.9537	0.9356	0.0038	0.5315	neutral	0.0289098
0.017003	-1.762	0.874	0.0121	0.5332	neutral	0.0584886
0.0064013	-2.1909	0.9722	0.0037	0.5315	neutral	0.0122444
0.0086017	-2.0617	0.9597	0.0028	0.5314	neutral	0.0178645
0.005201	-2.2816	0.9753	0.0004	0.5309	neutral	0.0108618
0.011802	-1.9229	0.9267	0.0066	0.532	neutral	0.0330608
0.13823	-0.7948	0.4153	0.1996	0.5651	neutral	0.381638
0.0084017	-2.072	0.9611	0.0013	0.5311	neutral	0.0172314
0.010402	-1.9783	0.9426	0.0074	0.5322	neutral	0.0256726
0.0038008	-2.4185	0.9768	0.0011	0.5311	neutral	0.0101943
0.010602	-1.97	0.9402	0.006	0.532	neutral	0.0267798
0.0076015	-2.1158	0.9665	0.0007	0.531	neutral	0.0147981
0.010402	-1.9783	0.9426	0.0027	0.5313	neutral	0.0256726
0.0066013	-2.1775	0.9716	0.0008	0.531	neutral	0.0125125
0.0056011	-2.2493	0.9745	0.0013	0.5311	neutral	0.0112182
0.022605	-1.6359	0.8259	0.0228	0.535	neutral	0.0830725
0.005001	-2.2988	0.9756	0.0007	0.531	neutral	0.0107282
0.0096019	-2.0135	0.9511	0.0022	0.5313	neutral	0.0217738
0.004801	-2.3166	0.9759	0.0009	0.531	neutral	0.0105947
0.011602	-1.9304	0.9291	0.0057	0.5319	neutral	0.0319375
0.011402	-1.938	0.9316	0.0064	0.5319	neutral	0.0307705
0.0074015	-2.1275	0.9676	0.0038	0.5316	neutral	0.0143041
0.0078016	-2.1044	0.9653	0.0022	0.5313	neutral	0.0153377
0.0042008	-2.3748	0.9765	0.0008	0.531	neutral	0.0103278
0.016003	-1.7888	0.8838	0.0119	0.5328	neutral	0.053646
0.0064013	-2.1909	0.9722	0.0004	0.5309	neutral	0.0122444
0.0076015	-2.1158	0.9665	0.0037	0.5316	neutral	0.0147981
0.0074015	-2.1275	0.9676	0.0034	0.5315	neutral	0.0143041
0.005201	-2.2816	0.9753	0.0008	0.531	neutral	0.0108618
0.0064013	-2.1909	0.9722	0.0006	0.531	neutral	0.0122444
0.0076015	-2.1158	0.9665	0.0008	0.531	neutral	0.0147981
0.0084017	-2.072	0.9611	0.0013	0.5311	neutral	0.0172314
0.0086017	-2.0617	0.9597	0.0038	0.5316	neutral	0.0178645
0.0092018	-2.0321	0.9547	0.0045	0.5316	neutral	0.0201331
0.005201	-2.2816	0.9753	0.0013	0.5311	neutral	0.0108618
0.0054011	-2.2652	0.9749	0	0.5309	neutral	0.0110399
0.010402	-1.9783	0.9426	0.0037	0.5315	neutral	0.0256726
0.0056011	-2.2493	0.9745	0.0012	0.5311	neutral	0.0112182
0.009802	-2.0044	0.9491	0.0038	0.5316	neutral	0.022688
0.013603	-1.8604	0.9075	0.0095	0.5326	neutral	0.0421534
0.0060012	-2.2191	0.9735	0.0008	0.531	neutral	0.011664
0.0056011	-2.2493	0.9745	0.0022	0.5313	neutral	0.0112182
0.0062012	-2.2048	0.9728	0.0001	0.5309	neutral	0.0119764
0.015003	-1.8173	0.8938	0.0126	0.5331	neutral	0.0487596
0.0026005	-2.5838	0.977	0.0011	0.5311	neutral	0.0101054
0.0046009	-2.3352	0.9761	0.0011	0.5311	neutral	0.0105057
0.012402	-1.9011	0.9199	0.0088	0.5325	neutral	0.0362594
0.010002	-1.9955	0.947	0.007	0.5322	neutral	0.02365
0.0070014	-2.1518	0.9697	0.0001	0.5309	neutral	0.0133626
0.021404	-1.6601	0.8375	0.0206	0.5346	neutral	0.0770152
0.0082016	-2.0825	0.9625	0.0032	0.5315	neutral	0.0165993
0.0082016	-2.0825	0.9625	0.0008	0.531	neutral	0.0165993
0.011602	-1.9304	0.9291	0.0062	0.532	neutral	0.0319375
0.0056011	-2.2493	0.9745	0.0005	0.531	neutral	0.0112182
0.010802	-1.9618	0.9378	0.0075	0.5322	neutral	0.0278898
0.0068014	-2.1644	0.9707	0.0018	0.5312	neutral	0.012915
0.0070014	-2.1518	0.9697	0.002	0.5312	neutral	0.0133626
0.0060012	-2.2191	0.9735	0.0013	0.5311	neutral	0.011664
0.0044009	-2.3545	0.9763	0.0021	0.5313	neutral	0.0104167
0.0066013	-2.1775	0.9716	0.0009	0.531	neutral	0.0125125
0.010002	-1.9955	0.947	0.002	0.5312	neutral	0.02365
0.0072014	-2.1394	0.9688	0.0036	0.5315	neutral	0.0137659
0.0076015	-2.1158	0.9665	0.0047	0.5317	neutral	0.0147981
0.005001	-2.2988	0.9756	0.0013	0.5311	neutral	0.0107282
0.0078016	-2.1044	0.9653	0.0001	0.5309	neutral	0.0153377
0.017403	-1.7517	0.8702	0.0143	0.5335	neutral	0.0603809
0.0076015	-2.1158	0.9665	0.0051	0.5318	neutral	0.0147981
0.0054011	-2.2652	0.9749	0.0008	0.531	neutral	0.0110399
0.0040008	-2.3961	0.9766	0	0.5308	neutral	0.0102833
0.004801	-2.3166	0.9759	0.0009	0.531	neutral	0.0105947
0.076015	-1.0848	0.5355	0.0784	0.5451	neutral	0.271241
0.011002	-1.9537	0.9356	0.0081	0.5323	neutral	0.0289098
0.0076015	-2.1158	0.9665	0.004	0.5316	neutral	0.0147981
0.0064013	-2.1909	0.9722	0.0013	0.5311	neutral	0.0122444
0.0088018	-2.0516	0.9581	0.0049	0.5318	neutral	0.0185892
0.0068014	-2.1644	0.9707	0.0034	0.5315	neutral	0.012915
0.004801	-2.3166	0.9759	0.0006	0.531	neutral	0.0105947
0.0054011	-2.2652	0.9749	0.0007	0.531	neutral	0.0110399
0.010802	-1.9618	0.9378	0.0075	0.5322	neutral	0.0278898
0.0044009	-2.3545	0.9763	0.0003	0.5309	neutral	0.0104167
0.016203	-1.7833	0.8821	0.0111	0.5329	neutral	0.0544822
0.0068014	-2.1644	0.9707	0.0023	0.5313	neutral	0.012915
0.029206	-1.5217	0.7707	0.0267	0.5357	neutral	0.113115
0.016203	-1.7833	0.8821	0.0134	0.5333	neutral	0.0544822
0.11642	-0.8802	0.4456	0.1714	0.56	neutral	0.351055
0.005001	-2.2988	0.9756	0.0007	0.531	neutral	0.0107282
0.024805	-1.5946	0.8084	0.0261	0.5354	neutral	0.0923737
0.0066013	-2.1775	0.9716	0.0006	0.531	neutral	0.0125125
0.0038008	-2.4185	0.9768	0	0.5308	neutral	0.0101943
0.005201	-2.2816	0.9753	0.0004	0.5309	neutral	0.0108618
0.0066013	-2.1775	0.9716	0.0039	0.5316	neutral	0.0125125
0.0072014	-2.1394	0.9688	0.0024	0.5313	neutral	0.0137659
0.013203	-1.8736	0.9117	0.0044	0.5316	neutral	0.040148
0.0084017	-2.072	0.9611	0.0033	0.5314	neutral	0.0172314
0.004801	-2.3166	0.9759	0.0006	0.531	neutral	0.0105947
0.0090018	-2.0417	0.9564	0.0035	0.5315	neutral	0.0193604
0.0066013	-2.1775	0.9716	0.0029	0.5314	neutral	0.0125125
0.010002	-1.9955	0.947	0.0069	0.5322	neutral	0.02365
0.0076015	-2.1158	0.9665	0.002	0.5312	neutral	0.0147981
0.010402	-1.9783	0.9426	0.0076	0.5323	neutral	0.0256726
0.010802	-1.9618	0.9378	0.008	0.5324	neutral	0.0278898
0.0040008	-2.3961	0.9766	0.0002	0.5309	neutral	0.0102833
0.0062012	-2.2048	0.9728	0.0021	0.5312	neutral	0.0119764
0.0064013	-2.1909	0.9722	0.0021	0.5312	neutral	0.0122444
0.0096019	-2.0135	0.9511	0.006	0.532	neutral	0.0217738
0.011802	-1.9229	0.9267	0.0092	0.5326	neutral	0.0330608
0.011402	-1.938	0.9316	0.0042	0.5316	neutral	0.0307705
0.0092018	-2.0321	0.9547	0.0044	0.5317	neutral	0.0201331
0.0042008	-2.3748	0.9765	0.0016	0.5312	neutral	0.0103278
0.0064013	-2.1909	0.9722	0.0019	0.5312	neutral	0.0122444
0.0074015	-2.1275	0.9676	0.0022	0.5313	neutral	0.0143041
0.009802	-2.0044	0.9491	0.0077	0.5322	neutral	0.022688
0.0060012	-2.2191	0.9735	0.0016	0.5312	neutral	0.011664
0.0042008	-2.3748	0.9765	0.0008	0.531	neutral	0.0103278
0.0086017	-2.0617	0.9597	0.0013	0.5311	neutral	0.0178645
0.023005	-1.6281	0.8225	0.0206	0.5346	neutral	0.0848641
0.0056011	-2.2493	0.9745	0.0002	0.5309	neutral	0.0112182
0.027606	-1.5468	0.7884	0.0239	0.5352	neutral	0.103253
0.010602	-1.97	0.9402	0.0068	0.5321	neutral	0.0267798
0.011202	-1.9458	0.9336	0.0041	0.5315	neutral	0.0298392
0.0060012	-2.2191	0.9735	0.0006	0.531	neutral	0.011664
0.015403	-1.8057	0.89	0.0106	0.5328	neutral	0.05061
0.005001	-2.2988	0.9756	0.001	0.531	neutral	0.0107282
0.0058012	-2.234	0.974	0.0003	0.5309	neutral	0.011441
0.010402	-1.9783	0.9426	0.0003	0.5309	neutral	0.0256726
0.013203	-1.8736	0.9117	0.01	0.5326	neutral	0.040148
0.0080016	-2.0933	0.9641	0.0021	0.5312	neutral	0.0158779
0.0058012	-2.234	0.974	0.0005	0.531	neutral	0.011441
0.0096019	-2.0135	0.9511	0.0045	0.5316	neutral	0.0217738
0.0088018	-2.0516	0.9581	0.0033	0.5315	neutral	0.0185892
0.032206	-1.4778	0.7415	0.0397	0.5378	neutral	0.129889
0.0058012	-2.234	0.974	0.0004	0.5309	neutral	0.011441
0.016003	-1.7888	0.8838	0.0125	0.5332	neutral	0.053646
0.0094019	-2.0227	0.953	0.0051	0.5318	neutral	0.0209071
0.0068014	-2.1644	0.9707	0.0016	0.5311	neutral	0.012915
0.0074015	-2.1275	0.9676	0.001	0.531	neutral	0.0143041
0.0060012	-2.2191	0.9735	0.0015	0.5311	neutral	0.011664
0.0074015	-2.1275	0.9676	0.0008	0.531	neutral	0.0143041
0.0076015	-2.1158	0.9665	0.0001	0.5309	neutral	0.0147981
0.005001	-2.2988	0.9756	0.001	0.531	neutral	0.0107282
0.026005	-1.5735	0.8002	0.0228	0.5351	neutral	0.0968015
0.0044009	-2.3545	0.9763	0.0018	0.5312	neutral	0.0104167
0.31546	-0.33645	0.2445	0.4713	0.6113	neutral	0.611721
0.0088018	-2.0516	0.9581	0.0043	0.5317	neutral	0.0185892
0.0070014	-2.1518	0.9697	0.0034	0.5315	neutral	0.0133626
0.011602	-1.9304	0.9291	0.0029	0.5313	neutral	0.0319375
0.004801	-2.3166	0.9759	0.001	0.5311	neutral	0.0105947
0.0072014	-2.1394	0.9688	0.0018	0.5312	neutral	0.0137659
0.0084017	-2.072	0.9611	0.0013	0.5311	neutral	0.0172314
0.0084017	-2.072	0.9611	0.003	0.5314	neutral	0.0172314
0.0088018	-2.0516	0.9581	0.0024	0.5313	neutral	0.0185892
0.009802	-2.0044	0.9491	0.0038	0.5315	neutral	0.022688
0.011602	-1.9304	0.9291	0.0024	0.5312	neutral	0.0319375
0.016203	-1.7833	0.8821	0.0144	0.5335	neutral	0.0544822
0.0080016	-2.0933	0.9641	0.004	0.5316	neutral	0.0158779
0.0060012	-2.2191	0.9735	0.0008	0.531	neutral	0.011664
0.0074015	-2.1275	0.9676	0.0024	0.5313	neutral	0.0143041
0.0064013	-2.1909	0.9722	0.0014	0.5311	neutral	0.0122444
0.012202	-1.9082	0.9221	0.0017	0.5312	neutral	0.035222
0.0084017	-2.072	0.9611	0.0031	0.5314	neutral	0.0172314
0.0088018	-2.0516	0.9581	0.0027	0.5313	neutral	0.0185892
0.039208	-1.3893	0.6976	0.0494	0.5394	neutral	0.156394
0.011802	-1.9229	0.9267	0.0066	0.5321	neutral	0.0330608
0.021404	-1.6601	0.8375	0.0182	0.5342	neutral	0.0770152
0.0070014	-2.1518	0.9697	0.0017	0.5312	neutral	0.0133626
0.0070014	-2.1518	0.9697	0.0016	0.5312	neutral	0.0133626
0.015603	-1.8	0.8881	0.0127	0.5332	neutral	0.0515381
0.0080016	-2.0933	0.9641	0.0003	0.5309	neutral	0.0158779
0.0064013	-2.1909	0.9722	0.002	0.5312	neutral	0.0122444
0.0060012	-2.2191	0.9735	0.0007	0.531	neutral	0.011664
0.012402	-1.9011	0.9199	0.0088	0.5324	neutral	0.0362594
0.0096019	-2.0135	0.9511	0.0022	0.5312	neutral	0.0217738
0.0042008	-2.3748	0.9765	0.0004	0.5309	neutral	0.0103278
0.014403	-1.8353	0.8992	0.0147	0.5334	neutral	0.0461437
0.0074015	-2.1275	0.9676	0.0046	0.5316	neutral	0.0143041
0.0044009	-2.3545	0.9763	0.0004	0.5309	neutral	0.0104167
0.017203	-1.7568	0.8722	0.0121	0.533	neutral	0.0593839
0.029606	-1.5156	0.7672	0.0254	0.5355	neutral	0.115091
0.004801	-2.3166	0.9759	0.0011	0.5311	neutral	0.0105947
0.0092018	-2.0321	0.9547	0.0054	0.5319	neutral	0.0201331
0.0066013	-2.1775	0.9716	0.0014	0.5311	neutral	0.0125125
0.010802	-1.9618	0.9378	0.0026	0.5313	neutral	0.0278898
0.010002	-1.9955	0.947	0.0059	0.5319	neutral	0.02365
0.0084017	-2.072	0.9611	0.0049	0.5317	neutral	0.0172314
0.0092018	-2.0321	0.9547	0.0054	0.5318	neutral	0.0201331
0.010002	-1.9955	0.947	0.0021	0.5312	neutral	0.02365
0.0080016	-2.0933	0.9641	0.0008	0.531	neutral	0.0158779
0.010202	-1.9869	0.945	0.0043	0.5317	neutral	0.0245682
0.0066013	-2.1775	0.9716	0.0013	0.5311	neutral	0.0125125
0.010002	-1.9955	0.947	0.006	0.532	neutral	0.02365
0.004801	-2.3166	0.9759	0.0004	0.5309	neutral	0.0105947
0.011802	-1.9229	0.9267	0.0022	0.5312	neutral	0.0330608
0.0054011	-2.2652	0.9749	0	0.5308	neutral	0.0110399
0.0062012	-2.2048	0.9728	0	0.5309	neutral	0.0119764
0.0038008	-2.4185	0.9768	0.0007	0.531	neutral	0.0101943
0.0088018	-2.0516	0.9581	0.0026	0.5314	neutral	0.0185892
0.013803	-1.854	0.9049	0.0107	0.5327	neutral	0.0433994
0.009802	-2.0044	0.9491	0.0083	0.5324	neutral	0.022688
0.0072014	-2.1394	0.9688	0.0011	0.531	neutral	0.0137659
0.024605	-1.5982	0.8089	0.0245	0.5352	neutral	0.0921052
0.0058012	-2.234	0.974	0.0011	0.531	neutral	0.011441
0.0074015	-2.1275	0.9676	0.0034	0.5315	neutral	0.0143041
0.010002	-1.9955	0.947	0.0026	0.5313	neutral	0.02365
0.0056011	-2.2493	0.9745	0.0013	0.5311	neutral	0.0112182
0.0066013	-2.1775	0.9716	0.0015	0.5311	neutral	0.0125125
0.05201	-1.2607	0.6211	0.0705	0.5429	neutral	0.206838
0.010402	-1.9783	0.9426	0.0065	0.532	neutral	0.0256726
0.0070014	-2.1518	0.9697	0.0008	0.531	neutral	0.0133626
0.019004	-1.7128	0.8554	0.0179	0.5341	neutral	0.0678308
0.0062012	-2.2048	0.9728	0.0022	0.5313	neutral	0.0119764
0.0080016	-2.0933	0.9641	0.0037	0.5316	neutral	0.0158779
0.028806	-1.5278	0.7749	0.0283	0.536	neutral	0.110754
0.0080016	-2.0933	0.9641	0.0024	0.5313	neutral	0.0158779
0.0062012	-2.2048	0.9728	0.0003	0.5309	neutral	0.0119764
0.0056011	-2.2493	0.9745	0.0002	0.5309	neutral	0.0112182
0.0060012	-2.2191	0.9735	0.0019	0.5312	neutral	0.011664
0.0072014	-2.1394	0.9688	0.0023	0.5313	neutral	0.0137659
0.010002	-1.9955	0.947	0.0036	0.5315	neutral	0.02365
0.0062012	-2.2048	0.9728	0.0023	0.5313	neutral	0.0119764
0.0060012	-2.2191	0.9735	0	0.5308	neutral	0.011664
0.010402	-1.9783	0.9426	0.0045	0.5317	neutral	0.0256726
0.0084017	-2.072	0.9611	0.0019	0.5312	neutral	0.0172314
0.0070014	-2.1518	0.9697	0.0024	0.5313	neutral	0.0133626
0.0070014	-2.1518	0.9697	0.0007	0.531	neutral	0.0133626
0.011802	-1.9229	0.9267	0.0014	0.5311	neutral	0.0330608
0.010202	-1.9869	0.945	0.0004	0.5309	neutral	0.0245682
0.0088018	-2.0516	0.9581	0.0011	0.531	neutral	0.0185892
0.004801	-2.3166	0.9759	0.0002	0.5309	neutral	0.0105947
0.0046009	-2.3352	0.9761	0.0002	0.5309	neutral	0.0105057
0.0082016	-2.0825	0.9625	0.0017	0.5311	neutral	0.0165993
0.0080016	-2.0933	0.9641	0.0012	0.5311	neutral	0.0158779
0.005201	-2.2816	0.9753	0.0018	0.5312	neutral	0.0108618
0.038208	-1.4009	0.7036	0.0429	0.5384	neutral	0.152674
0.0056011	-2.2493	0.9745	0.0017	0.5312	neutral	0.0112182
0.0086017	-2.0617	0.9597	0.0007	0.531	neutral	0.0178645
0.0094019	-2.0227	0.953	0.0051	0.5318	neutral	0.0209071
0.011402	-1.938	0.9316	0.0083	0.5323	neutral	0.0307705
0.0078016	-2.1044	0.9653	0.0061	0.532	neutral	0.0153377
0.0078016	-2.1044	0.9653	0.0013	0.5311	neutral	0.0153377
0.0070014	-2.1518	0.9697	0.0017	0.5312	neutral	0.0133626
0.0072014	-2.1394	0.9688	0.0027	0.5314	neutral	0.0137659
0.0086017	-2.0617	0.9597	0.0019	0.5312	neutral	0.0178645
0.0090018	-2.0417	0.9564	0.0014	0.5311	neutral	0.0193604
0.011202	-1.9458	0.9336	0.0042	0.5316	neutral	0.0298392
0.0054011	-2.2652	0.9749	0.0002	0.5309	neutral	0.0110399
0.005201	-2.2816	0.9753	0.0001	0.5309	neutral	0.0108618
0.030006	-1.5096	0.759	0.027	0.5358	neutral	0.119758
0.025205	-1.5874	0.8045	0.0241	0.5352	neutral	0.094474
0.010602	-1.97	0.9402	0.003	0.5313	neutral	0.0267798
0.0080016	-2.0933	0.9641	0.0047	0.5317	neutral	0.0158779
0.14183	-0.78181	0.4124	0.2067	0.5662	neutral	0.384681
0.0056011	-2.2493	0.9745	0.0006	0.531	neutral	0.0112182
0.0082016	-2.0825	0.9625	0.0018	0.5312	neutral	0.0165993
0.0070014	-2.1518	0.9697	0.0006	0.531	neutral	0.0133626
0.05061	-1.2732	0.6248	0.0628	0.5418	neutral	0.204259
0.0074015	-2.1275	0.9676	0.0004	0.5309	neutral	0.0143041
0.0062012	-2.2048	0.9728	0.0004	0.5309	neutral	0.0119764
0.015003	-1.8173	0.8938	0.0113	0.5329	neutral	0.0487596
0.0094019	-2.0227	0.953	0.0008	0.531	neutral	0.0209071
0.0072014	-2.1394	0.9688	0.0018	0.5312	neutral	0.0137659
0.0086017	-2.0617	0.9597	0.0065	0.532	neutral	0.0178645
0.0074015	-2.1275	0.9676	0.0028	0.5314	neutral	0.0143041
0.0094019	-2.0227	0.953	0.0023	0.5313	neutral	0.0209071
0.0084017	-2.072	0.9611	0.0038	0.5315	neutral	0.0172314
0.0054011	-2.2652	0.9749	0.0011	0.5311	neutral	0.0110399
0.0070014	-2.1518	0.9697	0.0015	0.5311	neutral	0.0133626
0.0056011	-2.2493	0.9745	0.0009	0.531	neutral	0.0112182
0.0066013	-2.1775	0.9716	0.0017	0.5312	neutral	0.0125125
0.0074015	-2.1275	0.9676	0.0036	0.5315	neutral	0.0143041
0.0066013	-2.1775	0.9716	0.0018	0.5312	neutral	0.0125125
0.0068014	-2.1644	0.9707	0.001	0.531	neutral	0.012915
0.0094019	-2.0227	0.953	0.0069	0.5321	neutral	0.0209071
0.0076015	-2.1158	0.9665	0.0028	0.5314	neutral	0.0147981
0.0046009	-2.3352	0.9761	0.0017	0.5312	neutral	0.0105057
0.078416	-1.0701	0.524	0.095	0.5477	neutral	0.280669
0.040208	-1.3779	0.6904	0.0429	0.5386	neutral	0.160899
0.009802	-2.0044	0.9491	0.0057	0.5319	neutral	0.022688
0.010002	-1.9955	0.947	0.0003	0.5309	neutral	0.02365
0.0054011	-2.2652	0.9749	0.0005	0.531	neutral	0.0110399
0.0070014	-2.1518	0.9697	0	0.5308	neutral	0.0133626
0.0078016	-2.1044	0.9653	0.0029	0.5314	neutral	0.0153377
0.0066013	-2.1775	0.9716	0.001	0.531	neutral	0.0125125
0.0096019	-2.0135	0.9511	0.001	0.531	neutral	0.0217738
0.064813	-1.1592	0.5811	0.0704	0.5436	neutral	0.235749
0.0088018	-2.0516	0.9581	0.0012	0.531	neutral	0.0185892
0.0080016	-2.0933	0.9641	0.0045	0.5317	neutral	0.0158779
0.020404	-1.6813	0.8447	0.0186	0.5342	neutral	0.0732975
0.0062012	-2.2048	0.9728	0.0017	0.5312	neutral	0.0119764
0.028606	-1.5309	0.7786	0.0263	0.5356	neutral	0.108686
0.0060012	-2.2191	0.9735	0.0014	0.5311	neutral	0.011664
0.0058012	-2.234	0.974	0.0013	0.5311	neutral	0.011441
0.005001	-2.2988	0.9756	0.0009	0.531	neutral	0.0107282
0.0064013	-2.1909	0.9722	0.0023	0.5313	neutral	0.0122444
0.0088018	-2.0516	0.9581	0.0029	0.5314	neutral	0.0185892
0.010402	-1.9783	0.9426	0.0061	0.532	neutral	0.0256726
0.005001	-2.2988	0.9756	0.0005	0.531	neutral	0.0107282
0.011402	-1.938	0.9316	0.0007	0.531	neutral	0.0307705
0.013003	-1.8803	0.9135	0.0033	0.5314	neutral	0.0392914
0.0076015	-2.1158	0.9665	0.0008	0.531	neutral	0.0147981
0.0088018	-2.0516	0.9581	0.0023	0.5312	neutral	0.0185892
0.0062012	-2.2048	0.9728	0.0014	0.5311	neutral	0.0119764
0.016403	-1.7779	0.8794	0.0169	0.5337	neutral	0.0558135
0.011402	-1.938	0.9316	0.004	0.5315	neutral	0.0307705
0.0090018	-2.0417	0.9564	0.003	0.5314	neutral	0.0193604
0.0058012	-2.234	0.974	0.0003	0.5309	neutral	0.011441
0.031806	-1.4834	0.7474	0.0366	0.5374	neutral	0.126447
0.017003	-1.762	0.874	0.0137	0.5333	neutral	0.0584886
0.0044009	-2.3545	0.9763	0.0007	0.531	neutral	0.0104167
0.0068014	-2.1644	0.9707	0.0016	0.5312	neutral	0.012915
0.0070014	-2.1518	0.9697	0.0026	0.5314	neutral	0.0133626
0.009802	-2.0044	0.9491	0	0.5308	neutral	0.022688
0.0054011	-2.2652	0.9749	0.0029	0.5314	neutral	0.0110399
0.011602	-1.9304	0.9291	0.0125	0.5329	neutral	0.0319375
0.010602	-1.97	0.9402	0.0034	0.5315	neutral	0.0267798
0.005201	-2.2816	0.9753	0.0032	0.5315	neutral	0.0108618
0.0080016	-2.0933	0.9641	0.002	0.5312	neutral	0.0158779
0.0080016	-2.0933	0.9641	0.0035	0.5315	neutral	0.0158779
0.009802	-2.0044	0.9491	0.0043	0.5316	neutral	0.022688
0.0084017	-2.072	0.9611	0.002	0.5312	neutral	0.0172314
0.010802	-1.9618	0.9378	0.0019	0.5312	neutral	0.0278898
0.0042008	-2.3748	0.9765	0.0008	0.531	neutral	0.0103278
0.0094019	-2.0227	0.953	0.0005	0.5309	neutral	0.0209071
0.016203	-1.7833	0.8821	0.0158	0.5337	neutral	0.0544822
0.0070014	-2.1518	0.9697	0.0015	0.5311	neutral	0.0133626
0.0076015	-2.1158	0.9665	0.0022	0.5312	neutral	0.0147981
0.0056011	-2.2493	0.9745	0.0022	0.5313	neutral	0.0112182
0.0056011	-2.2493	0.9745	0.0003	0.5309	neutral	0.0112182
0.0080016	-2.0933	0.9641	0.0027	0.5314	neutral	0.0158779
0.0070014	-2.1518	0.9697	0.0031	0.5314	neutral	0.0133626
0.010602	-1.97	0.9402	0.0061	0.532	neutral	0.0267798
0.010202	-1.9869	0.945	0.0031	0.5314	neutral	0.0245682
0.010402	-1.9783	0.9426	0.0061	0.532	neutral	0.0256726
0.0090018	-2.0417	0.9564	0.0046	0.5317	neutral	0.0193604
0.0078016	-2.1044	0.9653	0.003	0.5314	neutral	0.0153377
0.0042008	-2.3748	0.9765	0.0003	0.5309	neutral	0.0103278
0.028606	-1.5309	0.7786	0.0384	0.5372	neutral	0.108686
0.012603	-1.894	0.9175	0.0118	0.5329	neutral	0.0373939
0.0066013	-2.1775	0.9716	0.0009	0.531	neutral	0.0125125
0.010802	-1.9618	0.9378	0.0061	0.5319	neutral	0.0278898
0.011202	-1.9458	0.9336	0.01	0.5326	neutral	0.0298392
0.0056011	-2.2493	0.9745	0.0003	0.5309	neutral	0.0112182
0.0070014	-2.1518	0.9697	0.0004	0.5309	neutral	0.0133626
0.0082016	-2.0825	0.9625	0.0044	0.5317	neutral	0.0165993
0.010002	-1.9955	0.947	0.0026	0.5313	neutral	0.02365
0.0080016	-2.0933	0.9641	0.0005	0.531	neutral	0.0158779
0.0058012	-2.234	0.974	0.0014	0.5311	neutral	0.011441
0.0086017	-2.0617	0.9597	0.0026	0.5313	neutral	0.0178645
0.0072014	-2.1394	0.9688	0.0018	0.5312	neutral	0.0137659
0.0064013	-2.1909	0.9722	0.001	0.531	neutral	0.0122444
0.0084017	-2.072	0.9611	0.0016	0.5312	neutral	0.0172314
0.005001	-2.2988	0.9756	0.0016	0.5312	neutral	0.0107282
0.004801	-2.3166	0.9759	0	0.5308	neutral	0.0105947
0.0038008	-2.4185	0.9768	0.0001	0.5309	neutral	0.0101943
0.0076015	-2.1158	0.9665	0.0038	0.5316	neutral	0.0147981
0.0078016	-2.1044	0.9653	0.0028	0.5314	neutral	0.0153377
0.0096019	-2.0135	0.9511	0.0037	0.5316	neutral	0.0217738
0.028206	-1.5372	0.7821	0.0308	0.5363	neutral	0.106738
0.0068014	-2.1644	0.9707	0.0012	0.5311	neutral	0.012915
0.010002	-1.9955	0.947	0.0058	0.5319	neutral	0.02365
0.0072014	-2.1394	0.9688	0.0048	0.5317	neutral	0.0137659
0.0086017	-2.0617	0.9597	0.0045	0.5317	neutral	0.0178645
0.0072014	-2.1394	0.9688	0.0034	0.5315	neutral	0.0137659
0.011402	-1.938	0.9316	0.0033	0.5314	neutral	0.0307705
0.0082016	-2.0825	0.9625	0.004	0.5316	neutral	0.0165993
0.015003	-1.8173	0.8938	0.0128	0.5332	neutral	0.0487596
0.011602	-1.9304	0.9291	0.0072	0.5322	neutral	0.0319375
0.012202	-1.9082	0.9221	0.0009	0.531	neutral	0.035222
0.029206	-1.5217	0.7707	0.0288	0.5361	neutral	0.113115
0.011002	-1.9537	0.9356	0.002	0.5312	neutral	0.0289098
0.010202	-1.9869	0.945	0.0052	0.5318	neutral	0.0245682
0.0066013	-2.1775	0.9716	0.0005	0.5309	neutral	0.0125125
0.010202	-1.9869	0.945	0.0021	0.5312	neutral	0.0245682
0.011002	-1.9537	0.9356	0.0062	0.5319	neutral	0.0289098
0.0084017	-2.072	0.9611	0.0003	0.5309	neutral	0.0172314
0.0070014	-2.1518	0.9697	0.0004	0.5309	neutral	0.0133626
0.0078016	-2.1044	0.9653	0.0024	0.5313	neutral	0.0153377
0.013403	-1.8669	0.9095	0.009	0.5325	neutral	0.0411973
0.0094019	-2.0227	0.953	0.003	0.5314	neutral	0.0209071
0.010002	-1.9955	0.947	0.0016	0.5311	neutral	0.02365
0.004801	-2.3166	0.9759	0.0005	0.531	neutral	0.0105947
0.0044009	-2.3545	0.9763	0.0002	0.5309	neutral	0.0104167
0.0054011	-2.2652	0.9749	0.0013	0.5311	neutral	0.0110399
0.0080016	-2.0933	0.9641	0.0005	0.5309	neutral	0.0158779
0.0072014	-2.1394	0.9688	0.0022	0.5313	neutral	0.0137659
0.0070014	-2.1518	0.9697	0.0003	0.5309	neutral	0.0133626
0.0068014	-2.1644	0.9707	0.0014	0.5311	neutral	0.012915
0.0044009	-2.3545	0.9763	0.0004	0.5309	neutral	0.0104167
0.0072014	-2.1394	0.9688	0.0049	0.5317	neutral	0.0137659
0.011002	-1.9537	0.9356	0.0077	0.5323	neutral	0.0289098
0.0080016	-2.0933	0.9641	0.0024	0.5313	neutral	0.0158779
0.011002	-1.9537	0.9356	0.0071	0.5321	neutral	0.0289098
0.012002	-1.9155	0.9244	0.0047	0.5316	neutral	0.0341401
0.0074015	-2.1275	0.9676	0.0041	0.5316	neutral	0.0143041
0.0068014	-2.1644	0.9707	0.0038	0.5316	neutral	0.012915
0.0046009	-2.3352	0.9761	0.0011	0.5311	neutral	0.0105057
0.0058012	-2.234	0.974	0.0016	0.5312	neutral	0.011441
0.014603	-1.8292	0.8964	0.0142	0.5334	neutral	0.0474982
0.0044009	-2.3545	0.9763	0.0013	0.5311	neutral	0.0104167
0.0090018	-2.0417	0.9564	0.0033	0.5315	neutral	0.0193604
0.19844	-0.60631	0.3436	0.3644	0.5893	neutral	0.463947
0.0068014	-2.1644	0.9707	0.0004	0.5309	neutral	0.012915
0.0068014	-2.1644	0.9707	0.0023	0.5312	neutral	0.012915
0.0070014	-2.1518	0.9697	0.001	0.531	neutral	0.0133626
0.0062012	-2.2048	0.9728	0.0023	0.5313	neutral	0.0119764
0.011002	-1.9537	0.9356	0.0086	0.5324	neutral	0.0289098
0.0084017	-2.072	0.9611	0.002	0.5312	neutral	0.0172314
0.0068014	-2.1644	0.9707	0.0024	0.5313	neutral	0.012915
0.033607	-1.4587	0.7261	0.0349	0.537	neutral	0.139004
0.011402	-1.938	0.9316	0.0045	0.5317	neutral	0.0307705
0.0068014	-2.1644	0.9707	0.0003	0.5309	neutral	0.012915
0.0064013	-2.1909	0.9722	0.0006	0.531	neutral	0.0122444
0.046609	-1.3108	0.6487	0.0526	0.5402	neutral	0.187956
0.0074015	-2.1275	0.9676	0.0024	0.5313	neutral	0.0143041
0.011202	-1.9458	0.9336	0.0076	0.5322	neutral	0.0298392
0.0080016	-2.0933	0.9641	0.0002	0.5309	neutral	0.0158779
0.013003	-1.8803	0.9135	0.0064	0.5319	neutral	0.0392914
0.016203	-1.7833	0.8821	0.0093	0.5326	neutral	0.0544822
0.0068014	-2.1644	0.9707	0.0005	0.5309	neutral	0.012915
0.0064013	-2.1909	0.9722	0.0026	0.5313	neutral	0.0122444
0.010202	-1.9869	0.945	0.0047	0.5317	neutral	0.0245682
0.0058012	-2.234	0.974	0.0012	0.5311	neutral	0.011441
0.0066013	-2.1775	0.9716	0.0011	0.531	neutral	0.0125125
0.083817	-1.0387	0.5054	0.1363	0.5533	neutral	0.296365
0.0068014	-2.1644	0.9707	0.0001	0.5309	neutral	0.012915
0.0062012	-2.2048	0.9728	0.0017	0.5312	neutral	0.0119764
0.005001	-2.2988	0.9756	0.0022	0.5313	neutral	0.0107282
0.013003	-1.8803	0.9135	0.0131	0.5331	neutral	0.0392914
0.0082016	-2.0825	0.9625	0.0045	0.5316	neutral	0.0165993
0.017003	-1.762	0.874	0.0167	0.5338	neutral	0.0584886
0.0066013	-2.1775	0.9716	0.003	0.5314	neutral	0.0125125
0.0046009	-2.3352	0.9761	0.0005	0.531	neutral	0.0105057
0.0046009	-2.3352	0.9761	0.0013	0.5311	neutral	0.0105057
0.0074015	-2.1275	0.9676	0.0002	0.5309	neutral	0.0143041
0.031806	-1.4834	0.7474	0.0418	0.5379	neutral	0.126447
0.015003	-1.8173	0.8938	0.0134	0.5332	neutral	0.0487596
0.012803	-1.8871	0.9157	0.01	0.5326	neutral	0.0382468
0.0066013	-2.1775	0.9716	0.002	0.5312	neutral	0.0125125
0.0090018	-2.0417	0.9564	0.0022	0.5312	neutral	0.0193604
0.014403	-1.8353	0.8992	0.0116	0.533	neutral	0.0461437
0.0080016	-2.0933	0.9641	0.0049	0.5317	neutral	0.0158779
0.004801	-2.3166	0.9759	0.0013	0.5311	neutral	0.0105947
0.0092018	-2.0321	0.9547	0.0041	0.5316	neutral	0.0201331
0.0034007	-2.467	0.9769	0	0.5308	neutral	0.0101499
0.017403	-1.7517	0.8702	0.0122	0.5331	neutral	0.0603809
0.0086017	-2.0617	0.9597	0.0015	0.5311	neutral	0.0178645
0.010602	-1.97	0.9402	0.0047	0.5317	neutral	0.0267798
0.0078016	-2.1044	0.9653	0.0003	0.5309	neutral	0.0153377
0.004801	-2.3166	0.9759	0.0018	0.5312	neutral	0.0105947
0.015203	-1.8114	0.8919	0.0137	0.5333	neutral	0.0496838
0.013203	-1.8736	0.9117	0.0129	0.5331	neutral	0.040148
0.0064013	-2.1909	0.9722	0.0001	0.5309	neutral	0.0122444
0.0078016	-2.1044	0.9653	0.0013	0.5311	neutral	0.0153377
0.018804	-1.7175	0.8575	0.02	0.5343	neutral	0.0667659
0.017403	-1.7517	0.8702	0.0127	0.533	neutral	0.0603809
0.0082016	-2.0825	0.9625	0.0038	0.5316	neutral	0.0165993
0.012402	-1.9011	0.9199	0.0075	0.5323	neutral	0.0362594
0.0070014	-2.1518	0.9697	0.004	0.5316	neutral	0.0133626
0.0072014	-2.1394	0.9688	0.0028	0.5314	neutral	0.0137659
0.0042008	-2.3748	0.9765	0.0002	0.5309	neutral	0.0103278
0.0090018	-2.0417	0.9564	0.0029	0.5313	neutral	0.0193604
0.015403	-1.8057	0.89	0.0097	0.5326	neutral	0.05061
0.013203	-1.8736	0.9117	0.0092	0.5326	neutral	0.040148
0.011002	-1.9537	0.9356	0.0028	0.5313	neutral	0.0289098
0.0080016	-2.0933	0.9641	0.0023	0.5312	neutral	0.0158779
0.0078016	-2.1044	0.9653	0.0008	0.531	neutral	0.0153377
0.0040008	-2.3961	0.9766	0.0011	0.5311	neutral	0.0102833
0.0070014	-2.1518	0.9697	0.0009	0.531	neutral	0.0133626
0.004801	-2.3166	0.9759	0.0005	0.531	neutral	0.0105947
0.012202	-1.9082	0.9221	0.0086	0.5324	neutral	0.035222
0.057612	-1.2137	0.5972	0.0745	0.5438	neutral	0.22388
0.0086017	-2.0617	0.9597	0.0021	0.5312	neutral	0.0178645
0.010202	-1.9869	0.945	0.0064	0.5321	neutral	0.0245682
0.0096019	-2.0135	0.9511	0.0003	0.5309	neutral	0.0217738
0.016203	-1.7833	0.8821	0.0198	0.5342	neutral	0.0544822
0.0046009	-2.3352	0.9761	0.0007	0.531	neutral	0.0105057
0.0072014	-2.1394	0.9688	0.0017	0.5312	neutral	0.0137659
0.024805	-1.5946	0.8084	0.0296	0.536	neutral	0.0923737
0.0056011	-2.2493	0.9745	0.0004	0.5309	neutral	0.0112182
0.015403	-1.8057	0.89	0.0135	0.5332	neutral	0.05061
0.0090018	-2.0417	0.9564	0.0017	0.5311	neutral	0.0193604
0.004801	-2.3166	0.9759	0.0021	0.5313	neutral	0.0105947
0.011402	-1.938	0.9316	0.0078	0.5323	neutral	0.0307705
0.0070014	-2.1518	0.9697	0.0004	0.5309	neutral	0.0133626
0.0074015	-2.1275	0.9676	0.0007	0.531	neutral	0.0143041
0.0060012	-2.2191	0.9735	0	0.5308	neutral	0.011664
0.0064013	-2.1909	0.9722	0.0035	0.5315	neutral	0.0122444
0.020404	-1.6813	0.8447	0.0188	0.5343	neutral	0.0732975
0.009802	-2.0044	0.9491	0.0052	0.5318	neutral	0.022688
0.012803	-1.8871	0.9157	0.0118	0.5329	neutral	0.0382468
0.0076015	-2.1158	0.9665	0.0049	0.5317	neutral	0.0147981
0.0078016	-2.1044	0.9653	0.0028	0.5314	neutral	0.0153377
0.0088018	-2.0516	0.9581	0.0027	0.5314	neutral	0.0185892
0.014203	-1.8414	0.9011	0.0104	0.5328	neutral	0.045227
0.011402	-1.938	0.9316	0.0074	0.5322	neutral	0.0307705
0.017403	-1.7517	0.8702	0.018	0.534	neutral	0.0603809
0.0082016	-2.0825	0.9625	0.0011	0.5311	neutral	0.0165993
0.039808	-1.3824	0.6944	0.0524	0.5397	neutral	0.15839
0.0088018	-2.0516	0.9581	0.0001	0.5309	neutral	0.0185892
0.017003	-1.762	0.874	0.0159	0.5336	neutral	0.0584886
0.0080016	-2.0933	0.9641	0.001	0.531	neutral	0.0158779
0.0070014	-2.1518	0.9697	0.0027	0.5314	neutral	0.0133626
0.0078016	-2.1044	0.9653	0.0008	0.531	neutral	0.0153377
0.011802	-1.9229	0.9267	0.0102	0.5326	neutral	0.0330608
0.0086017	-2.0617	0.9597	0.0018	0.5312	neutral	0.0178645
0.0046009	-2.3352	0.9761	0.0006	0.531	neutral	0.0105057
0.0074015	-2.1275	0.9676	0.0002	0.5309	neutral	0.0143041
0.0092018	-2.0321	0.9547	0.0047	0.5317	neutral	0.0201331
0.011802	-1.9229	0.9267	0.0066	0.532	neutral	0.0330608
0.0080016	-2.0933	0.9641	0.0048	0.5318	neutral	0.0158779
0.004801	-2.3166	0.9759	0.001	0.531	neutral	0.0105947
0.0082016	-2.0825	0.9625	0.0041	0.5316	neutral	0.0165993
0.0072014	-2.1394	0.9688	0.0012	0.5311	neutral	0.0137659
0.0068014	-2.1644	0.9707	0.0019	0.5312	neutral	0.012915
0.0034007	-2.467	0.9769	0.0001	0.5309	neutral	0.0101499
0.0086017	-2.0617	0.9597	0.0018	0.5312	neutral	0.0178645
0.022805	-1.632	0.824	0.0184	0.5342	neutral	0.0840728
0.0074015	-2.1275	0.9676	0.0017	0.5312	neutral	0.0143041
0.010602	-1.97	0.9402	0.0068	0.5321	neutral	0.0267798
0.0044009	-2.3545	0.9763	0.0001	0.5309	neutral	0.0104167
0.004801	-2.3166	0.9759	0.0008	0.531	neutral	0.0105947
0.010802	-1.9618	0.9378	0.0057	0.5319	neutral	0.0278898
0.0064013	-2.1909	0.9722	0.0012	0.5311	neutral	0.0122444
0.0072014	-2.1394	0.9688	0.001	0.5311	neutral	0.0137659
0.0082016	-2.0825	0.9625	0.0044	0.5316	neutral	0.0165993
0.014203	-1.8414	0.9011	0.0096	0.5327	neutral	0.045227
0.014803	-1.8232	0.895	0.0112	0.5328	neutral	0.048177
0.033407	-1.4614	0.7305	0.0348	0.5371	neutral	0.13638
0.0076015	-2.1158	0.9665	0.0013	0.5311	neutral	0.0147981
0.011802	-1.9229	0.9267	0.008	0.5323	neutral	0.0330608
0.0068014	-2.1644	0.9707	0.0023	0.5313	neutral	0.012915
0.0094019	-2.0227	0.953	0.006	0.532	neutral	0.0209071
0.012002	-1.9155	0.9244	0.0009	0.531	neutral	0.0341401
0.0062012	-2.2048	0.9728	0.0031	0.5314	neutral	0.0119764
0.005001	-2.2988	0.9756	0.0003	0.5309	neutral	0.0107282
0.0054011	-2.2652	0.9749	0.0001	0.5309	neutral	0.0110399
0.010402	-1.9783	0.9426	0.0012	0.5311	neutral	0.0256726
0.0080016	-2.0933	0.9641	0.0019	0.5312	neutral	0.0158779
0.0040008	-2.3961	0.9766	0.0004	0.5309	neutral	0.0102833
0.0084017	-2.072	0.9611	0.0035	0.5315	neutral	0.0172314
0.004801	-2.3166	0.9759	0.0005	0.5309	neutral	0.0105947
0.0088018	-2.0516	0.9581	0.0054	0.5318	neutral	0.0185892
0.0090018	-2.0417	0.9564	0.002	0.5312	neutral	0.0193604
0.0080016	-2.0933	0.9641	0.0043	0.5316	neutral	0.0158779
0.0078016	-2.1044	0.9653	0.0028	0.5314	neutral	0.0153377
0.0072014	-2.1394	0.9688	0.0033	0.5315	neutral	0.0137659
0.016803	-1.7672	0.8761	0.0164	0.5337	neutral	0.0574463
0.0092018	-2.0321	0.9547	0.0002	0.5309	neutral	0.0201331
0.0070014	-2.1518	0.9697	0.0003	0.5309	neutral	0.0133626
0.0078016	-2.1044	0.9653	0.0006	0.531	neutral	0.0153377
0.031406	-1.4891	0.749	0.0315	0.5365	neutral	0.125518
0.014403	-1.8353	0.8992	0.0125	0.5331	neutral	0.0461437
0.011602	-1.9304	0.9291	0.0049	0.5317	neutral	0.0319375
0.005001	-2.2988	0.9756	0.0007	0.531	neutral	0.0107282
0.013203	-1.8736	0.9117	0.0093	0.5325	neutral	0.040148
0.013003	-1.8803	0.9135	0.0097	0.5326	neutral	0.0392914
0.0084017	-2.072	0.9611	0.0036	0.5315	neutral	0.0172314
0.012402	-1.9011	0.9199	0.0092	0.5325	neutral	0.0362594
0.023805	-1.6129	0.8172	0.0259	0.5354	neutral	0.0876716
0.0066013	-2.1775	0.9716	0.0006	0.531	neutral	0.0125125
0.0082016	-2.0825	0.9625	0.0037	0.5315	neutral	0.0165993
0.012202	-1.9082	0.9221	0.0053	0.5317	neutral	0.035222
0.0058012	-2.234	0.974	0.0016	0.5312	neutral	0.011441
0.0056011	-2.2493	0.9745	0.0023	0.5313	neutral	0.0112182
0.0080016	-2.0933	0.9641	0.0014	0.5311	neutral	0.0158779
0.010002	-1.9955	0.947	0.0064	0.532	neutral	0.02365
0.020204	-1.6857	0.8463	0.0205	0.5345	neutral	0.0724757
0.014003	-1.8477	0.9029	0.011	0.5328	neutral	0.0443603
0.0036007	-2.442	0.9768	0.0005	0.531	neutral	0.0101943
0.0062012	-2.2048	0.9728	0.0011	0.5311	neutral	0.0119764
0.0036007	-2.442	0.9768	0.0005	0.531	neutral	0.0101943
0.0072014	-2.1394	0.9688	0.0008	0.531	neutral	0.0137659
0.0080016	-2.0933	0.9641	0.0043	0.5316	neutral	0.0158779
0.010402	-1.9783	0.9426	0.0043	0.5316	neutral	0.0256726
0.011002	-1.9537	0.9356	0.0028	0.5313	neutral	0.0289098
0.011402	-1.938	0.9316	0.0092	0.5325	neutral	0.0307705
0.024405	-1.6018	0.8107	0.0223	0.5349	neutral	0.0911398
0.0060012	-2.2191	0.9735	0.0001	0.5309	neutral	0.011664
0.0088018	-2.0516	0.9581	0.0016	0.5311	neutral	0.0185892
0.0068014	-2.1644	0.9707	0.0008	0.531	neutral	0.012915
0.0072014	-2.1394	0.9688	0.0025	0.5313	neutral	0.0137659
0.0080016	-2.0933	0.9641	0.003	0.5314	neutral	0.0158779
0.0094019	-2.0227	0.953	0.0036	0.5315	neutral	0.0209071
0.014003	-1.8477	0.9029	0.0142	0.5333	neutral	0.0443603
0.0082016	-2.0825	0.9625	0.0002	0.5309	neutral	0.0165993
0.023205	-1.6242	0.821	0.0223	0.5348	neutral	0.0856568
0.0074015	-2.1275	0.9676	0.004	0.5316	neutral	0.0143041
0.0064013	-2.1909	0.9722	0.001	0.531	neutral	0.0122444
0.016203	-1.7833	0.8821	0.0125	0.5331	neutral	0.0544822
0.017003	-1.762	0.874	0.0164	0.5336	neutral	0.0584886
0.005201	-2.2816	0.9753	0.0004	0.5309	neutral	0.0108618
0.0066013	-2.1775	0.9716	0.0014	0.5311	neutral	0.0125125
0.04981	-1.2805	0.6331	0.0777	0.5435	neutral	0.198528
0.016003	-1.7888	0.8838	0.0135	0.5332	neutral	0.053646
0.020804	-1.6727	0.8405	0.0195	0.5343	neutral	0.0754623
0.0066013	-2.1775	0.9716	0.0024	0.5313	neutral	0.0125125
0.015003	-1.8173	0.8938	0.0175	0.5338	neutral	0.0487596
0.0046009	-2.3352	0.9761	0.0004	0.5309	neutral	0.0105057
0.0070014	-2.1518	0.9697	0.0012	0.531	neutral	0.0133626
0.0078016	-2.1044	0.9653	0.0036	0.5316	neutral	0.0153377
0.005201	-2.2816	0.9753	0.0011	0.5311	neutral	0.0108618
0.0066013	-2.1775	0.9716	0.0019	0.5312	neutral	0.0125125
0.0062012	-2.2048	0.9728	0.0022	0.5313	neutral	0.0119764
0.015803	-1.7943	0.8861	0.0113	0.533	neutral	0.0525173
0.0060012	-2.2191	0.9735	0.0018	0.5312	neutral	0.011664
0.014403	-1.8353	0.8992	0.012	0.5329	neutral	0.0461437
0.0058012	-2.234	0.974	0.001	0.531	neutral	0.011441
0.71614	0.4019	0.0835	1.0899	0.7161	neutral	1.07831
0.0042008	-2.3748	0.9765	0.0001	0.5309	neutral	0.0103278
0.011002	-1.9537	0.9356	0.0016	0.5311	neutral	0.0289098
0.0078016	-2.1044	0.9653	0.0003	0.5309	neutral	0.0153377
0.005201	-2.2816	0.9753	0.0009	0.531	neutral	0.0108618
0.012002	-1.9155	0.9244	0.0039	0.5315	neutral	0.0341401
0.005001	-2.2988	0.9756	0.0009	0.531	neutral	0.0107282
0.0062012	-2.2048	0.9728	0.0006	0.531	neutral	0.0119764
0.0090018	-2.0417	0.9564	0.0027	0.5314	neutral	0.0193604
0.028206	-1.5372	0.7821	0.0368	0.5371	neutral	0.106738
0.011402	-1.938	0.9316	0.0091	0.5325	neutral	0.0307705
0.0078016	-2.1044	0.9653	0.0002	0.5309	neutral	0.0153377
0.0094019	-2.0227	0.953	0.0039	0.5316	neutral	0.0209071
0.0062012	-2.2048	0.9728	0.001	0.531	neutral	0.0119764
0.025205	-1.5874	0.8045	0.0263	0.5355	neutral	0.094474
0.011002	-1.9537	0.9356	0.0058	0.5318	neutral	0.0289098
0.0080016	-2.0933	0.9641	0.0005	0.5309	neutral	0.0158779
0.010402	-1.9783	0.9426	0.0028	0.5314	neutral	0.0256726
0.013203	-1.8736	0.9117	0.0093	0.5326	neutral	0.040148
0.014003	-1.8477	0.9029	0.0117	0.533	neutral	0.0443603
0.0084017	-2.072	0.9611	0.0049	0.5318	neutral	0.0172314
0.010402	-1.9783	0.9426	0.0049	0.5317	neutral	0.0256726
0.0086017	-2.0617	0.9597	0.0043	0.5316	neutral	0.0178645
0.0072014	-2.1394	0.9688	0.0031	0.5314	neutral	0.0137659
0.005001	-2.2988	0.9756	0.0001	0.5309	neutral	0.0107282
0.0060012	-2.2191	0.9735	0.0011	0.531	neutral	0.011664
0.0078016	-2.1044	0.9653	0.0052	0.5318	neutral	0.0153377
0.0046009	-2.3352	0.9761	0.0014	0.5311	neutral	0.0105057
0.0064013	-2.1909	0.9722	0.0017	0.5312	neutral	0.0122444
0.074815	-1.0922	0.5429	0.0935	0.5473	neutral	0.26528
0.010402	-1.9783	0.9426	0.0079	0.5323	neutral	0.0256726
0.010802	-1.9618	0.9378	0.0037	0.5315	neutral	0.0278898
0.0064013	-2.1909	0.9722	0.0026	0.5314	neutral	0.0122444
0.0062012	-2.2048	0.9728	0.0006	0.531	neutral	0.0119764
0.0080016	-2.0933	0.9641	0.0032	0.5315	neutral	0.0158779
0.0066013	-2.1775	0.9716	0.002	0.5312	neutral	0.0125125
0.0086017	-2.0617	0.9597	0.0013	0.5311	neutral	0.0178645
0.015803	-1.7943	0.8861	0.0153	0.5336	neutral	0.0525173
0.027806	-1.5436	0.7873	0.0305	0.5362	neutral	0.10386
0.032406	-1.4751	0.7398	0.0364	0.5373	neutral	0.130886
0.0096019	-2.0135	0.9511	0.0026	0.5313	neutral	0.0217738
0.035007	-1.4404	0.719	0.0437	0.5383	neutral	0.143271
0.016003	-1.7888	0.8838	0.0131	0.5332	neutral	0.053646
0.0068014	-2.1644	0.9707	0.0026	0.5314	neutral	0.012915
0.019404	-1.7036	0.8524	0.0192	0.5342	neutral	0.0693566
0.0094019	-2.0227	0.953	0.005	0.5317	neutral	0.0209071
0.0084017	-2.072	0.9611	0.0015	0.5311	neutral	0.0172314
0.0066013	-2.1775	0.9716	0.0024	0.5313	neutral	0.0125125
0.0076015	-2.1158	0.9665	0.0028	0.5314	neutral	0.0147981
0.0072014	-2.1394	0.9688	0.001	0.5311	neutral	0.0137659
0.004801	-2.3166	0.9759	0.0002	0.5309	neutral	0.0105947
0.0062012	-2.2048	0.9728	0.0001	0.5309	neutral	0.0119764
0.012202	-1.9082	0.9221	0.0113	0.5328	neutral	0.035222
0.011402	-1.938	0.9316	0.0043	0.5316	neutral	0.0307705
0.0072014	-2.1394	0.9688	0.0026	0.5313	neutral	0.0137659
0.0086017	-2.0617	0.9597	0.0045	0.5317	neutral	0.0178645
0.0058012	-2.234	0.974	0.0014	0.5311	neutral	0.011441
0.022204	-1.6438	0.83	0.0194	0.5344	neutral	0.0809219
0.0070014	-2.1518	0.9697	0.0004	0.5309	neutral	0.0133626
0.013203	-1.8736	0.9117	0.0092	0.5324	neutral	0.040148
0.0084017	-2.072	0.9611	0.0049	0.5318	neutral	0.0172314
0.0078016	-2.1044	0.9653	0.0002	0.5309	neutral	0.0153377
0.0084017	-2.072	0.9611	0.0027	0.5313	neutral	0.0172314
0.0090018	-2.0417	0.9564	0.0041	0.5316	neutral	0.0193604
0.021404	-1.6601	0.8375	0.022	0.5347	neutral	0.0770152
0.044409	-1.3328	0.6639	0.0553	0.5404	neutral	0.177897
0.0096019	-2.0135	0.9511	0.0027	0.5314	neutral	0.0217738
0.0090018	-2.0417	0.9564	0.0011	0.5311	neutral	0.0193604
0.0034007	-2.467	0.9769	0.0002	0.5309	neutral	0.0101499
0.0096019	-2.0135	0.9511	0.0008	0.531	neutral	0.0217738
0.0076015	-2.1158	0.9665	0.0023	0.5313	neutral	0.0147981
0.0074015	-2.1275	0.9676	0.0015	0.5311	neutral	0.0143041
0.0060012	-2.2191	0.9735	0.0007	0.531	neutral	0.011664
0.010002	-1.9955	0.947	0.0006	0.5309	neutral	0.02365
0.0094019	-2.0227	0.953	0.0021	0.5312	neutral	0.0209071
0.0080016	-2.0933	0.9641	0.0011	0.531	neutral	0.0158779
0.010402	-1.9783	0.9426	0.006	0.5319	neutral	0.0256726
0.044209	-1.3349	0.6649	0.0638	0.5414	neutral	0.177244
0.012002	-1.9155	0.9244	0.0002	0.5308	neutral	0.0341401
0.004801	-2.3166	0.9759	0.0012	0.5311	neutral	0.0105947
0.0096019	-2.0135	0.9511	0.0037	0.5315	neutral	0.0217738
0.0032006	-2.4934	0.9769	0.0003	0.5309	neutral	0.0101499
0.0096019	-2.0135	0.9511	0.0026	0.5313	neutral	0.0217738
0.011602	-1.9304	0.9291	0.0045	0.5316	neutral	0.0319375
0.0082016	-2.0825	0.9625	0.0038	0.5315	neutral	0.0165993
0.066413	-1.1479	0.5702	0.0747	0.5443	neutral	0.243973
0.010802	-1.9618	0.9378	0.0072	0.5321	neutral	0.0278898
0.0084017	-2.072	0.9611	0.0016	0.5311	neutral	0.0172314
0.031206	-1.492	0.7516	0.0316	0.5366	neutral	0.124013
0.0086017	-2.0617	0.9597	0.0031	0.5314	neutral	0.0178645
0.0026005	-2.5838	0.977	0.0011	0.5311	neutral	0.0101054
0.0090018	-2.0417	0.9564	0.0059	0.5319	neutral	0.0193604
0.0096019	-2.0135	0.9511	0.0029	0.5313	neutral	0.0217738
0.0082016	-2.0825	0.9625	0.0034	0.5315	neutral	0.0165993
0.0066013	-2.1775	0.9716	0.0011	0.5311	neutral	0.0125125
0.0040008	-2.3961	0.9766	0	0.5309	neutral	0.0102833
0.0072014	-2.1394	0.9688	0.0011	0.531	neutral	0.0137659
0.0066013	-2.1775	0.9716	0.0012	0.5311	neutral	0.0125125
0.022204	-1.6438	0.83	0.0175	0.5341	neutral	0.0809219
0.0072014	-2.1394	0.9688	0.0014	0.5311	neutral	0.0137659
0.015603	-1.8	0.8881	0.0123	0.5331	neutral	0.0515381
0.0080016	-2.0933	0.9641	0.0001	0.5309	neutral	0.0158779
0.018404	-1.727	0.8618	0.016	0.5338	neutral	0.0645935
0.0092018	-2.0321	0.9547	0.0043	0.5317	neutral	0.0201331
0.0064013	-2.1909	0.9722	0.0001	0.5309	neutral	0.0122444
0.005001	-2.2988	0.9756	0.0003	0.5309	neutral	0.0107282
0.010202	-1.9869	0.945	0.0064	0.532	neutral	0.0245682
0.0058012	-2.234	0.974	0.0008	0.531	neutral	0.011441
0.0036007	-2.442	0.9768	0.0015	0.5312	neutral	0.0101943
0.014803	-1.8232	0.895	0.01	0.5326	neutral	0.048177
0.009802	-2.0044	0.9491	0.0024	0.5313	neutral	0.022688
0.009802	-2.0044	0.9491	0.0004	0.5309	neutral	0.022688
0.0082016	-2.0825	0.9625	0.0005	0.5309	neutral	0.0165993
0.010402	-1.9783	0.9426	0.0051	0.5317	neutral	0.0256726
0.0088018	-2.0516	0.9581	0.003	0.5314	neutral	0.0185892
0.0096019	-2.0135	0.9511	0.004	0.5316	neutral	0.0217738
0.0094019	-2.0227	0.953	0.0042	0.5316	neutral	0.0209071
0.027405	-1.5501	0.7908	0.0246	0.5353	neutral	0.101933
0.0078016	-2.1044	0.9653	0.0009	0.531	neutral	0.0153377
0.0096019	-2.0135	0.9511	0.0065	0.5321	neutral	0.0217738
0.034207	-1.4508	0.7236	0.0349	0.5371	neutral	0.140501
0.0082016	-2.0825	0.9625	0.0029	0.5314	neutral	0.0165993
0.016003	-1.7888	0.8838	0.0137	0.5334	neutral	0.053646
0.022004	-1.6478	0.832	0.023	0.535	neutral	0.0798767
0.0088018	-2.0516	0.9581	0.0011	0.531	neutral	0.0185892
0.019404	-1.7036	0.8524	0.0189	0.5342	neutral	0.0693566
0.0088018	-2.0516	0.9581	0.0041	0.5316	neutral	0.0185892
0.010602	-1.97	0.9402	0.0068	0.5321	neutral	0.0267798
0.026405	-1.5667	0.7979	0.0273	0.5357	neutral	0.0980515
0.0094019	-2.0227	0.953	0.0023	0.5313	neutral	0.0209071
0.0074015	-2.1275	0.9676	0.0004	0.5309	neutral	0.0143041
0.012002	-1.9155	0.9244	0.008	0.5323	neutral	0.0341401
0.0086017	-2.0617	0.9597	0.0003	0.5309	neutral	0.0178645
0.010002	-1.9955	0.947	0.0026	0.5314	neutral	0.02365
0.034207	-1.4508	0.7236	0.0333	0.5369	neutral	0.140501
0.0086017	-2.0617	0.9597	0.0021	0.5312	neutral	0.0178645
0.005001	-2.2988	0.9756	0.0007	0.531	neutral	0.0107282
0.012202	-1.9082	0.9221	0.0069	0.5321	neutral	0.035222
0.0088018	-2.0516	0.9581	0.003	0.5314	neutral	0.0185892
0.0082016	-2.0825	0.9625	0.0033	0.5315	neutral	0.0165993
0.0078016	-2.1044	0.9653	0.0013	0.5311	neutral	0.0153377
0.0068014	-2.1644	0.9707	0.0029	0.5314	neutral	0.012915
0.0070014	-2.1518	0.9697	0.0042	0.5316	neutral	0.0133626
0.010402	-1.9783	0.9426	0.0025	0.5313	neutral	0.0256726
0.0086017	-2.0617	0.9597	0.0023	0.5312	neutral	0.0178645
0.0070014	-2.1518	0.9697	0.0028	0.5314	neutral	0.0133626
0.0080016	-2.0933	0.9641	0.0042	0.5316	neutral	0.0158779
0.024005	-1.6091	0.8143	0.0213	0.5348	neutral	0.0892156
0.0068014	-2.1644	0.9707	0.0006	0.531	neutral	0.012915
0.0086017	-2.0617	0.9597	0.0051	0.5318	neutral	0.0178645
0.0072014	-2.1394	0.9688	0.0001	0.5309	neutral	0.0137659
0.0078016	-2.1044	0.9653	0.0024	0.5313	neutral	0.0153377
0.0044009	-2.3545	0.9763	0.0017	0.5312	neutral	0.0104167
0.0094019	-2.0227	0.953	0.0043	0.5316	neutral	0.0209071
0.010602	-1.97	0.9402	0.0077	0.5323	neutral	0.0267798
0.0080016	-2.0933	0.9641	0.003	0.5314	neutral	0.0158779
0.0092018	-2.0321	0.9547	0.0047	0.5317	neutral	0.0201331
0.017804	-1.7417	0.8672	0.0156	0.5337	neutral	0.0618807
0.043609	-1.3411	0.6686	0.0547	0.5404	neutral	0.174834
0.0046009	-2.3352	0.9761	0.0003	0.5309	neutral	0.0105057
0.011002	-1.9537	0.9356	0.0058	0.532	neutral	0.0289098
0.015003	-1.8173	0.8938	0.0128	0.5331	neutral	0.0487596
0.009802	-2.0044	0.9491	0.0042	0.5316	neutral	0.022688
0.004801	-2.3166	0.9759	0.0014	0.5311	neutral	0.0105947
0.012402	-1.9011	0.9199	0.0099	0.5327	neutral	0.0362594
0.011802	-1.9229	0.9267	0.0035	0.5314	neutral	0.0330608
0.0060012	-2.2191	0.9735	0.0011	0.5311	neutral	0.011664
0.0062012	-2.2048	0.9728	0.0024	0.5313	neutral	0.0119764
0.0062012	-2.2048	0.9728	0.0013	0.5311	neutral	0.0119764
0.16203	-0.71363	0.395	0.2092	0.5677	neutral	0.403403
0.010202	-1.9869	0.945	0.0026	0.5313	neutral	0.0245682
0.0088018	-2.0516	0.9581	0.0039	0.5316	neutral	0.0185892
0.71914	0.40833	0.0771	1.0809	0.7153	neutral	1.11295
0.0076015	-2.1158	0.9665	0.0043	0.5317	neutral	0.0147981
0.013603	-1.8604	0.9075	0.0115	0.533	neutral	0.0421534
0.010602	-1.97	0.9402	0.0077	0.5323	neutral	0.0267798
0.014603	-1.8292	0.8964	0.0101	0.5327	neutral	0.0474982
0.0076015	-2.1158	0.9665	0.0025	0.5313	neutral	0.0147981
0.010002	-1.9955	0.947	0.0067	0.532	neutral	0.02365
0.029806	-1.5126	0.7646	0.0399	0.5374	neutral	0.116566
0.005001	-2.2988	0.9756	0.0006	0.531	neutral	0.0107282
0.005201	-2.2816	0.9753	0.0024	0.5313	neutral	0.0108618
0.0078016	-2.1044	0.9653	0.002	0.5312	neutral	0.0153377
0.005001	-2.2988	0.9756	0.001	0.5311	neutral	0.0107282
0.032006	-1.4806	0.7437	0.039	0.5376	neutral	0.128602
0.015403	-1.8057	0.89	0.0141	0.5334	neutral	0.05061
0.0080016	-2.0933	0.9641	0.0013	0.5311	neutral	0.0158779
0.0066013	-2.1775	0.9716	0.0018	0.5312	neutral	0.0125125
0.0080016	-2.0933	0.9641	0.0031	0.5314	neutral	0.0158779
0.0044009	-2.3545	0.9763	0.0013	0.5311	neutral	0.0104167
0.0074015	-2.1275	0.9676	0.0037	0.5316	neutral	0.0143041
0.012002	-1.9155	0.9244	0.0095	0.5326	neutral	0.0341401
0.0072014	-2.1394	0.9688	0.0021	0.5312	neutral	0.0137659
0.009802	-2.0044	0.9491	0.0018	0.5311	neutral	0.022688
0.0064013	-2.1909	0.9722	0.0016	0.5312	neutral	0.0122444
0.0054011	-2.2652	0.9749	0.0014	0.5311	neutral	0.0110399
0.014203	-1.8414	0.9011	0.012	0.5329	neutral	0.045227
0.011802	-1.9229	0.9267	0.0021	0.5312	neutral	0.0330608
0.010202	-1.9869	0.945	0.0064	0.532	neutral	0.0245682
0.011802	-1.9229	0.9267	0.0015	0.5311	neutral	0.0330608
0.033807	-1.4561	0.7249	0.0348	0.5371	neutral	0.139722
0.0074015	-2.1275	0.9676	0.0014	0.5311	neutral	0.0143041
0.0084017	-2.072	0.9611	0.0063	0.532	neutral	0.0172314
0.0076015	-2.1158	0.9665	0.0013	0.5311	neutral	0.0147981
0.0074015	-2.1275	0.9676	0.0012	0.5311	neutral	0.0143041
0.0076015	-2.1158	0.9665	0.0028	0.5313	neutral	0.0147981
0.010202	-1.9869	0.945	0.0033	0.5314	neutral	0.0245682
0.0078016	-2.1044	0.9653	0.0034	0.5315	neutral	0.0153377
0.05021	-1.2768	0.6284	0.0651	0.5421	neutral	0.201764
0.011602	-1.9304	0.9291	0.0075	0.5322	neutral	0.0319375
0.0080016	-2.0933	0.9641	0.003	0.5314	neutral	0.0158779
0.0042008	-2.3748	0.9765	0	0.5308	neutral	0.0103278
0.032607	-1.4723	0.737	0.0321	0.5366	neutral	0.132533
0.010202	-1.9869	0.945	0.0058	0.5319	neutral	0.0245682
0.016803	-1.7672	0.8761	0.0129	0.5332	neutral	0.0574463
0.0096019	-2.0135	0.9511	0.0045	0.5317	neutral	0.0217738
0.0086017	-2.0617	0.9597	0.0032	0.5315	neutral	0.0178645
0.0074015	-2.1275	0.9676	0.0016	0.5312	neutral	0.0143041
0.009802	-2.0044	0.9491	0.0047	0.5317	neutral	0.022688
0.0062012	-2.2048	0.9728	0.0024	0.5313	neutral	0.0119764
0.0064013	-2.1909	0.9722	0.0025	0.5313	neutral	0.0122444
0.0054011	-2.2652	0.9749	0.0019	0.5312	neutral	0.0110399
0.0074015	-2.1275	0.9676	0.0022	0.5313	neutral	0.0143041
0.0074015	-2.1275	0.9676	0.0003	0.5309	neutral	0.0143041
0.0038008	-2.4185	0.9768	0.0004	0.5309	neutral	0.0101943
0.0060012	-2.2191	0.9735	0.0006	0.531	neutral	0.011664
0.0096019	-2.0135	0.9511	0.0047	0.5317	neutral	0.0217738
0.010002	-1.9955	0.947	0.0014	0.5311	neutral	0.02365
0.0094019	-2.0227	0.953	0.0045	0.5316	neutral	0.0209071
0.0080016	-2.0933	0.9641	0.0022	0.5313	neutral	0.0158779
0.011202	-1.9458	0.9336	0.007	0.532	neutral	0.0298392
0.0064013	-2.1909	0.9722	0.0027	0.5314	neutral	0.0122444
0.013403	-1.8669	0.9095	0.0099	0.5326	neutral	0.0411973
0.0070014	-2.1518	0.9697	0.0005	0.531	neutral	0.0133626
0.0072014	-2.1394	0.9688	0.0023	0.5313	neutral	0.0137659
0.010402	-1.9783	0.9426	0.0028	0.5314	neutral	0.0256726
0.0060012	-2.2191	0.9735	0.0005	0.5309	neutral	0.011664
0.043409	-1.3431	0.6696	0.0522	0.54	neutral	0.174185
0.0068014	-2.1644	0.9707	0.0032	0.5315	neutral	0.012915
0.0070014	-2.1518	0.9697	0.0001	0.5309	neutral	0.0133626
0.0084017	-2.072	0.9611	0.0026	0.5313	neutral	0.0172314
0.011002	-1.9537	0.9356	0.0034	0.5314	neutral	0.0289098
0.009802	-2.0044	0.9491	0.0062	0.532	neutral	0.022688
0.80236	0.6085	0.0596	1.3474	0.7537	neutral	1.22475
0.0068014	-2.1644	0.9707	0.0005	0.5309	neutral	0.012915
0.013203	-1.8736	0.9117	0.0114	0.5329	neutral	0.040148
0.012402	-1.9011	0.9199	0.0082	0.5324	neutral	0.0362594
0.0042008	-2.3748	0.9765	0.0002	0.5309	neutral	0.0103278
0.036207	-1.4252	0.7129	0.0392	0.5378	neutral	0.146971
0.0088018	-2.0516	0.9581	0.0041	0.5316	neutral	0.0185892
0.010602	-1.97	0.9402	0.0078	0.5323	neutral	0.0267798
0.0068014	-2.1644	0.9707	0.002	0.5312	neutral	0.012915
0.0092018	-2.0321	0.9547	0.0059	0.532	neutral	0.0201331
0.0082016	-2.0825	0.9625	0.0006	0.531	neutral	0.0165993
0.0086017	-2.0617	0.9597	0.0042	0.5316	neutral	0.0178645
0.14223	-0.78039	0.4095	0.1847	0.5632	neutral	0.387746
0.0062012	-2.2048	0.9728	0.0009	0.531	neutral	0.0119764
0.0068014	-2.1644	0.9707	0.0012	0.5311	neutral	0.012915
0.0080016	-2.0933	0.9641	0.0045	0.5317	neutral	0.0158779
0.010402	-1.9783	0.9426	0.003	0.5314	neutral	0.0256726
0.012202	-1.9082	0.9221	0.0014	0.5311	neutral	0.035222
0.0074015	-2.1275	0.9676	0.0044	0.5317	neutral	0.0143041
0.0072014	-2.1394	0.9688	0.0036	0.5315	neutral	0.0137659
0.0040008	-2.3961	0.9766	0.0006	0.531	neutral	0.0102833
0.0096019	-2.0135	0.9511	0.0065	0.532	neutral	0.0217738
0.0094019	-2.0227	0.953	0.004	0.5316	neutral	0.0209071
0.010202	-1.9869	0.945	0.0013	0.5311	neutral	0.0245682
0.0068014	-2.1644	0.9707	0.0019	0.5312	neutral	0.012915
0.0096019	-2.0135	0.9511	0.004	0.5316	neutral	0.0217738
0.0090018	-2.0417	0.9564	0.0033	0.5314	neutral	0.0193604
0.0064013	-2.1909	0.9722	0.001	0.5311	neutral	0.0122444
0.014803	-1.8232	0.895	0.0124	0.533	neutral	0.048177
0.013803	-1.854	0.9049	0.0128	0.5331	neutral	0.0433994
0.010202	-1.9869	0.945	0.0023	0.5313	neutral	0.0245682
0.0072014	-2.1394	0.9688	0.0005	0.5309	neutral	0.0137659
0.0054011	-2.2652	0.9749	0.0004	0.5309	neutral	0.0110399
0.0076015	-2.1158	0.9665	0.001	0.531	neutral	0.0147981
0.0066013	-2.1775	0.9716	0.0008	0.531	neutral	0.0125125
0.0066013	-2.1775	0.9716	0.0025	0.5313	neutral	0.0125125
0.005201	-2.2816	0.9753	0.0012	0.5311	neutral	0.0108618
0.0080016	-2.0933	0.9641	0.0028	0.5314	neutral	0.0158779
0.0096019	-2.0135	0.9511	0.0074	0.5322	neutral	0.0217738
0.0074015	-2.1275	0.9676	0.0034	0.5314	neutral	0.0143041
0.010802	-1.9618	0.9378	0.0061	0.532	neutral	0.0278898
0.011402	-1.938	0.9316	0.0024	0.5313	neutral	0.0307705
0.072815	-1.1049	0.5552	0.1235	0.5506	neutral	0.255551
0.028406	-1.5341	0.7797	0.0291	0.5361	neutral	0.108072
0.0064013	-2.1909	0.9722	0.0002	0.5309	neutral	0.0122444
0.0032006	-2.4934	0.9769	0.0007	0.531	neutral	0.0101499
0.0076015	-2.1158	0.9665	0.0041	0.5316	neutral	0.0147981
0.0074015	-2.1275	0.9676	0.0007	0.531	neutral	0.0143041
0.013403	-1.8669	0.9095	0.0097	0.5326	neutral	0.0411973
0.010802	-1.9618	0.9378	0.0062	0.532	neutral	0.0278898
0.0078016	-2.1044	0.9653	0.0042	0.5316	neutral	0.0153377
0.014803	-1.8232	0.895	0.0137	0.5332	neutral	0.048177
0.010002	-1.9955	0.947	0.0044	0.5316	neutral	0.02365
0.0074015	-2.1275	0.9676	0.001	0.531	neutral	0.0143041
0.010402	-1.9783	0.9426	0.0033	0.5314	neutral	0.0256726
0.0080016	-2.0933	0.9641	0.0027	0.5314	neutral	0.0158779
0.0086017	-2.0617	0.9597	0.0044	0.5317	neutral	0.0178645
0.005001	-2.2988	0.9756	0.0015	0.5312	neutral	0.0107282
0.0080016	-2.0933	0.9641	0.0047	0.5317	neutral	0.0158779
0.0096019	-2.0135	0.9511	0.0049	0.5318	neutral	0.0217738
0.0064013	-2.1909	0.9722	0.0021	0.5312	neutral	0.0122444
0.0090018	-2.0417	0.9564	0.0024	0.5313	neutral	0.0193604
0.0076015	-2.1158	0.9665	0.0031	0.5314	neutral	0.0147981
0.005201	-2.2816	0.9753	0.0002	0.5309	neutral	0.0108618
0.0062012	-2.2048	0.9728	0.0008	0.531	neutral	0.0119764
0.0096019	-2.0135	0.9511	0.0018	0.5312	neutral	0.0217738
0.018204	-1.7319	0.8633	0.0167	0.5338	neutral	0.0638383
0.0046009	-2.3352	0.9761	0.0024	0.5313	neutral	0.0105057
0.013403	-1.8669	0.9095	0.0105	0.5327	neutral	0.0411973
0.018804	-1.7175	0.8575	0.02	0.5343	neutral	0.0667659
0.0066013	-2.1775	0.9716	0.0026	0.5313	neutral	0.0125125
0.026605	-1.5633	0.7966	0.0281	0.5358	neutral	0.0987597
0.016203	-1.7833	0.8821	0.0125	0.5332	neutral	0.0544822
0.0072014	-2.1394	0.9688	0.001	0.531	neutral	0.0137659
0.0074015	-2.1275	0.9676	0.0036	0.5315	neutral	0.0143041
0.0042008	-2.3748	0.9765	0.0004	0.5309	neutral	0.0103278
0.0066013	-2.1775	0.9716	0.0015	0.5311	neutral	0.0125125
0.0060012	-2.2191	0.9735	0.001	0.531	neutral	0.011664
0.014403	-1.8353	0.8992	0.0148	0.5335	neutral	0.0461437
0.017203	-1.7568	0.8722	0.0165	0.5336	neutral	0.0593839
0.011602	-1.9304	0.9291	0.0031	0.5314	neutral	0.0319375
0.0092018	-2.0321	0.9547	0.0039	0.5316	neutral	0.0201331
0.0064013	-2.1909	0.9722	0.003	0.5314	neutral	0.0122444
0.0066013	-2.1775	0.9716	0.0007	0.531	neutral	0.0125125
0.016803	-1.7672	0.8761	0.0129	0.5332	neutral	0.0574463
0.018604	-1.7222	0.8602	0.0131	0.5333	neutral	0.0654006
0.0060012	-2.2191	0.9735	0.0017	0.5312	neutral	0.011664
0.0062012	-2.2048	0.9728	0.0019	0.5312	neutral	0.0119764
0.0082016	-2.0825	0.9625	0.0011	0.5311	neutral	0.0165993
0.0072014	-2.1394	0.9688	0.0016	0.5312	neutral	0.0137659
0.0094019	-2.0227	0.953	0.0054	0.5318	neutral	0.0209071
0.023605	-1.6166	0.819	0.0197	0.5345	neutral	0.0867161
0.0046009	-2.3352	0.9761	0.0002	0.5309	neutral	0.0105057
0.0068014	-2.1644	0.9707	0.0022	0.5312	neutral	0.012915
0.005001	-2.2988	0.9756	0.0021	0.5312	neutral	0.0107282
0.0060012	-2.2191	0.9735	0.003	0.5314	neutral	0.011664
0.0058012	-2.234	0.974	0.0043	0.5316	neutral	0.011441
0.011602	-1.9304	0.9291	0.0053	0.5318	neutral	0.0319375
0.0088018	-2.0516	0.9581	0.0017	0.5312	neutral	0.0185892
0.015603	-1.8	0.8881	0.0094	0.5326	neutral	0.0515381
0.0090018	-2.0417	0.9564	0.0036	0.5315	neutral	0.0193604
0.013003	-1.8803	0.9135	0.0116	0.5329	neutral	0.0392914
0.0058012	-2.234	0.974	0.0021	0.5312	neutral	0.011441
0.0064013	-2.1909	0.9722	0.0031	0.5314	neutral	0.0122444
0.009802	-2.0044	0.9491	0.0046	0.5317	neutral	0.022688
0.0082016	-2.0825	0.9625	0.004	0.5316	neutral	0.0165993
0.0070014	-2.1518	0.9697	0.0021	0.5313	neutral	0.0133626
0.0078016	-2.1044	0.9653	0.0033	0.5315	neutral	0.0153377
0.0088018	-2.0516	0.9581	0.0062	0.532	neutral	0.0185892
0.79616	0.59171	0.0621	1.0287	0.7125	neutral	1.20691
0.0082016	-2.0825	0.9625	0.0033	0.5315	neutral	0.0165993
0.0074015	-2.1275	0.9676	0.0034	0.5315	neutral	0.0143041
0.0068014	-2.1644	0.9707	0.0002	0.5309	neutral	0.012915
0.0044009	-2.3545	0.9763	0.001	0.531	neutral	0.0104167
0.0054011	-2.2652	0.9749	0.0011	0.5311	neutral	0.0110399
0.013603	-1.8604	0.9075	0.0078	0.5324	neutral	0.0421534
0.0080016	-2.0933	0.9641	0.0037	0.5315	neutral	0.0158779
0.029806	-1.5126	0.7646	0.0309	0.5364	neutral	0.116566
0.0092018	-2.0321	0.9547	0.0048	0.5318	neutral	0.0201331
0.0054011	-2.2652	0.9749	0.0006	0.531	neutral	0.0110399
0.0066013	-2.1775	0.9716	0.0018	0.5312	neutral	0.0125125
0.0076015	-2.1158	0.9665	0.0026	0.5313	neutral	0.0147981
0.012002	-1.9155	0.9244	0.0062	0.532	neutral	0.0341401
0.010002	-1.9955	0.947	0.0062	0.532	neutral	0.02365
0.0094019	-2.0227	0.953	0.0039	0.5315	neutral	0.0209071
0.005201	-2.2816	0.9753	0.0026	0.5313	neutral	0.0108618
0.0090018	-2.0417	0.9564	0.0048	0.5317	neutral	0.0193604
0.0082016	-2.0825	0.9625	0.0042	0.5316	neutral	0.0165993
0.011002	-1.9537	0.9356	0.0034	0.5314	neutral	0.0289098
0.0064013	-2.1909	0.9722	0.0033	0.5315	neutral	0.0122444
0.012603	-1.894	0.9175	0.0107	0.5327	neutral	0.0373939
0.0034007	-2.467	0.9769	0.0004	0.5309	neutral	0.0101499
0.0076015	-2.1158	0.9665	0.0017	0.5312	neutral	0.0147981
0.0088018	-2.0516	0.9581	0.0055	0.5319	neutral	0.0185892
0.005201	-2.2816	0.9753	0.0019	0.5312	neutral	0.0108618
0.0068014	-2.1644	0.9707	0.0034	0.5315	neutral	0.012915
0.005201	-2.2816	0.9753	0.0001	0.5309	neutral	0.0108618
0.018804	-1.7175	0.8575	0.0165	0.5339	neutral	0.0667659
0.039608	-1.3847	0.696	0.0502	0.5396	neutral	0.157391
0.0058012	-2.234	0.974	0.0016	0.5311	neutral	0.011441
0.0072014	-2.1394	0.9688	0.0031	0.5314	neutral	0.0137659
0.022605	-1.6359	0.8259	0.0183	0.5343	neutral	0.0830725
0.029806	-1.5126	0.7646	0.0335	0.5368	neutral	0.116566
0.010402	-1.9783	0.9426	0.0043	0.5316	neutral	0.0256726
0.0068014	-2.1644	0.9707	0.0006	0.531	neutral	0.012915
0.014603	-1.8292	0.8964	0.0053	0.5318	neutral	0.0474982
0.011202	-1.9458	0.9336	0.0078	0.5323	neutral	0.0298392
0.0054011	-2.2652	0.9749	0.0008	0.531	neutral	0.0110399
0.0088018	-2.0516	0.9581	0.0007	0.531	neutral	0.0185892
0.0082016	-2.0825	0.9625	0.0016	0.5312	neutral	0.0165993
0.0042008	-2.3748	0.9765	0.0005	0.531	neutral	0.0103278
0.005001	-2.2988	0.9756	0.0012	0.5311	neutral	0.0107282
0.005201	-2.2816	0.9753	0.0001	0.5309	neutral	0.0108618
0.0090018	-2.0417	0.9564	0.0053	0.5318	neutral	0.0193604
0.0070014	-2.1518	0.9697	0.0003	0.5309	neutral	0.0133626
0.065413	-1.155	0.5733	0.0897	0.5463	neutral	0.241618
0.0078016	-2.1044	0.9653	0.0021	0.5313	neutral	0.0153377
0.0074015	-2.1275	0.9676	0	0.5308	neutral	0.0143041
0.0046009	-2.3352	0.9761	0.0001	0.5309	neutral	0.0105057
0.0084017	-2.072	0.9611	0.0025	0.5313	neutral	0.0172314
0.016203	-1.7833	0.8821	0.0157	0.5335	neutral	0.0544822
0.018404	-1.727	0.8618	0.0167	0.5338	neutral	0.0645935
0.029206	-1.5217	0.7707	0.0322	0.5366	neutral	0.113115
0.0082016	-2.0825	0.9625	0.0011	0.531	neutral	0.0165993
0.0054011	-2.2652	0.9749	0.0019	0.5312	neutral	0.0110399
0.0080016	-2.0933	0.9641	0.004	0.5316	neutral	0.0158779
0.0038008	-2.4185	0.9768	0.0004	0.5309	neutral	0.0101943
0.0084017	-2.072	0.9611	0.0018	0.5312	neutral	0.0172314
0.0066013	-2.1775	0.9716	0.0015	0.5311	neutral	0.0125125
0.0056011	-2.2493	0.9745	0.0004	0.5309	neutral	0.0112182
0.005001	-2.2988	0.9756	0.0004	0.5309	neutral	0.0107282
0.0092018	-2.0321	0.9547	0.0009	0.531	neutral	0.0201331
0.0088018	-2.0516	0.9581	0.0039	0.5316	neutral	0.0185892
0.0062012	-2.2048	0.9728	0.0003	0.5309	neutral	0.0119764
0.26685	-0.43892	0.2806	0.4668	0.6072	neutral	0.551912
0.0080016	-2.0933	0.9641	0.0003	0.5309	neutral	0.0158779
0.0082016	-2.0825	0.9625	0	0.5308	neutral	0.0165993
0.019204	-1.7082	0.854	0.0168	0.5339	neutral	0.0685421
0.015603	-1.8	0.8881	0.0099	0.5327	neutral	0.0515381
0.0090018	-2.0417	0.9564	0.0009	0.531	neutral	0.0193604
0.005001	-2.2988	0.9756	0.0018	0.5312	neutral	0.0107282
0.0054011	-2.2652	0.9749	0.0002	0.5309	neutral	0.0110399
0.0072014	-2.1394	0.9688	0.0028	0.5314	neutral	0.0137659
0.012002	-1.9155	0.9244	0.0103	0.5327	neutral	0.0341401
0.0078016	-2.1044	0.9653	0.0007	0.531	neutral	0.0153377
0.0070014	-2.1518	0.9697	0.0013	0.5311	neutral	0.0133626
0.0060012	-2.2191	0.9735	0.0001	0.5309	neutral	0.011664
0.0070014	-2.1518	0.9697	0.0025	0.5314	neutral	0.0133626
0.0066013	-2.1775	0.9716	0.004	0.5316	neutral	0.0125125
0.012803	-1.8871	0.9157	0.0092	0.5326	neutral	0.0382468
0.0096019	-2.0135	0.9511	0.0049	0.5318	neutral	0.0217738
0.0076015	-2.1158	0.9665	0.0051	0.5318	neutral	0.0147981
0.0086017	-2.0617	0.9597	0.0021	0.5312	neutral	0.0178645
0.0084017	-2.072	0.9611	0.0036	0.5315	neutral	0.0172314
0.0054011	-2.2652	0.9749	0.0016	0.5312	neutral	0.0110399
0.0070014	-2.1518	0.9697	0.0005	0.5309	neutral	0.0133626
0.0084017	-2.072	0.9611	0.0032	0.5314	neutral	0.0172314
0.005201	-2.2816	0.9753	0.0008	0.531	neutral	0.0108618
0.005001	-2.2988	0.9756	0.0003	0.5309	neutral	0.0107282
0.010802	-1.9618	0.9378	0.0083	0.5323	neutral	0.0278898
0.0054011	-2.2652	0.9749	0.0012	0.5311	neutral	0.0110399
0.0072014	-2.1394	0.9688	0.0028	0.5314	neutral	0.0137659
0.0072014	-2.1394	0.9688	0.0009	0.531	neutral	0.0137659
0.0054011	-2.2652	0.9749	0	0.5309	neutral	0.0110399
0.010402	-1.9783	0.9426	0.0061	0.5319	neutral	0.0256726
0.010602	-1.97	0.9402	0.0093	0.5324	neutral	0.0267798
0.0068014	-2.1644	0.9707	0.003	0.5314	neutral	0.012915
0.0070014	-2.1518	0.9697	0.0002	0.5309	neutral	0.0133626
0.005201	-2.2816	0.9753	0.0005	0.5309	neutral	0.0108618
0.0068014	-2.1644	0.9707	0.0013	0.5311	neutral	0.012915
0.0090018	-2.0417	0.9564	0.0037	0.5315	neutral	0.0193604
0.0044009	-2.3545	0.9763	0.0006	0.531	neutral	0.0104167
0.0056011	-2.2493	0.9745	0	0.5309	neutral	0.0112182
0.011002	-1.9537	0.9356	0.0059	0.5319	neutral	0.0289098
0.012803	-1.8871	0.9157	0.0124	0.5331	neutral	0.0382468
0.013603	-1.8604	0.9075	0.0108	0.5328	neutral	0.0421534
0.0042008	-2.3748	0.9765	0.0002	0.5309	neutral	0.0103278
0.010602	-1.97	0.9402	0.0006	0.5309	neutral	0.0267798
0.005001	-2.2988	0.9756	0.0004	0.5309	neutral	0.0107282
0.0074015	-2.1275	0.9676	0.0027	0.5314	neutral	0.0143041
0.0056011	-2.2493	0.9745	0.0013	0.5311	neutral	0.0112182
0.0092018	-2.0321	0.9547	0.0018	0.5312	neutral	0.0201331
0.0072014	-2.1394	0.9688	0.0021	0.5312	neutral	0.0137659
0.0062012	-2.2048	0.9728	0.0013	0.5311	neutral	0.0119764
0.0054011	-2.2652	0.9749	0.0003	0.5309	neutral	0.0110399
0.016603	-1.7725	0.8776	0.0167	0.5337	neutral	0.0567034
0.0068014	-2.1644	0.9707	0.0013	0.5311	neutral	0.012915
0.026805	-1.56	0.7943	0.0255	0.5355	neutral	0.100015
0.0056011	-2.2493	0.9745	0.0027	0.5314	neutral	0.0112182
0.0084017	-2.072	0.9611	0.0014	0.5311	neutral	0.0172314
0.0062012	-2.2048	0.9728	0.0014	0.5311	neutral	0.0119764
0.0060012	-2.2191	0.9735	0.0029	0.5314	neutral	0.011664
0.014403	-1.8353	0.8992	0.0114	0.5329	neutral	0.0461437
0.0042008	-2.3748	0.9765	0.0001	0.5309	neutral	0.0103278
0.0094019	-2.0227	0.953	0.0029	0.5313	neutral	0.0209071
0.009802	-2.0044	0.9491	0.0001	0.5308	neutral	0.022688
0.013403	-1.8669	0.9095	0.0107	0.5328	neutral	0.0411973
0.011202	-1.9458	0.9336	0.0085	0.5324	neutral	0.0298392
0.0060012	-2.2191	0.9735	0.0019	0.5312	neutral	0.011664
0.0076015	-2.1158	0.9665	0.0018	0.5312	neutral	0.0147981
0.0070014	-2.1518	0.9697	0.0013	0.5311	neutral	0.0133626
0.010802	-1.9618	0.9378	0.0076	0.5322	neutral	0.0278898
0.0058012	-2.234	0.974	0.0009	0.531	neutral	0.011441
0.0078016	-2.1044	0.9653	0.0021	0.5312	neutral	0.0153377
0.010402	-1.9783	0.9426	0.0028	0.5313	neutral	0.0256726
0.009802	-2.0044	0.9491	0.0042	0.5316	neutral	0.022688
0.0082016	-2.0825	0.9625	0.0009	0.531	neutral	0.0165993
0.010802	-1.9618	0.9378	0.0021	0.5312	neutral	0.0278898
0.0082016	-2.0825	0.9625	0.0019	0.5312	neutral	0.0165993
0.0040008	-2.3961	0.9766	0.0005	0.531	neutral	0.0102833
0.012002	-1.9155	0.9244	0.0125	0.533	neutral	0.0341401
0.005201	-2.2816	0.9753	0.002	0.5312	neutral	0.0108618
0.0066013	-2.1775	0.9716	0.0011	0.5311	neutral	0.0125125
0.025005	-1.591	0.8063	0.0244	0.5353	neutral	0.0935033
0.016203	-1.7833	0.8821	0.0131	0.5332	neutral	0.0544822
0.0074015	-2.1275	0.9676	0.0041	0.5316	neutral	0.0143041
0.010602	-1.97	0.9402	0.0009	0.531	neutral	0.0267798
0.0074015	-2.1275	0.9676	0	0.5308	neutral	0.0143041
0.010402	-1.9783	0.9426	0.0041	0.5316	neutral	0.0256726
0.010402	-1.9783	0.9426	0.0043	0.5316	neutral	0.0256726
0.017203	-1.7568	0.8722	0.0163	0.5337	neutral	0.0593839
0.0076015	-2.1158	0.9665	0.0031	0.5314	neutral	0.0147981
0.0084017	-2.072	0.9611	0.0049	0.5317	neutral	0.0172314
0.0078016	-2.1044	0.9653	0.004	0.5316	neutral	0.0153377
0.0034007	-2.467	0.9769	0.0005	0.531	neutral	0.0101499
0.0082016	-2.0825	0.9625	0.0034	0.5315	neutral	0.0165993
0.0074015	-2.1275	0.9676	0.0038	0.5316	neutral	0.0143041
0.0064013	-2.1909	0.9722	0	0.5309	neutral	0.0122444
0.0056011	-2.2493	0.9745	0.0014	0.5311	neutral	0.0112182
0.011002	-1.9537	0.9356	0.001	0.531	neutral	0.0289098
0.0082016	-2.0825	0.9625	0.005	0.5318	neutral	0.0165993
0.018004	-1.7368	0.8652	0.0157	0.5335	neutral	0.0628835
0.0056011	-2.2493	0.9745	0.0006	0.531	neutral	0.0112182
0.0064013	-2.1909	0.9722	0.0032	0.5315	neutral	0.0122444
0.0072014	-2.1394	0.9688	0.0011	0.531	neutral	0.0137659
0.011202	-1.9458	0.9336	0.0066	0.5321	neutral	0.0298392
0.0078016	-2.1044	0.9653	0.0029	0.5314	neutral	0.0153377
0.028606	-1.5309	0.7786	0.0416	0.5377	neutral	0.108686
0.029606	-1.5156	0.7672	0.0353	0.5367	neutral	0.115091
0.014203	-1.8414	0.9011	0.014	0.5332	neutral	0.045227
0.0032006	-2.4934	0.9769	0.0005	0.531	neutral	0.0101499
0.0080016	-2.0933	0.9641	0.0014	0.5311	neutral	0.0158779
0.041608	-1.3624	0.6821	0.0519	0.5399	neutral	0.166152
0.0068014	-2.1644	0.9707	0	0.5308	neutral	0.012915
0.022805	-1.632	0.824	0.0248	0.5352	neutral	0.0840728
0.041008	-1.3689	0.6872	0.0471	0.539	neutral	0.162917
0.015003	-1.8173	0.8938	0.0144	0.5334	neutral	0.0487596
0.0036007	-2.442	0.9768	0.0009	0.531	neutral	0.0101943
0.005001	-2.2988	0.9756	0.0014	0.5311	neutral	0.0107282
0.0076015	-2.1158	0.9665	0.0022	0.5313	neutral	0.0147981
0.0080016	-2.0933	0.9641	0.003	0.5314	neutral	0.0158779
0.40008	-0.17595	0.19	0.6693	0.6419	neutral	0.721246
0.0094019	-2.0227	0.953	0.0067	0.5321	neutral	0.0209071
0.0074015	-2.1275	0.9676	0.0017	0.5312	neutral	0.0143041
0.0094019	-2.0227	0.953	0.0036	0.5315	neutral	0.0209071
0.0068014	-2.1644	0.9707	0.0023	0.5313	neutral	0.012915
0.0054011	-2.2652	0.9749	0.0012	0.5311	neutral	0.0110399
0.010202	-1.9869	0.945	0.0044	0.5317	neutral	0.0245682
0.010602	-1.97	0.9402	0.0013	0.5311	neutral	0.0267798
0.0066013	-2.1775	0.9716	0.0008	0.531	neutral	0.0125125
0.012202	-1.9082	0.9221	0.0107	0.5327	neutral	0.035222
0.009802	-2.0044	0.9491	0.006	0.5319	neutral	0.022688
0.0086017	-2.0617	0.9597	0.0043	0.5316	neutral	0.0178645
0.0068014	-2.1644	0.9707	0.0035	0.5315	neutral	0.012915
0.0064013	-2.1909	0.9722	0.0016	0.5312	neutral	0.0122444
0.0088018	-2.0516	0.9581	0.001	0.531	neutral	0.0185892
0.0068014	-2.1644	0.9707	0.0023	0.5313	neutral	0.012915
0.010402	-1.9783	0.9426	0.0061	0.532	neutral	0.0256726
0.0060012	-2.2191	0.9735	0.0002	0.5309	neutral	0.011664
0.0060012	-2.2191	0.9735	0.0008	0.531	neutral	0.011664
0.0092018	-2.0321	0.9547	0.0061	0.532	neutral	0.0201331
0.013403	-1.8669	0.9095	0.0126	0.533	neutral	0.0411973
0.0096019	-2.0135	0.9511	0.0057	0.5319	neutral	0.0217738
0.0090018	-2.0417	0.9564	0.0042	0.5316	neutral	0.0193604
0.010402	-1.9783	0.9426	0.0051	0.5318	neutral	0.0256726
0.0084017	-2.072	0.9611	0.004	0.5316	neutral	0.0172314
0.0080016	-2.0933	0.9641	0.0001	0.5308	neutral	0.0158779
0.0072014	-2.1394	0.9688	0.0027	0.5314	neutral	0.0137659
0.0038008	-2.4185	0.9768	0.0003	0.5309	neutral	0.0101943
0.0084017	-2.072	0.9611	0.0036	0.5315	neutral	0.0172314
0.0078016	-2.1044	0.9653	0.0002	0.5309	neutral	0.0153377
0.0084017	-2.072	0.9611	0.0043	0.5316	neutral	0.0172314
0.012402	-1.9011	0.9199	0.0095	0.5326	neutral	0.0362594
0.0096019	-2.0135	0.9511	0.0031	0.5314	neutral	0.0217738
0.81476	0.6433	0.0523	1.3829	0.7589	neutral	1.2815
0.0060012	-2.2191	0.9735	0.002	0.5312	neutral	0.011664
0.0066013	-2.1775	0.9716	0.0024	0.5313	neutral	0.0125125
0.0066013	-2.1775	0.9716	0.003	0.5314	neutral	0.0125125
0.0078016	-2.1044	0.9653	0.0004	0.5309	neutral	0.0153377
0.004801	-2.3166	0.9759	0.0013	0.5311	neutral	0.0105947
0.0086017	-2.0617	0.9597	0.0027	0.5313	neutral	0.0178645
0.015603	-1.8	0.8881	0.0131	0.5332	neutral	0.0515381
0.0080016	-2.0933	0.9641	0.0021	0.5312	neutral	0.0158779
0.0060012	-2.2191	0.9735	0.001	0.531	neutral	0.011664
0.0056011	-2.2493	0.9745	0.0018	0.5312	neutral	0.0112182
0.014403	-1.8353	0.8992	0.012	0.533	neutral	0.0461437
0.011002	-1.9537	0.9356	0.002	0.5312	neutral	0.0289098
0.0044009	-2.3545	0.9763	0.0022	0.5313	neutral	0.0104167
0.0070014	-2.1518	0.9697	0.0037	0.5316	neutral	0.0133626
0.0086017	-2.0617	0.9597	0.004	0.5316	neutral	0.0178645
0.016203	-1.7833	0.8821	0.013	0.5332	neutral	0.0544822
0.0072014	-2.1394	0.9688	0.0001	0.5309	neutral	0.0137659
0.0040008	-2.3961	0.9766	0.0009	0.531	neutral	0.0102833
0.0062012	-2.2048	0.9728	0.0022	0.5313	neutral	0.0119764
0.0058012	-2.234	0.974	0.003	0.5314	neutral	0.011441
0.16643	-0.6997	0.3828	0.2043	0.5673	neutral	0.417028
0.0084017	-2.072	0.9611	0.0006	0.531	neutral	0.0172314
0.036407	-1.4227	0.7122	0.0341	0.5371	neutral	0.147398
0.0072014	-2.1394	0.9688	0.0006	0.531	neutral	0.0137659
0.005201	-2.2816	0.9753	0.0018	0.5312	neutral	0.0108618
0.0076015	-2.1158	0.9665	0.002	0.5312	neutral	0.0147981
0.013403	-1.8669	0.9095	0.0098	0.5327	neutral	0.0411973
0.0044009	-2.3545	0.9763	0.0003	0.5309	neutral	0.0104167
0.0058012	-2.234	0.974	0.0007	0.531	neutral	0.011441
0.0054011	-2.2652	0.9749	0.0012	0.5311	neutral	0.0110399
0.024205	-1.6055	0.8124	0.0259	0.5354	neutral	0.0902301
0.024005	-1.6091	0.8143	0.0216	0.5348	neutral	0.0892156
0.005201	-2.2816	0.9753	0.0004	0.5309	neutral	0.0108618
0.0096019	-2.0135	0.9511	0.0036	0.5315	neutral	0.0217738
0.0054011	-2.2652	0.9749	0.0002	0.5309	neutral	0.0110399
0.054411	-1.24	0.6068	0.0682	0.5429	neutral	0.216954
0.0056011	-2.2493	0.9745	0.0015	0.5311	neutral	0.0112182
0.0076015	-2.1158	0.9665	0.0027	0.5313	neutral	0.0147981
0.005001	-2.2988	0.9756	0.0011	0.5311	neutral	0.0107282
0.0060012	-2.2191	0.9735	0.0013	0.5311	neutral	0.011664
0.0068014	-2.1644	0.9707	0.0008	0.531	neutral	0.012915
0.0084017	-2.072	0.9611	0.0011	0.5311	neutral	0.0172314
0.24925	-0.47886	0.2886	0.3217	0.5876	neutral	0.539704
0.0038008	-2.4185	0.9768	0.0005	0.531	neutral	0.0101943
0.0054011	-2.2652	0.9749	0.0013	0.5311	neutral	0.0110399
0.0054011	-2.2652	0.9749	0.0004	0.5309	neutral	0.0110399
0.011002	-1.9537	0.9356	0.0049	0.5317	neutral	0.0289098
0.0078016	-2.1044	0.9653	0.0011	0.5311	neutral	0.0153377
0.0096019	-2.0135	0.9511	0.0024	0.5313	neutral	0.0217738
0.0092018	-2.0321	0.9547	0.0015	0.5311	neutral	0.0201331
0.005201	-2.2816	0.9753	0.0012	0.5311	neutral	0.0108618
0.0060012	-2.2191	0.9735	0.0019	0.5312	neutral	0.011664
0.009802	-2.0044	0.9491	0.0005	0.5309	neutral	0.022688
0.0090018	-2.0417	0.9564	0.0039	0.5316	neutral	0.0193604
0.010002	-1.9955	0.947	0.0045	0.5316	neutral	0.02365
0.0060012	-2.2191	0.9735	0.0013	0.5311	neutral	0.011664
0.010402	-1.9783	0.9426	0.0055	0.5317	neutral	0.0256726
0.0064013	-2.1909	0.9722	0.0029	0.5314	neutral	0.0122444
0.0062012	-2.2048	0.9728	0.0003	0.5309	neutral	0.0119764
0.0060012	-2.2191	0.9735	0.0006	0.531	neutral	0.011664
0.017203	-1.7568	0.8722	0.0171	0.5339	neutral	0.0593839
0.0082016	-2.0825	0.9625	0.0045	0.5317	neutral	0.0165993
0.0086017	-2.0617	0.9597	0.004	0.5316	neutral	0.0178645
0.0074015	-2.1275	0.9676	0.003	0.5314	neutral	0.0143041
0.013803	-1.854	0.9049	0.0094	0.5326	neutral	0.0433994
0.015003	-1.8173	0.8938	0.0117	0.533	neutral	0.0487596
0.012202	-1.9082	0.9221	0.0045	0.5316	neutral	0.035222
0.0094019	-2.0227	0.953	0.0041	0.5316	neutral	0.0209071
0.0066013	-2.1775	0.9716	0.0001	0.5309	neutral	0.0125125
0.0054011	-2.2652	0.9749	0.001	0.531	neutral	0.0110399
0.026605	-1.5633	0.7966	0.0269	0.5357	neutral	0.0987597
0.0070014	-2.1518	0.9697	0.0007	0.531	neutral	0.0133626
0.039808	-1.3824	0.6944	0.0536	0.54	neutral	0.15839
0.0072014	-2.1394	0.9688	0.0019	0.5312	neutral	0.0137659
0.0060012	-2.2191	0.9735	0.0006	0.531	neutral	0.011664
0.010602	-1.97	0.9402	0.0054	0.5318	neutral	0.0267798
0.0080016	-2.0933	0.9641	0.0011	0.5311	neutral	0.0158779
0.0062012	-2.2048	0.9728	0.0011	0.531	neutral	0.0119764
0.005001	-2.2988	0.9756	0	0.5308	neutral	0.0107282
0.0082016	-2.0825	0.9625	0.0041	0.5316	neutral	0.0165993
0.0080016	-2.0933	0.9641	0.0018	0.5312	neutral	0.0158779
0.011802	-1.9229	0.9267	0.0084	0.5324	neutral	0.0330608
0.0078016	-2.1044	0.9653	0.0046	0.5317	neutral	0.0153377
0.0054011	-2.2652	0.9749	0.001	0.531	neutral	0.0110399
0.0064013	-2.1909	0.9722	0.0022	0.5313	neutral	0.0122444
0.012002	-1.9155	0.9244	0.0059	0.5319	neutral	0.0341401
0.0062012	-2.2048	0.9728	0.0003	0.5309	neutral	0.0119764
0.0082016	-2.0825	0.9625	0.0054	0.5318	neutral	0.0165993
0.012002	-1.9155	0.9244	0.0069	0.5322	neutral	0.0341401
0.0068014	-2.1644	0.9707	0.0005	0.531	neutral	0.012915
0.0078016	-2.1044	0.9653	0.004	0.5316	neutral	0.0153377
0.0054011	-2.2652	0.9749	0	0.5309	neutral	0.0110399
0.011402	-1.938	0.9316	0.0095	0.5326	neutral	0.0307705
0.010002	-1.9955	0.947	0.0059	0.5319	neutral	0.02365
0.012402	-1.9011	0.9199	0.0054	0.5318	neutral	0.0362594
0.0068014	-2.1644	0.9707	0.0007	0.531	neutral	0.012915
0.0062012	-2.2048	0.9728	0.0011	0.531	neutral	0.0119764
0.0060012	-2.2191	0.9735	0	0.5308	neutral	0.011664
0.005001	-2.2988	0.9756	0.0023	0.5313	neutral	0.0107282
0.0066013	-2.1775	0.9716	0.002	0.5312	neutral	0.0125125
0.014403	-1.8353	0.8992	0.0127	0.5331	neutral	0.0461437
0.0082016	-2.0825	0.9625	0.0014	0.5311	neutral	0.0165993
0.0078016	-2.1044	0.9653	0.0026	0.5313	neutral	0.0153377
0.0078016	-2.1044	0.9653	0.0021	0.5312	neutral	0.0153377
0.011202	-1.9458	0.9336	0.0075	0.5322	neutral	0.0298392
0.0042008	-2.3748	0.9765	0.0005	0.5309	neutral	0.0103278
0.009802	-2.0044	0.9491	0.001	0.531	neutral	0.022688
0.0072014	-2.1394	0.9688	0.0033	0.5315	neutral	0.0137659
0.016403	-1.7779	0.8794	0.0151	0.5334	neutral	0.0558135
0.016003	-1.7888	0.8838	0.0128	0.5331	neutral	0.053646
0.0064013	-2.1909	0.9722	0.0004	0.5309	neutral	0.0122444
0.0094019	-2.0227	0.953	0.002	0.5312	neutral	0.0209071
0.005201	-2.2816	0.9753	0.0022	0.5313	neutral	0.0108618
0.004801	-2.3166	0.9759	0.0004	0.5309	neutral	0.0105947
0.012603	-1.894	0.9175	0.0073	0.5322	neutral	0.0373939
0.019204	-1.7082	0.854	0.0189	0.5343	neutral	0.0685421
0.0062012	-2.2048	0.9728	0.0011	0.5311	neutral	0.0119764
0.0082016	-2.0825	0.9625	0.0008	0.531	neutral	0.0165993
0.009802	-2.0044	0.9491	0.001	0.531	neutral	0.022688
0.0066013	-2.1775	0.9716	0.0005	0.5309	neutral	0.0125125
0.0078016	-2.1044	0.9653	0.0041	0.5316	neutral	0.0153377
0.009802	-2.0044	0.9491	0.0042	0.5316	neutral	0.022688
0.0078016	-2.1044	0.9653	0.0015	0.5311	neutral	0.0153377
0.0056011	-2.2493	0.9745	0.0004	0.5309	neutral	0.0112182
0.0058012	-2.234	0.974	0.0022	0.5313	neutral	0.011441
0.0074015	-2.1275	0.9676	0.0006	0.5309	neutral	0.0143041
0.0068014	-2.1644	0.9707	0.0013	0.5311	neutral	0.012915
0.0060012	-2.2191	0.9735	0.0014	0.5311	neutral	0.011664
0.0080016	-2.0933	0.9641	0.0032	0.5315	neutral	0.0158779
0.0090018	-2.0417	0.9564	0.0059	0.5319	neutral	0.0193604
0.010802	-1.9618	0.9378	0.006	0.5319	neutral	0.0278898
0.0086017	-2.0617	0.9597	0.0043	0.5316	neutral	0.0178645
0.0084017	-2.072	0.9611	0.0008	0.531	neutral	0.0172314
0.0046009	-2.3352	0.9761	0.0011	0.5311	neutral	0.0105057
0.0094019	-2.0227	0.953	0.0015	0.5311	neutral	0.0209071
0.0070014	-2.1518	0.9697	0.0027	0.5313	neutral	0.0133626
0.031806	-1.4834	0.7474	0.0308	0.5364	neutral	0.126447
0.0074015	-2.1275	0.9676	0.0025	0.5313	neutral	0.0143041
0.0096019	-2.0135	0.9511	0.0045	0.5317	neutral	0.0217738
0.0042008	-2.3748	0.9765	0.0008	0.531	neutral	0.0103278
0.054811	-1.2367	0.6055	0.0711	0.5431	neutral	0.217886
0.013803	-1.854	0.9049	0.0103	0.5327	neutral	0.0433994
0.0058012	-2.234	0.974	0.0001	0.5309	neutral	0.011441
0.0094019	-2.0227	0.953	0.0025	0.5313	neutral	0.0209071
0.0096019	-2.0135	0.9511	0.0021	0.5312	neutral	0.0217738
0.0078016	-2.1044	0.9653	0.0021	0.5312	neutral	0.0153377
0.0092018	-2.0321	0.9547	0.0045	0.5317	neutral	0.0201331
0.0066013	-2.1775	0.9716	0.0011	0.5311	neutral	0.0125125
0.0056011	-2.2493	0.9745	0.0016	0.5312	neutral	0.0112182
0.016003	-1.7888	0.8838	0.0122	0.533	neutral	0.053646
0.0062012	-2.2048	0.9728	0.0032	0.5314	neutral	0.0119764
0.010002	-1.9955	0.947	0.0026	0.5313	neutral	0.02365
0.0086017	-2.0617	0.9597	0.0008	0.531	neutral	0.0178645
0.0088018	-2.0516	0.9581	0.0017	0.5311	neutral	0.0185892
0.0084017	-2.072	0.9611	0.004	0.5316	neutral	0.0172314
0.0080016	-2.0933	0.9641	0.0037	0.5315	neutral	0.0158779
0.0096019	-2.0135	0.9511	0.0046	0.5317	neutral	0.0217738
0.0080016	-2.0933	0.9641	0.0009	0.531	neutral	0.0158779
0.010602	-1.97	0.9402	0.0018	0.5312	neutral	0.0267798
0.0092018	-2.0321	0.9547	0.0036	0.5315	neutral	0.0201331
0.0056011	-2.2493	0.9745	0.0019	0.5312	neutral	0.0112182
0.0076015	-2.1158	0.9665	0.0014	0.5311	neutral	0.0147981
0.0046009	-2.3352	0.9761	0	0.5308	neutral	0.0105057
0.0038008	-2.4185	0.9768	0.0005	0.531	neutral	0.0101943
0.0046009	-2.3352	0.9761	0.0001	0.5309	neutral	0.0105057
0.010202	-1.9869	0.945	0.0049	0.5317	neutral	0.0245682
0.0096019	-2.0135	0.9511	0.0033	0.5315	neutral	0.0217738
0.0056011	-2.2493	0.9745	0.0005	0.531	neutral	0.0112182
0.022805	-1.632	0.824	0.0193	0.5344	neutral	0.0840728
0.0056011	-2.2493	0.9745	0.0011	0.5311	neutral	0.0112182
0.0058012	-2.234	0.974	0	0.5309	neutral	0.011441
0.0080016	-2.0933	0.9641	0.0029	0.5314	neutral	0.0158779
0.0062012	-2.2048	0.9728	0.0014	0.5311	neutral	0.0119764
0.0094019	-2.0227	0.953	0.001	0.531	neutral	0.0209071
0.011402	-1.938	0.9316	0.0067	0.5321	neutral	0.0307705
0.0076015	-2.1158	0.9665	0.0035	0.5315	neutral	0.0147981
0.0072014	-2.1394	0.9688	0.0016	0.5312	neutral	0.0137659
0.0078016	-2.1044	0.9653	0.0027	0.5314	neutral	0.0153377
0.0072014	-2.1394	0.9688	0.0027	0.5314	neutral	0.0137659
0.0076015	-2.1158	0.9665	0.0001	0.5308	neutral	0.0147981
0.020804	-1.6727	0.8405	0.0173	0.5339	neutral	0.0754623
0.0082016	-2.0825	0.9625	0.0001	0.5309	neutral	0.0165993
0.005201	-2.2816	0.9753	0.0003	0.5309	neutral	0.0108618
0.083617	-1.0398	0.5076	0.1024	0.549	neutral	0.294478
0.012002	-1.9155	0.9244	0.008	0.5323	neutral	0.0341401
0.010202	-1.9869	0.945	0.0009	0.531	neutral	0.0245682
0.0068014	-2.1644	0.9707	0.0003	0.5309	neutral	0.012915
0.0080016	-2.0933	0.9641	0.0031	0.5313	neutral	0.0158779
0.0054011	-2.2652	0.9749	0	0.5309	neutral	0.0110399
0.077816	-1.0738	0.5259	0.096	0.5478	neutral	0.279097
0.0074015	-2.1275	0.9676	0.0029	0.5314	neutral	0.0143041
0.015803	-1.7943	0.8861	0.0125	0.5331	neutral	0.0525173
0.0080016	-2.0933	0.9641	0.0011	0.531	neutral	0.0158779
0.0070014	-2.1518	0.9697	0.0029	0.5314	neutral	0.0133626
0.0064013	-2.1909	0.9722	0.0005	0.531	neutral	0.0122444
0.04881	-1.2898	0.64	0.0652	0.542	neutral	0.19382
0.019204	-1.7082	0.854	0.0223	0.5347	neutral	0.0685421
0.018604	-1.7222	0.8602	0.0159	0.5337	neutral	0.0654006
0.0084017	-2.072	0.9611	0.0028	0.5314	neutral	0.0172314
0.0060012	-2.2191	0.9735	0.0023	0.5313	neutral	0.011664
0.0040008	-2.3961	0.9766	0	0.5309	neutral	0.0102833
0.0056011	-2.2493	0.9745	0.0008	0.531	neutral	0.0112182
0.0036007	-2.442	0.9768	0.0011	0.5311	neutral	0.0101943
0.0092018	-2.0321	0.9547	0.0051	0.5318	neutral	0.0201331
0.0070014	-2.1518	0.9697	0.0015	0.5311	neutral	0.0133626
0.0070014	-2.1518	0.9697	0.0004	0.5309	neutral	0.0133626
0.011802	-1.9229	0.9267	0.0028	0.5313	neutral	0.0330608
0.010402	-1.9783	0.9426	0.0077	0.5323	neutral	0.0256726
0.0092018	-2.0321	0.9547	0.0023	0.5312	neutral	0.0201331
0.004801	-2.3166	0.9759	0.0009	0.531	neutral	0.0105947
0.0070014	-2.1518	0.9697	0.0034	0.5315	neutral	0.0133626
0.0088018	-2.0516	0.9581	0.005	0.5318	neutral	0.0185892
0.0058012	-2.234	0.974	0.0006	0.531	neutral	0.011441
0.004801	-2.3166	0.9759	0.0003	0.5309	neutral	0.0105947
0.0086017	-2.0617	0.9597	0.0025	0.5313	neutral	0.0178645
0.0058012	-2.234	0.974	0.0024	0.5313	neutral	0.011441
0.042408	-1.3537	0.6786	0.0534	0.5401	neutral	0.168386
0.0076015	-2.1158	0.9665	0.0032	0.5315	neutral	0.0147981
0.087017	-1.0209	0.4945	0.1194	0.5514	neutral	0.305834
0.023805	-1.6129	0.8172	0.0333	0.5363	neutral	0.0876716
0.011402	-1.938	0.9316	0.0009	0.531	neutral	0.0307705
0.014003	-1.8477	0.9029	0.0127	0.5332	neutral	0.0443603
0.68674	0.34088	0.093	1.1822	0.7252	neutral	1.03152
0.020404	-1.6813	0.8447	0.0189	0.5342	neutral	0.0732975
0.0056011	-2.2493	0.9745	0.001	0.531	neutral	0.0112182
0.010202	-1.9869	0.945	0.0036	0.5315	neutral	0.0245682
0.015003	-1.8173	0.8938	0.0099	0.5327	neutral	0.0487596
0.0062012	-2.2048	0.9728	0.0021	0.5312	neutral	0.0119764
0.012803	-1.8871	0.9157	0.0104	0.5328	neutral	0.0382468
0.0072014	-2.1394	0.9688	0.0023	0.5313	neutral	0.0137659
0.0080016	-2.0933	0.9641	0.001	0.531	neutral	0.0158779
0.0056011	-2.2493	0.9745	0.0004	0.5309	neutral	0.0112182
0.0076015	-2.1158	0.9665	0.0007	0.531	neutral	0.0147981
0.020404	-1.6813	0.8447	0.0249	0.5351	neutral	0.0732975
0.0088018	-2.0516	0.9581	0.0053	0.5318	neutral	0.0185892
0.011202	-1.9458	0.9336	0.0055	0.5319	neutral	0.0298392
0.0062012	-2.2048	0.9728	0.0029	0.5314	neutral	0.0119764
0.0066013	-2.1775	0.9716	0.0005	0.531	neutral	0.0125125
0.0094019	-2.0227	0.953	0.0064	0.532	neutral	0.0209071
0.029806	-1.5126	0.7646	0.0368	0.537	neutral	0.116566
0.014403	-1.8353	0.8992	0.011	0.5328	neutral	0.0461437
0.021204	-1.6643	0.8385	0.0176	0.5341	neutral	0.0764969
0.031006	-1.4949	0.7531	0.032	0.5366	neutral	0.123147
0.026405	-1.5667	0.7979	0.0284	0.5358	neutral	0.0980515
0.010602	-1.97	0.9402	0.0037	0.5314	neutral	0.0267798
0.019804	-1.6946	0.8483	0.0186	0.5341	neutral	0.0714505
0.0076015	-2.1158	0.9665	0.0042	0.5316	neutral	0.0147981
0.0088018	-2.0516	0.9581	0.002	0.5312	neutral	0.0185892
0.0096019	-2.0135	0.9511	0.0059	0.5319	neutral	0.0217738
0.0080016	-2.0933	0.9641	0.0039	0.5316	neutral	0.0158779
0.0076015	-2.1158	0.9665	0.0027	0.5314	neutral	0.0147981
0.0076015	-2.1158	0.9665	0.0044	0.5317	neutral	0.0147981
0.0076015	-2.1158	0.9665	0.0031	0.5314	neutral	0.0147981
0.0040008	-2.3961	0.9766	0.0007	0.531	neutral	0.0102833
0.023005	-1.6281	0.8225	0.028	0.5357	neutral	0.0848641
0.0056011	-2.2493	0.9745	0.0034	0.5315	neutral	0.0112182
0.0064013	-2.1909	0.9722	0.0006	0.531	neutral	0.0122444
0.0090018	-2.0417	0.9564	0.0017	0.5312	neutral	0.0193604
0.0062012	-2.2048	0.9728	0.0012	0.5311	neutral	0.0119764
0.009802	-2.0044	0.9491	0.0042	0.5316	neutral	0.022688
0.0094019	-2.0227	0.953	0.0041	0.5315	neutral	0.0209071
0.0082016	-2.0825	0.9625	0.0036	0.5315	neutral	0.0165993
0.013003	-1.8803	0.9135	0.0112	0.5328	neutral	0.0392914
0.0084017	-2.072	0.9611	0.0031	0.5314	neutral	0.0172314
0.020404	-1.6813	0.8447	0.0227	0.5347	neutral	0.0732975
0.011602	-1.9304	0.9291	0.0053	0.5317	neutral	0.0319375
0.0066013	-2.1775	0.9716	0.0013	0.5311	neutral	0.0125125
0.0056011	-2.2493	0.9745	0.0015	0.5311	neutral	0.0112182
0.0036007	-2.442	0.9768	0.0007	0.531	neutral	0.0101943
0.014203	-1.8414	0.9011	0.0093	0.5326	neutral	0.045227
0.0070014	-2.1518	0.9697	0.0016	0.5312	neutral	0.0133626
0.005201	-2.2816	0.9753	0.0019	0.5312	neutral	0.0108618
0.028606	-1.5309	0.7786	0.0361	0.5371	neutral	0.108686
0.0096019	-2.0135	0.9511	0.004	0.5316	neutral	0.0217738
0.024405	-1.6018	0.8107	0.0235	0.5351	neutral	0.0911398
0.0060012	-2.2191	0.9735	0.0024	0.5313	neutral	0.011664
0.0084017	-2.072	0.9611	0.0032	0.5314	neutral	0.0172314
0.010202	-1.9869	0.945	0.0062	0.532	neutral	0.0245682
0.011002	-1.9537	0.9356	0.0081	0.5324	neutral	0.0289098
0.010802	-1.9618	0.9378	0.0045	0.5316	neutral	0.0278898
0.011802	-1.9229	0.9267	0.0031	0.5314	neutral	0.0330608
0.0086017	-2.0617	0.9597	0.001	0.531	neutral	0.0178645
0.012603	-1.894	0.9175	0.01	0.5326	neutral	0.0373939
0.012002	-1.9155	0.9244	0.0103	0.5327	neutral	0.0341401
0.036807	-1.4178	0.7094	0.0389	0.5379	neutral	0.149109
0.0062012	-2.2048	0.9728	0.0004	0.5309	neutral	0.0119764
0.009802	-2.0044	0.9491	0.0058	0.5319	neutral	0.022688
0.0060012	-2.2191	0.9735	0.0013	0.5311	neutral	0.011664
0.0094019	-2.0227	0.953	0.0042	0.5316	neutral	0.0209071
0.0082016	-2.0825	0.9625	0.0045	0.5316	neutral	0.0165993
0.0076015	-2.1158	0.9665	0.0011	0.5311	neutral	0.0147981
0.010602	-1.97	0.9402	0.0046	0.5317	neutral	0.0267798
0.0096019	-2.0135	0.9511	0.0105	0.5326	neutral	0.0217738
0.0070014	-2.1518	0.9697	0.0031	0.5314	neutral	0.0133626
0.0066013	-2.1775	0.9716	0.0014	0.5311	neutral	0.0125125
0.005001	-2.2988	0.9756	0.0016	0.5312	neutral	0.0107282
0.0046009	-2.3352	0.9761	0.0006	0.531	neutral	0.0105057
0.0082016	-2.0825	0.9625	0.0014	0.5311	neutral	0.0165993
0.021404	-1.6601	0.8375	0.0172	0.534	neutral	0.0770152
0.0082016	-2.0825	0.9625	0.0012	0.5311	neutral	0.0165993
0.0066013	-2.1775	0.9716	0.0012	0.5311	neutral	0.0125125
0.0076015	-2.1158	0.9665	0.0008	0.531	neutral	0.0147981
0.0078016	-2.1044	0.9653	0.0004	0.5309	neutral	0.0153377
0.034207	-1.4508	0.7236	0.0324	0.5367	neutral	0.140501
0.0086017	-2.0617	0.9597	0.0003	0.5309	neutral	0.0178645
0.0034007	-2.467	0.9769	0.0003	0.5309	neutral	0.0101499
0.0068014	-2.1644	0.9707	0.0007	0.531	neutral	0.012915
0.0060012	-2.2191	0.9735	0.001	0.5311	neutral	0.011664
0.0082016	-2.0825	0.9625	0.0036	0.5316	neutral	0.0165993
0.0092018	-2.0321	0.9547	0.0036	0.5315	neutral	0.0201331
0.016803	-1.7672	0.8761	0.0113	0.533	neutral	0.0574463
0.0032006	-2.4934	0.9769	0.0006	0.531	neutral	0.0101499
0.028806	-1.5278	0.7749	0.0239	0.5353	neutral	0.110754
0.0062012	-2.2048	0.9728	0.0019	0.5312	neutral	0.0119764
0.013603	-1.8604	0.9075	0.0092	0.5325	neutral	0.0421534
0.028606	-1.5309	0.7786	0.024	0.5353	neutral	0.108686
0.013203	-1.8736	0.9117	0.0104	0.5327	neutral	0.040148
0.0088018	-2.0516	0.9581	0.0035	0.5315	neutral	0.0185892
0.0058012	-2.234	0.974	0.0018	0.5312	neutral	0.011441
0.0082016	-2.0825	0.9625	0.0033	0.5315	neutral	0.0165993
0.019604	-1.6991	0.8502	0.0173	0.534	neutral	0.0704789
0.009802	-2.0044	0.9491	0.0066	0.5321	neutral	0.022688
0.018204	-1.7319	0.8633	0.0127	0.5332	neutral	0.0638383
0.0068014	-2.1644	0.9707	0.0034	0.5315	neutral	0.012915
0.0058012	-2.234	0.974	0.003	0.5314	neutral	0.011441
0.0076015	-2.1158	0.9665	0.002	0.5312	neutral	0.0147981
0.0090018	-2.0417	0.9564	0.0024	0.5312	neutral	0.0193604
0.0058012	-2.234	0.974	0.0031	0.5314	neutral	0.011441
0.005201	-2.2816	0.9753	0.0008	0.531	neutral	0.0108618
0.004801	-2.3166	0.9759	0.0025	0.5313	neutral	0.0105947
0.085417	-1.0297	0.5011	0.1087	0.5499	neutral	0.300076
0.0076015	-2.1158	0.9665	0.0006	0.531	neutral	0.0147981
0.013803	-1.854	0.9049	0.0094	0.5326	neutral	0.0433994
0.0092018	-2.0321	0.9547	0.0061	0.532	neutral	0.0201331
0.0074015	-2.1275	0.9676	0.0034	0.5315	neutral	0.0143041
0.010002	-1.9955	0.947	0.0015	0.5311	neutral	0.02365
0.0058012	-2.234	0.974	0.0005	0.531	neutral	0.011441
0.16603	-0.70095	0.3859	0.2276	0.5704	neutral	0.413525
0.066213	-1.1493	0.5718	0.0909	0.5465	neutral	0.242756
0.077215	-1.0774	0.5298	0.102	0.5486	neutral	0.275888
0.0056011	-2.2493	0.9745	0.0009	0.531	neutral	0.0112182
0.64233	0.25427	0.1129	0.9709	0.6963	neutral	0.947306
0.0060012	-2.2191	0.9735	0.0022	0.5313	neutral	0.011664
0.032006	-1.4806	0.7437	0.0321	0.5366	neutral	0.128602
0.0068014	-2.1644	0.9707	0.0029	0.5314	neutral	0.012915
0.0094019	-2.0227	0.953	0.0033	0.5315	neutral	0.0209071
0.010402	-1.9783	0.9426	0.0089	0.5324	neutral	0.0256726
0.0082016	-2.0825	0.9625	0.0015	0.5311	neutral	0.0165993
0.0096019	-2.0135	0.9511	0.005	0.5318	neutral	0.0217738
0.0046009	-2.3352	0.9761	0.0005	0.531	neutral	0.0105057
0.0078016	-2.1044	0.9653	0.0051	0.5318	neutral	0.0153377
0.012603	-1.894	0.9175	0.0097	0.5326	neutral	0.0373939
0.004801	-2.3166	0.9759	0.0003	0.5309	neutral	0.0105947
0.0080016	-2.0933	0.9641	0.005	0.5318	neutral	0.0158779
0.0060012	-2.2191	0.9735	0.0002	0.5309	neutral	0.011664
0.010802	-1.9618	0.9378	0.0057	0.5318	neutral	0.0278898
0.0068014	-2.1644	0.9707	0.0023	0.5312	neutral	0.012915
0.0092018	-2.0321	0.9547	0.0036	0.5316	neutral	0.0201331
0.010002	-1.9955	0.947	0.0051	0.5318	neutral	0.02365
0.010202	-1.9869	0.945	0.0025	0.5313	neutral	0.0245682
0.0064013	-2.1909	0.9722	0.0003	0.5309	neutral	0.0122444
0.0082016	-2.0825	0.9625	0.0037	0.5316	neutral	0.0165993
0.0046009	-2.3352	0.9761	0.0005	0.531	neutral	0.0105057
0.0088018	-2.0516	0.9581	0.0041	0.5316	neutral	0.0185892
0.005201	-2.2816	0.9753	0.0001	0.5309	neutral	0.0108618
0.0058012	-2.234	0.974	0.0008	0.531	neutral	0.011441
0.012002	-1.9155	0.9244	0.0099	0.5326	neutral	0.0341401
0.0060012	-2.2191	0.9735	0.0028	0.5314	neutral	0.011664
0.0074015	-2.1275	0.9676	0.0009	0.531	neutral	0.0143041
0.0078016	-2.1044	0.9653	0.0018	0.5312	neutral	0.0153377
0.0064013	-2.1909	0.9722	0.0009	0.531	neutral	0.0122444
0.0072014	-2.1394	0.9688	0.002	0.5312	neutral	0.0137659
0.0064013	-2.1909	0.9722	0.0005	0.531	neutral	0.0122444
0.014603	-1.8292	0.8964	0.01	0.5327	neutral	0.0474982
0.014203	-1.8414	0.9011	0.0098	0.5327	neutral	0.045227
0.0044009	-2.3545	0.9763	0	0.5308	neutral	0.0104167
0.0090018	-2.0417	0.9564	0.0048	0.5317	neutral	0.0193604
[truncated: 5,475 more rows]
