# Supplementary material for: Genotyping-by-sequencing provides new genetic and taxonomic insights in the critical group of Centaurea tenorei
Source: Front Plant Sci. 2023 May 16;14:1130889. doi: 10.3389/fpls.2023.1130889 (PMC10228698; doi:10.3389/fpls.2023.1130889)
Supplement: Supplementary file 10 [file Table_5.xlsx]

## Sheet: Supplementary Table 5
Supplementary Table 5. Pairwise genetic differentiation between taxa calculated by FST. All the comparisons are significant at p < 0.001.
	intVA	intSM	lacCA	tenMO	monAV	intVI	cinCA	cixVA	cinMI	cinML	leuBA	panVE	deuMO	deuFI
intVA
intSM	0.131517
lacCA	0.248462	0.214214
tenMO	0.168741	0.119811	0.190857
monAV	0.216953	0.156576	0.178405	0.0921834
intVI	0.190493	0.196858	0.277101	0.209113	0.236806
cinCA	0.277466	0.33631	0.420964	0.371115	0.387819	0.353848
cixVA	0.347292	0.394374	0.464767	0.422799	0.421833	0.431551	0.490644
cinMI	0.351762	0.40825	0.468305	0.438566	0.433858	0.438274	0.441503	0.525516
cinML	0.359513	0.42428	0.481577	0.440044	0.43303	0.428686	0.334368	0.615918	0.567264
leuBA	0.45367	0.402451	0.410172	0.305685	0.240661	0.466002	0.650466	0.694528	0.705114	0.714095
panVE	0.479534	0.482185	0.501335	0.458639	0.407836	0.518369	0.66243	0.76248	0.723168	0.772095	0.702954
deuMO	0.485402	0.428957	0.447522	0.323182	0.264566	0.499335	0.7064	0.750236	0.765763	0.788823	0.324232	0.789351
deuFI	0.488364	0.434209	0.445449	0.330515	0.264371	0.500165	0.68928	0.727191	0.743615	0.756533	0.310835	0.748499	0.0890959
